# Supplementary material for: Fatal, non-fatal burden of cancer in the elderly in China, 2005–2016: a nationwide registry-based study
Source: BMC Public Health. 2023 May 12;23:877. doi: 10.1186/s12889-023-15686-9 (PMC10176703; doi:10.1186/s12889-023-15686-9)
Supplement: Supplementary file 1 — Supplementary Material 1 [file 12889_2023_15686_MOESM1_ESM.xlsx]

## Sheet: 2005
The number of cases and deaths of people over 60 years old in China, 2005
incident	all	overall						urban						rural						death	all	overall						urban						rural
		60-64	65-69	70-74	75-79	80-84	85+	60-64	65-69	70-74	75-79	80-84	85+	60-64	65-69	70-74	75-79	80-84	85+			60-64	65-69	70-74	75-79	80-84	85+	60-64	65-69	70-74	75-79	80-84	85+	60-64	65-69	70-74	75-79	80-84	85+
C00	Lip	0.14	0.49	0.84	0.6	0.64	0	0.19	0.51	0.92	0.44	0.41	0	0	0.42	0.55	1.21	1.43	0	C00	Lip	0.05	0.1	0.11	0.09	0	1.11	0	0.13	0.07	0.11	0	0.71	0.19	0	0.28	0	0	2.5
C01-02	Tongue	1.47	2.24	3.26	3.52	1.59	2.49	1.77	2.6	3.67	3.93	1.84	2.84	0.57	1.06	1.65	2.01	0.71	1.25	C01-02	Tongue	0.85	1.17	2.02	1.63	1.59	2.21	0.63	1.14	2.04	1.64	1.84	2.13	1.51	1.27	1.93	1.61	0.71	2.5
C03-06	Mouth	2.32	3.32	4.15	3.95	6.05	3.6	2.09	3.23	4.37	4.37	6.14	3.55	3.02	3.61	3.3	2.41	5.72	3.75	C03-06	Mouth	1.37	1.9	2.3	2.66	4.93	3.32	1.2	1.58	2.4	2.4	4.5	2.49	1.89	2.97	1.93	3.62	6.43	6.26
C07-08	Salivary glands	1.61	1.85	1.96	2.23	1.59	2.77	1.84	1.96	2.12	2.73	1.84	3.55	0.94	1.49	1.38	0.4	0.71	0	C07-08	Salivary glands	0.57	0.39	0.84	0.94	1.59	1.66	0.57	0.44	0.99	1.2	1.84	2.13	0.57	0.21	0.28	0	0.71	0
C09	Tonsil	0.33	0.59	0.39	0.26	0.32	1.11	0.38	0.57	0.42	0.22	0.41	1.42	0.19	0.64	0.28	0.4	0	0	C09	Tonsil	0.14	0.15	0.11	0.26	0.64	0.55	0.13	0.19	0.14	0.22	0.82	0.71	0.19	0	0	0.4	0	0
C10	Other oropharynx	0.19	0.93	0.79	1.12	1.27	0.55	0.19	1.08	0.92	1.31	1.64	0.71	0.19	0.42	0.28	0.4	0	0	C10	Other oropharynx	0.19	0.29	0.51	0.6	0.8	2.21	0.19	0.32	0.35	0.55	1.02	2.49	0.19	0.21	1.1	0.8	0	1.25
C11	Nasopharynx	8.58	8.05	8.36	8.5	6.36	2.77	8.93	7.79	8.6	8.4	6.96	2.84	7.55	8.92	7.43	8.85	4.29	2.5	C11	Nasopharynx	5.74	6.73	7.63	8.5	7.8	6.64	5.44	5.76	7.12	6.98	7.78	5.68	6.61	9.98	9.63	14.08	7.86	10.01
C12-13	Hypopharynx	0.95	0.83	0.9	0.86	1.11	1.38	0.89	1.01	1.13	1.09	1.43	1.42	1.13	0.21	0	0	0	1.25	C12-13	Hypopharynx	0.14	0.34	0.56	0.77	0.8	0.83	0.13	0.25	0.71	0.98	1.02	1.07	0.19	0.64	0	0	0	0
C14	Pharynx, unspecified	0.38	0.49	0.84	0.77	0.95	0.83	0.44	0.63	0.99	0.98	1.23	0.71	0.19	0	0.28	0	0	1.25	C14	Pharynx, unspecified	0.28	0.68	0.28	1.03	1.11	0	0.32	0.89	0.28	1.09	1.43	0	0.19	0	0.28	0.8	0	0
C15	Esophagus	67.6	79.53	102.16	113.66	119.18	99.84	30.89	39.46	53.52	68.75	76.16	70.3	177.08	213.86	291.95	279.23	269.33	203.94	C15	Esophagus	48.59	64.89	89.47	112.29	134.14	115.88	21.52	30.97	47.31	65.7	86.19	87.35	129.32	178.61	253.98	284.06	301.48	216.45
C16	Stomach	99.03	121.78	177.43	202.17	198.11	143.27	61.97	85.26	134.96	166.21	170.74	123.92	209.55	244.23	343.14	334.75	293.62	211.44	C16	Stomach	64	85.63	135.22	191.69	220.23	181.16	37.6	56.94	101.26	153.66	191.82	163.33	142.72	181.8	267.74	331.94	319.34	243.97
C17	Small intestine	2.42	4.88	5.61	6.44	6.05	4.15	2.91	5.7	6.35	7.31	5.73	4.26	0.94	2.12	2.75	3.22	7.14	3.75	C17	Small intestine	1.23	195	3.65	4.03	5.09	4.15	1.08	2.03	4.02	3.93	5.12	4.26	1.7	1.7	2.2	4.43	5	3.75
C18	Colon	36.79	56.01	83.24	96.58	102	85.74	42.79	64.54	95.62	111.2	119.35	101.19	18.88	27.4	34.95	42.65	41.44	31.28	C18	Colon	11.8	19.95	35.81	57.35	76.06	85.74	12.98	22.49	38.99	63.84	86.6	99.06	8.31	11.47	23.39	33.39	39.29	38.79
C19-20	Rectum	32.81	46.98	68.37	75.12	81.63	58.91	35.39	52.89	76.08	82.39	90.69	64.27	25.11	27.18	38.25	48.28	50.01	40.04	C19-20	Rectum	13.94	21.56	36.65	54.6	69.22	75.23	14.37	22.8	38.43	58.71	75.13	80.6	12.65	17.42	29.72	39.43	48.58	56.3
C21	Anna	0.66	0.59	0.95	0.94	0.95	1.94	0.7	0.63	0.99	0.98	1.02	2.49	0.57	0.42	0.83	0.8	0.71	0	C21	Anna	0.09	0.39	0.34	0.52	0.64	1.11	0.13	0.32	0.42	0.65	0.82	1.42	0	0.64	0	0	0	0
C22	Liver	70.3	82.45	101.76	115.03	130.8	109.25	60.77	72.97	91.67	107.82	127.13	109.36	98.73	114.26	141.16	141.63	143.6	108.85	C22	Liver	63.05	74.4	104.29	124.05	147.35	126.95	52.48	63.91	94.42	116.77	145.35	132.44	94.58	109.59	142.81	150.88	154.31	107.6
C23-24	Gallbladder etc	8.3	13.95	23.8	31.85	37.08	41.76	8.61	15.77	25.31	34.27	42.38	47.93	7.36	7.86	17.89	22.93	18.57	20.02	C23-24	Gallbladder etc	5.78	11.9	18.13	29.45	37.55	37.34	5.89	13.49	18.9	30.88	44.63	41.19	5.47	6.58	15.13	24.14	12.86	23.77
C25	Pancreas	17.87	25.57	40.58	48.07	56.17	43.98	19.05	27.49	42.38	51.84	60.6	48.64	14.35	19.11	33.57	34.2	40.72	27.53	C25	Pancreas	15.74	21.61	37.1	51.68	59.67	50.89	16.08	22.93	38.71	54.89	63.67	58.59	14.73	17.2	30.82	39.83	45.72	23.77
C30-31	Nose,sinuses etc	1.04	1.17	2.19	1.8	2.55	0.83	1.27	1.14	2.19	1.64	2.46	1.07	0.38	1.27	2.2	2.41	2.86	0	C30-31	Nose,sinuses etc	0.28	0.68	0.73	1.63	0.95	2.21	0.32	0.76	0.71	1.31	0.82	2.13	0.19	0.42	0.83	2.82	1.43	2.5
C32	Larynx	6.49	9.51	11.9	10.56	8.59	6.36	6.46	10.7	12.97	12.11	9.21	7.1	6.61	5.52	7.7	4.83	6.43	3.75	C32	Larynx	2.13	3.32	6.51	7.9	8.75	9.4	1.65	3.23	6.42	8.73	10.03	10.3	3.59	3.61	6.88	4.83	4.29	6.26
C33-34	Trachea,bronchus & lung	128.14	193.69	290.36	352.06	364.71	269.11	129.96	199.78	297.92	369.19	392.65	296.12	122.71	173.3	260.86	288.89	267.19	173.91	C33-34	Trachea,bronchus & lung	101.02	168.32	275.09	374.2	404.17	311.15	100.71	176.34	285.65	396.36	447.11	349.03	101.94	141.44	233.89	292.51	254.33	177.66
C37-38	Other thoracic organs	1.94	2.15	2.81	4.38	3.82	4.43	2.03	2.66	3.1	4.58	4.5	4.62	1.7	0.42	1.65	3.62	1.43	3.75	C37-38	Other thoracic organs	0.57	1.56	2.41	3.18	3.18	2.77	0.57	1.84	2.82	3.6	4.09	3.55	0.57	0.64	0.83	1.61	0	0
C40-41	Bone	3.18	4.93	6.68	6.35	8.91	6.36	2.72	4.69	5.71	6.44	7.57	5.68	4.53	5.73	10.46	6.04	13.57	8.76	C40-41	Bone	3.08	4.83	7.41	8.58	10.66	7.74	2.6	4.5	6.56	7.64	9.01	7.1	4.53	5.95	10.73	12.07	16.43	10.01
C43	Melanoma of skin	0.95	1.61	2.47	2.06	2.07	4.43	1.14	1.84	2.82	2.29	2.46	4.62	0.38	0.85	1.1	1.21	0.71	3.75	C43	Melanoma of skin	0.47	0.59	1.4	1.12	1.75	2.77	0.51	0.76	1.41	1.2	2.05	3.2	0.38	0	1.38	0.8	0.71	1.25
C44	Other skin	4.69	6.39	9.43	15.11	15.43	20.47	4.68	6.65	9.03	14.84	17.2	20.24	4.72	5.52	11.01	16.09	9.29	21.27	C44	Other skin	0.85	0.68	1.91	4.21	7.32	19.91	0.7	0.38	1.76	3.93	7.98	16.69	1.32	1.7	2.48	5.23	5	31.28
C45	Mesothelioma	0.62	1.02	1.18	1.12	1.59	1.11	0.7	1.2	1.27	1.42	2.05	1.42	0.38	0.42	0.83	0	0	0	C45	Mesothelioma	0.38	0.78	1.29	1.29	1.11	0.55	0.44	0.76	1.48	1.53	1.43	0.71	0.19	0.85	0.55	0.4	0	0
C46	Kaposi sarcoma	0	0.05	0.11	0	0	0	0	0.06	0.07	0	0	0	0	0	0.28	0	0	0	C46	Kaposi sarcoma	0	0.05	0	0	0.16	0.28	0	0.06	0	0	0.2	0.36	0	0	0	0	0	0
C47,C49	Connective & soft tissue	1.56	2.44	3.82	5.32	3.66	3.6	1.77	2.91	4.51	5.78	4.09	4.26	0.94	0.85	1.1	3.62	2.14	1.25	C47,C49	Connective & soft tissue	0.57	0.59	1.29	2.49	2.55	3.32	0.63	0.7	1.34	2.84	2.87	4.26	0.38	0.21	1.1	1.21	1.43	0
C50	Breast	38.83	44.59	42.55	40.26	40.1	35.95	47.73	53.65	49.99	47.14	48.11	42.96	12.27	14.23	13.48	14.89	12.14	11.26	C50	Breast	10.43	12.73	13.36	19.83	30.23	36.78	11.39	13.55	14.6	21.94	34.49	42.96	7.55	9.98	8.53	12.07	15.72	15.01
C51	Vulva	0.24	0.68	1.01	1.37	0.8	1.11	0.25	0.82	1.13	1.64	0.61	1.07	0.19	0.21	0.55	0.4	1.43	1.25	C51	Vulva	0.14	0.2	0.39	0.6	0.8	1.38	0.06	0.25	0.49	0.76	0.82	1.78	0.38	0	0	0	0.71	0
C52	Vagina	0.05	0.2	0.28	0.69	0	0.55	0.06	0.19	0.35	0.87	0	0.36	0	0.21	0	0	0	1.25	C52	Vagina	0.09	0	0.11	0.43	0.32	0.55	0.06	0	0.07	0.55	0.41	0.36	0.19	0	0.28	0	0	1.25
C53	Cervix uteri	5.64	5.56	5.78	5.32	7.16	8.02	4.81	5.26	5.29	5.13	6.35	8.52	8.12	6.58	7.7	6.04	10	6.26	C53	Cervix uteri	1.99	2.49	3.7	5.92	9.23	13.28	0.95	1.58	3.53	5.35	8.19	13.49	5.1	5.52	4.4	8.05	12.86	12.51
C54	Corpus uteri	7.59	7.95	7.13	4.98	4.93	2.21	8.93	9.56	7.76	5.46	6.14	2.49	3.59	2.55	4.68	3.22	0.71	1.25	C54	Corpus uteri	1.8	2.2	2.64	2.83	3.82	3.87	1.96	2.09	2.47	2.84	3.68	3.55	1.32	2.55	3.3	2.82	4.29	5
C55	Uterus, unspecified	1.52	1.41	1.96	2.32	3.02	0.83	1.2	1.08	1.48	1.75	2.25	0.71	2.45	2.55	3.85	4.43	5.72	1.25	C55	Uterus, unspecified	1.85	2.1	2.92	4.64	5.41	4.43	1.58	2.15	2.61	4.37	5.12	4.26	2.64	1.91	4.13	5.63	6.43	5
C56	Ovary	8.53	10	10.27	8.76	8.59	6.64	10.19	11.34	12.13	10.59	10.24	7.81	3.59	5.52	3.03	2.01	2.86	2.5	C56	Ovary	3.89	5.27	6.06	6.7	7.48	6.36	4.49	6.33	7.12	8.18	8.6	7.46	2.08	1.7	1.93	1.21	3.57	2.5
C57	Other female genital organs	0.57	0.49	0.9	0.69	1.11	0.28	0.7	0.63	1.06	0.76	1.23	0.36	0.19	0	0.28	0.4	0.71	0	C57	Other female genital organs	0.14	0.05	0.22	0.43	0.95	0.28	0.19	0.06	0.21	0.33	1.02	0	0	0	0.28	0.8	0.71	1.25
C58	Placenta	0	0	0.11	0	0.16	0	0	0	0.07	0	0.2	0	0	0	0.28	0	0	0	C58	Placenta	0	0	0.06	0	0	0	0	0	0	0	0	0	0	0	0.28	0	0	0
C59	Penis	0.66	1.27	0.84	1.72	1.75	1.38	0.63	1.08	0.71	1.96	1.64	1.42	0.76	1.91	1.38	0.8	2.14	1.25	C59	Penis	0.28	0.2	0.39	0.77	1.43	2.49	0.19	0.25	0.42	0.65	1.02	2.84	0.57	0	0.28	1.21	2.86	1.25
C60	Prostate	6.45	15.81	32.56	48.85	59.03	53.66	7.66	18.56	38.15	57.29	67.56	66.4	2.83	6.58	10.73	17.7	29.29	8.76	C60	Prostate	1.9	4.15	10.1	18.54	32.62	41.21	1.96	4.43	11.42	20.08	35.83	47.93	1.7	3.19	4.95	12.88	21.43	17.52
C61	Tetis	0.14	0.34	0.28	0.34	0.16	0.55	0.19	0.32	0.28	0.33	0	0.71	0	0.42	0.28	0.4	0.71	0	C61	Tetis	0.05	0.1	0	0.26	0.16	0.55	0.06	0.06	0	0.22	0.2	0.71	0	0.21	0	0.4	0	0
C62	Other male genital organs	0.43	0.49	0.84	0.94	0.8	0.28	0.51	0.57	0.78	1.2	1.02	0.36	0.19	0.21	1.1	0	0	0	C62	Other male genital organs	0.09	0.2	0.22	0.09	0.48	0.83	0.06	0.25	0.28	0.11	0.61	1.07	0.19	0	0	0	0	0
C63	Kidney	10.1	12.29	17.18	18.89	17.5	10.79	12.41	14.69	20.17	22.26	20.47	13.85	3.21	4.25	5.5	6.44	7.14	0	C63	Kidney	2.37	5.03	7.52	10.73	16.71	14.66	2.66	5.89	8.25	12.55	19.65	18.82	1.51	2.12	4.68	4.02	6.43	0
C64	Renal pelvis	1.19	2.98	4.15	4.38	3.66	2.21	1.46	3.8	5.08	5.24	4.71	2.84	0.38	0.21	0.55	1.21	0	0	C64	Renal pelvis	0.24	0.24	0.56	1.46	1.59	1.66	0.32	0.32	0.63	1.53	2.05	1.78	0	0	0.28	1.21	0	1.25
C65	Ureter	0.95	2.68	3.59	4.46	4.46	3.04	1.2	3.48	4.23	5.57	5.32	3.55	0.19	0	1.1	0.4	1.43	1.25	C65	Ureter	0.14	0.2	0.84	1.46	1.11	1.66	0.13	0.25	0.99	1.75	1.43	2.13	0.19	0	0.28	0.4	0	0
C66	Bladder	13.84	24.25	39.18	51.25	59.83	62.23	15.26	27.81	44.42	57.73	67.76	0	9.63	12.32	18.71	27.36	32.15	37.53	C66	Bladder	0.05	0.2	0.22	0.17	0.95	0.83	0.06	0.25	0.21	0.22	1.23	1.07	0	0	0.28	0	0	0
C67	Other urinary organs	0.05	0.44	0.56	0.69	1.11	0.55	0.06	0.57	0.71	0.87	1.43	0.71	0	0	0	0	0	0	C67	Other urinary organs	3.51	6.49	13.36	23.01	38.35	66.1	3.8	6.97	13.61	24.23	41.35	70.66	2.64	4.88	12.38	18.51	27.86	50.05
C68	Eye	0.38	0.44	0.56	0.94	1.27	0.55	0.38	0.57	0.49	1.09	1.64	0.36	0.38	0	0.83	0.4	0	1.25	C68	Eye	0.05	0.1	0.34	0.09	0.48	1.38	0	0.06	0.28	0.11	0.41	1.07	0.19	0.21	0.55	0	0.71	2.5
C69	Brain, nervous system	12.56	16.05	19.87	18.97	16.71	16.04	12.85	16.53	20.8	19.75	18.02	19.17	11.7	14.44	16.23	16.09	12.14	5	C69	Brain, nervous system	7.4	10.68	14.37	17.34	17.98	18.53	6.39	10.45	14.17	17.57	19.65	20.59	10.38	11.47	15.13	16.5	12.14	11.26
C70-72, D32-33, D42-43	Thyroid	7.25	6.88	6.17	6.7	5.25	4.7	8.61	7.6	7.26	6.98	5.94	6.04	3.21	4.46	1.93	5.63	2.86	0	C70-72, D32-33, D42-43	Thyroid	1	1.32	2.13	3.43	6.36	5.25	0.95	1.27	2.19	3.71	7.17	6.39	1.13	1.49	1.93	2.41	3.57	1.25
C73	Adrenal gland	0.52	0.49	0.39	0.6	0.64	0.28	0.57	0.57	0.42	0.76	0.61	0.36	0.38	0.21	0.28	0	0.71	0	C73	Adrenal gland	0.28	0.1	0.34	0.77	0.64	0.28	0.32	0.13	0.28	0.98	0.82	0.36	0.19	0	0.55	0	0	0
C74	Other endocrine	1.28	1.07	2.19	1.97	1.59	1.11	1.65	1.39	2.68	2.18	2.05	1.42	0.19	0	0.28	1.21	0	0	C74	Other endocrine	0.19	0.59	1.07	0.6	1.43	0.55	0.25	0.57	1.27	0.65	1.64	0.71	0	0.64	0.28	0.4	0.71	0
C75	Hodgkin's lymphoma	0.28	0.78	0.79	0.94	1.11	0	0.32	0.95	0.92	1.09	1.23	0	0.19	0.21	0.28	0.4	0.71	0	C75	Hodgkin's lymphoma	0.33	0.44	0.67	0.94	2.07	0.28	0.25	0.25	0.42	1.09	2.05	0.36	0.57	1.06	1.65	0.4	2.14	0
C81	Non-Hodgkin's lymphoma	9.91	15.66	21.5	20.6	25.94	17.7	10.63	16.98	23.06	23.14	29.48	21.66	7.74	11.26	15.41	11.27	13.57	3.75	C81	Non-Hodgkin's lymphoma	5.55	7.95	12.74	15.28	21	16.04	5.51	7.85	12.69	16.04	23.34	19.17	5.66	8.28	12.93	12.47	12.86	5
C82-86, C96	Immunoproliferative diseases	0.19	0.24	0.28	0.09	0.16	0	0.25	0.32	0.35	0.11	0.2	0	0	0	0	0	0	0	C82-86, C96	Immunoproliferative diseases	0	0.1	0.06	0.09	0	0	0	0.13	0.07	0.11	0	0	0	0	0	0	0	0
C88	Multiple myeloma	3.41	5.12	6.12	7.38	5.73	4.43	4.11	5.83	6.7	8.73	6.55	4.97	1.32	2.76	3.85	2.41	2.86	2.5	C88	Multiple myeloma	1.94	3.17	5.39	5.75	5.41	4.7	2.15	3.61	5.5	6	5.94	5.33	1.32	1.7	4.95	4.83	3.57	2.5
C90	Lymphoid leukemia	1.94	2.83	3.48	3.35	4.3	3.04	2.41	3.23	4.16	4.04	5.12	3.91	0.57	1.49	0.83	0.8	1.43	0	C90	Lymphoid leukemia	0.66	1.85	1.8	2.32	4.3	2.49	0.7	2.09	2.04	2.73	5.12	3.2	0.57	1.06	0.83	0.8	1.43	0
C91	Myeloid leukemia	4.03	4.49	6.85	7.73	8.12	5.53	4.68	5.07	7.4	8.73	9.83	6.04	2.08	2.55	4.68	4.02	2.14	3.75	C91	Myeloid leukemia	1.61	2.73	4.15	5.32	5.57	4.98	1.58	2.6	4.3	6.11	6.14	6.04	1.7	3.19	3.58	2.41	3.57	1.25
C92-94, D45-47	Leukemia, unspecified	2.84	3.51	4.38	5.75	5.73	2.77	2.22	2.85	3.38	5.78	5.73	3.55	4.72	5.73	8.26	5.63	5.72	0	C92-94, D45-47	Leukemia, unspecified	3.79	5.51	7.13	7.73	9.55	7.47	3.73	5.19	6.98	8.29	10.65	8.88	3.96	6.58	7.7	5.63	5.72	2.5
C95	Other and unspecified	13.7	19.37	28.4	38.72	49.96	50.06	15.76	22.17	32.22	43.54	56.71	57.88	7.55	9.98	13.48	20.92	26.43	22.52	C95	Other and unspecified	8.82	15.71	25.37	36.06	55.85	63.89	9.43	17.42	28.98	41.03	65.31	74.92	6.99	9.98	11.28	17.7	22.86	25.02
O&U	All sites	655.44	881.87	1226.5	1420.07	1503.86	1217.48	608.21	853.2	1193.23	1424.27	1546.05	1283.2	796.29	978	1356.31	1404.6	1356.65	985.9	O&U	All sites	403.52	587.52	911.33	1240.31	1492.09	1379.83	340.06	532.25	850.82	1201.42	1519.03	1450.79	592.78	772.84	1147.45	1383.68	1398.09	1129.78
C00-96	All sites except C44	650.75	875.48	1217.07	1404.96	1488.43	1197.01	603.53	846.55	1184.2	1409.43	1528.85	1262.96	791.57	972.48	1345.3	1388.5	1347.36	964.63	C00-96	All sites except C44	402.67	586.84	909.42	1236.1	1484.77	1359.91	339.36	531.87	849.05	1197.49	1511.04	1434.1	591.46	771.15	1144.98	1378.44	1393.09	1098.5
male	overall						urban						rural						death	male	overall						urban						rural
		60-64	65-69	70-74	75-79	80-84	85+	60-64	65-69	70-74	75-79	80-84	85+	60-64	65-69	70-74	75-79	80-84	85+			60-64	65-69	70-74	75-79	80-84	85+	60-64	65-69	70-74	75-79	80-84	85+	60-64	65-69	70-74	75-79	80-84	85+
C00	Lip	0.29	0.71	1.17	0.93	0.38	0	0.39	0.66	1.31	0.46	0	0	0	0.86	0.6	2.84	1.89	0	C00	Lip	0.1	0.1	0.23	0.19	0	1.53	0	0.13	0.15	0.23	0	0.94	0.37	0	0.6	0	0	4.03
C01-02	Tongue	1.84	2.22	3.86	4.1	2.27	2.29	2.22	2.5	3.93	4.18	2.84	1.89	0.74	1.29	3.6	3.79	0	4.03	C01-02	Tongue	1.06	1.61	2.69	2.24	2.27	3.82	0.78	1.58	2.62	1.86	2.36	3.77	1.86	1.72	3	3.79	1.89	4.03
C03-06	Mouth	3.48	3.63	4.57	4.66	8.32	3.06	3.01	3.42	5.24	5.34	8.98	3.77	4.84	4.3	1.8	1.89	5.66	0	C03-06	Mouth	1.55	2.52	3.08	3.73	4.91	5.35	1.57	2.11	3.35	3.72	3.31	3.77	1.49	3.87	3	3.79	11.31	12.1
C07-08	Salivary glands	2.22	2.32	2.11	3.36	1.13	4.59	2.48	2.11	2.18	3.95	1.42	5.66	1.49	3.01	1.8	0.95	0	0	C07-08	Salivary glands	0.68	0.5	1.05	0.75	1.89	3.06	0.65	0.53	1.16	0.93	2.36	3.77	0.74	0.43	0.6	0	0	0
C09	Tonsil	0.58	1.01	0.59	0.19	0	1.53	0.65	0.92	0.58	0.23	0	1.89	0.37	1.29	0.6	0	0	0	C09	Tonsil	0.29	0.2	0.12	0.37	0.76	0	0.26	0.26	0.15	0.46	0.95	0	0.37	0	0	0	0	0
C10	Other oropharynx	0.29	1.31	1.17	1.68	1.89	1.53	0.39	1.45	1.46	1.86	2.36	1.89	0	0.86	0	0.95	0	0	C10	Other oropharynx	0.29	0.3	0.59	0.93	1.13	3.06	0.26	0.4	0.58	0.7	1.42	3.77	0.37	0	0.6	1.89	0	0
C11	Nasopharynx	12.48	11.9	12.88	11.75	7.56	3.82	13.07	11.33	13.54	11.38	7.56	3.77	10.8	13.77	10.19	13.25	7.54	4.03	C11	Nasopharynx	8.12	10.28	10.89	12.5	9.83	9.94	8.1	9.09	10.19	10.22	9.46	7.54	8.19	14.2	13.79	21.77	11.31	20.17
C12-13	Hypopharynx	1.84	1.41	1.64	1.31	2.65	2.29	1.7	1.71	2.04	1.63	3.31	1.89	2.23	0.43	0	0	0	4.03	C12-13	Hypopharynx	0.19	0.6	0.94	1.12	1.13	1.53	0.13	0.4	1.16	1.39	1.42	1.89	0.37	1.29	0	0	0	0
C14	Pharynx, unspecified	0.77	0.71	1.52	1.31	1.51	1.53	0.91	0.92	1.75	1.63	1.89	0.94	0.37	0	0.6	0	0	4.03	C14	Pharynx, unspecified	0.48	1.11	0.35	1.31	2.65	0	0.65	1.45	0.29	1.39	3.31	0	0	0	0.6	0.95	0	0
C15	Esophagus	94.59	109.4	139.84	160.03	177.28	144.44	48.74	58.6	78.46	103.14	122.92	116.92	225.22	275.34	392.62	391.84	394.01	262.2	C15	Esophagus	68.19	92.76	123.21	155.56	190.13	168.9	34.5	46.09	67.39	100.58	127.65	143.32	164.17	245.22	353.06	379.54	439.25	278.34
C16	Stomach	145.27	175.85	254.38	295.45	299.75	223.16	89.5	120.77	191.56	242.52	257.2	190.47	304.15	355.79	513.1	511.1	469.41	363.05	C16	Stomach	94.3	123.42	193.6	269.15	331.5	275.9	56.71	83.5	144.83	215.34	288.87	252.7	201.4	253.83	394.42	488.38	501.46	375.15
C17	Small intestine	2.13	5.34	5.86	8.02	6.8	6.88	2.61	6.19	6.7	9.29	7.56	5.66	0.74	2.58	2.4	2.84	3.77	12.1	C17	Small intestine	1.74	2.32	5.15	3.92	4.54	9.17	1.31	2.37	5.68	3.72	5.67	9.43	2.98	2.15	3	4.73	0	8.07
C18	Colon	40.23	60.7	97.09	114.15	121.71	104.7	45.86	70.06	109.17	128.92	140.42	118.81	24.2	30.12	47.35	53.95	47.13	44.37	C18	Colon	13.06	21.78	41.23	63.6	89.21	97.82	14.5	24.36	44.4	69.69	101.65	109.38	8.93	13.34	28.17	38.81	39.59	48.41
C19-20	Rectum	39.46	54.85	83.04	90.83	108.48	78.72	43.77	61.77	90.98	98.73	119.61	88.63	27.18	32.27	50.35	58.68	64.1	36.3	C19-20	Rectum	17.51	26.42	45.33	69.38	91.85	100.12	18.16	27.66	47.02	73.41	98.81	109.38	15.64	22.37	38.36	53	64.1	60.51
C21	Anna	0.87	0.5	1.05	1.49	1.51	3.06	0.91	0.53	1.02	1.63	1.89	3.77	0.74	0.43	1.2	0.95	0	0	C21	Anna	0.19	0.6	0.35	0.56	1.51	1.53	0.26	0.53	0.44	0.7	1.89	1.89	0	0.86	0	0	0	0
C22	Liver	107.07	119.79	144.53	161.9	178.41	165.84	95.12	107.07	131.3	148.44	168.78	157.46	141.09	161.33	199.01	216.74	216.8	201.69	C22	Liver	96.91	107.89	147.69	166.56	210.16	197.18	82.71	93.64	133.62	152.62	206.13	200.84	137.37	154.45	205.6	223.37	226.22	181.52
C23-24	Gallbladder etc	9.19	13.61	23.31	30.03	42.33	40.51	9.28	15.8	23.87	31.13	48.7	45.26	8.93	6.45	20.98	25.55	16.97	20.17	C23-24	Gallbladder etc	5.51	11.7	16.87	27.42	39.69	42.8	5.23	12.51	17.03	28.8	45.86	48.09	6.33	9.03	16.18	21.77	15.08	20.17
C25	Pancreas	21.76	29.95	47.9	53.53	68.42	58.08	23.91	31.74	50.22	57.38	73.28	64.12	15.64	24.09	38.36	37.86	49.01	32.27	C25	Pancreas	19.44	23.59	45.33	58.38	72.2	60.38	20.25	24.76	47.89	59.93	76.59	67.89	17.12	19.79	34.77	52.06	54.67	28.24
C30-31	Nose,sinuses etc	1.64	1.61	2.58	2.24	1.89	2.29	1.96	1.58	2.47	2.09	1.89	2.83	0.74	1.72	3	2.84	1.89	0	C30-31	Nose,sinuses etc	0.19	0.91	1.29	2.61	0.76	4.59	0.13	1.05	1.16	2.09	0.47	5.66	0.37	0.43	1.8	4.73	1.89	0
C32	Larynx	11.61	16.44	19.56	20.33	17.01	14.52	11.76	18.7	20.96	22.77	17.02	16.03	11.17	9.03	13.79	10.41	16.97	8.07	C32	Larynx	3.87	5.34	11.13	13.99	13.99	19.87	3.01	5.53	11.06	15.1	15.6	22.63	6.33	4.73	11.39	9.46	7.54	8.07
C33-34	Trachea,bronchus & lung	183.38	268.92	412.38	520.2	574.55	453.2	182.93	269.71	411.21	530.57	600.91	496.91	184.65	266.31	417.19	477.97	469.41	266.24	C33-34	Trachea,bronchus & lung	145.95	233.42	385.91	547.43	611.97	492.18	144.51	235.34	386.75	565.41	662.85	541.22	150.03	227.16	382.43	474.18	409.09	282.37
C37-38	Other thoracic organs	2.71	2.32	3.86	5.6	4.54	6.11	3.01	3.03	4.22	5.34	4.73	6.6	1.86	0	2.4	6.63	3.77	4.03	C37-38	Other thoracic organs	0.58	2.42	2.69	4.85	4.16	4.59	0.65	2.9	3.06	5.11	5.2	5.66	0.37	0.86	1.2	3.79	0	0
C40-41	Bone	3.77	6.76	8.43	8.39	10.21	9.94	3.14	5.93	7.57	8.36	9.93	8.49	5.58	9.46	11.99	8.52	11.31	16.14	C40-41	Bone	3.58	6.05	8.67	11	11.72	9.17	2.48	5.14	7.71	9.76	8.98	9.43	6.7	9.03	12.59	16.09	22.62	8.07
C43	Melanoma of skin	0.87	1.81	3.05	2.8	2.65	4.59	0.91	2.11	3.2	3.02	2.84	5.66	0.74	0.86	2.4	1.89	1.89	0	C43	Melanoma of skin	0.58	0.6	1.52	1.87	1.89	2.29	0.52	0.79	1.31	2.32	2.36	2.83	0.74	0	2.4	0	0	0
C44	Other skin	6	7.16	11.36	17.16	20.03	21.4	5.75	7.51	9.9	16.49	21.75	22.63	6.7	6.02	17.38	19.88	13.2	16.14	C44	Other skin	1.16	1.01	2.93	6.16	10.58	22.16	0.91	0.53	2.47	6.5	11.82	20.74	1.86	2.58	4.8	4.73	5.66	28.24
C45	Mesothelioma	0.87	0.91	1.87	1.68	2.65	0.76	1.05	1.05	1.89	2.09	3.31	0.94	0.37	0.43	1.8	0	0	0	C45	Mesothelioma	0.58	0.91	1.76	2.05	1.51	0.76	0.65	0.79	1.89	2.32	1.89	0.94	0.37	1.29	1.2	0.95	0	0
C46	Kaposi sarcoma	0	0	0.23	0	0	0	0	0	0.15	0	0	0	0	0	0.6	0	0	0	C46	Kaposi sarcoma	0	0	0	0	0.38	0	0	0	0	0	0.47	0	0	0	0	0	0	0
C47,C49	Connective & soft tissue	1.84	2.82	4.22	7.09	4.91	3.82	2.09	3.42	4.95	7.9	5.67	4.71	1.12	0.86	1.2	3.79	1.89	0	C47,C49	Connective & soft tissue	0.87	0.71	1.29	2.8	3.78	3.06	0.91	0.79	1.6	3.25	4.26	3.77	0.74	0.43	0	0.95	1.89	0
C50	Breast	0.97	1.41	2.23	2.24	1.13	1.53	1.31	1.71	2.62	2.79	0.95	1.89	0	0.43	0.6	0	1.89	0	C50	Breast	0.68	0.3	0.7	0.56	1.13	3.82	0.52	0.4	0.58	0.7	0.95	4.71	1.12	0	1.2	0	1.89	0
C51	Vulva	-	-	-	-	-	-	-	-	-	-	-	-	-	-	-	-	-	-	C51	Vulva	-	-	-	-	-	-	-	-	-	-	-	-	-	-	-	-	-	-
C52	Vagina	-	-	-	-	-	-	-	-	-	-	-	-	-	-	-	-	-	-	C52	Vagina	-	-	-	-	-	-	-	-	-	-	-	-	-	-	-	-	-	-
C53	Cervix uteri	-	-	-	-	-	-	-	-	-	-	-	-	-	-	-	-	-	-	C53	Cervix uteri	-	-	-	-	-	-	-	-	-	-	-	-	-	-	-	-	-	-
C54	Corpus uteri	-	-	-	-	-	-	-	-	-	-	-	-	-	-	-	-	-	-	C54	Corpus uteri	-	-	-	-	-	-	-	-	-	-	-	-	-	-	-	-	-	-
C55	Uterus, unspecified	-	-	-	-	-	-	-	-	-	-	-	-	-	-	-	-	-	-	C55	Uterus, unspecified	-	-	-	-	-	-	-	-	-	-	-	-	-	-	-	-	-	-
C56	Ovary	-	-	-	-	-	-	-	-	-	-	-	-	-	-	-	-	-	-	C56	Ovary	-	-	-	-	-	-	-	-	-	-	-	-	-	-	-	-	-	-
C57	Other female genital organs	-	-	-	-	-	-	-	-	-	-	-	-	-	-	-	-	-	-	C57	Other female genital organs	-	-	-	-	-	-	-	-	-	-	-	-	-	-	-	-	-	-
C58	Placenta	-	-	-	-	-	-	-	-	-	-	-	-	-	-	-	-	-	-	C58	Placenta	-	-	-	-	-	-	-	-	-	-	-	-	-	-	-	-	-	-
C59	Penis	1.35	2.62	1.76	3.73	4.16	3.82	1.31	2.24	1.46	4.18	3.78	3.77	1.49	3.87	3	1.89	5.66	4.03	C59	Penis	0.58	0.4	0.82	1.68	3.4	6.88	0.39	0.53	0.87	1.39	2.36	7.54	1.12	0	0.6	2.84	7.54	4.03
C60	Prostate	13.15	32.67	67.93	106.13	140.23	148.27	15.81	38.59	78.75	121.96	156.02	176.32	5.58	13.34	23.38	41.64	77.29	28.24	C60	Prostate	3.87	8.57	21.08	40.29	77.49	113.87	4.05	9.22	23.58	42.74	82.74	127.29	3.35	6.45	10.79	30.29	56.56	56.47
C61	Tetis	0.29	0.71	0.59	0.75	0.38	1.53	0.39	0.66	0.58	0.7	0	1.89	0	0.86	0.6	0.95	1.89	0	C61	Tetis	0.1	0.2	0	0.56	0.38	1.53	0.13	0.13	0	0.46	0.47	1.89	0	0.43	0	0.95	0	0
C62	Other male genital organs	0.87	1.01	1.76	2.05	1.89	0.76	1.05	1.19	1.6	2.56	2.36	0.94	0.37	0.43	2.4	0	0	0	C62	Other male genital organs	0.19	0.4	0.47	0.19	1.13	2.29	0.13	0.53	0.58	0.23	1.42	2.83	0.37	0	0	0	0	0
C63	Kidney	13.73	16.74	22.14	26.3	24.57	16.05	16.73	20.02	25.47	30.2	27.89	19.8	5.21	6.02	8.39	10.41	11.31	0	C63	Kidney	3.19	6.65	9.14	12.31	23.06	23.69	3.53	7.9	10.33	13.47	26	29.23	2.23	2.58	4.2	7.57	11.31	0
C64	Renal pelvis	1.55	2.42	4.8	4.1	4.91	0.76	1.83	3.16	5.68	4.65	6.15	0.94	0.74	0	1.2	1.89	0	0	C64	Renal pelvis	0.39	0.3	0.47	1.68	2.65	0.76	0.52	0.4	0.44	1.86	3.31	0.94	0	0	0.6	0.95	0	0
C65	Ureter	0.48	2.62	3.63	5.22	5.67	6.11	0.65	3.42	4.37	6.27	7.09	6.6	0	0	0.6	0.95	0	4.03	C65	Ureter	0.1	0.2	0.59	1.49	1.51	1.53	0.13	0.26	0.58	1.63	1.89	1.89	0	0	0.6	0.95	0	0
C66	Bladder	21.86	37.61	65.59	83	107.35	124.57	23.78	43.59	73.51	91.06	117.25	134.83	16.38	18.07	32.97	50.16	67.87	80.68	C66	Bladder	0.1	0.4	0.23	0.19	2.27	1.53	6.01	11.59	21.98	39.03	69.97	141.43	3.72	8.17	19.18	35.97	60.33	100.85
C67	Other urinary organs	0.1	0.5	0.7	0.75	2.27	0.76	0.13	0.66	0.87	0.93	2.84	0.94	0	0	0	0	0	0	C67	Other urinary organs	5.42	10.79	21.43	38.42	68.04	133.75	0.13	0.53	0.29	0.23	2.84	1.89	0	0	0	0	0	0
C68	Eye	0.39	0.71	0.82	1.31	1.13	0.76	0.26	0.92	0.73	1.39	1.42	0	0.74	0	1.2	0.95	0	4.03	C68	Eye	0.1	0.2	0.23	0	0.76	2.29	0	0.13	0.29	0	0.47	1.89	0.37	0.43	0	0	1.89	4.03
C69	Brain, nervous system	12.38	16.23	20.03	17.35	15.5	18.34	12.41	16.46	19.21	17.65	16.55	21.69	12.28	15.49	23.38	16.09	11.31	4.03	C69	Brain, nervous system	8.41	13.61	16.05	19.02	17.77	19.87	7.32	13.83	14.26	18.35	19.38	23.57	11.54	12.91	23.38	21.77	11.31	4.03
C70-72, D32-33, D42-43	Thyroid	4.35	3.83	3.75	5.04	4.91	3.06	4.7	4.48	4.22	5.81	5.2	3.77	3.35	1.72	1.8	1.89	3.77	0	C70-72, D32-33, D42-43	Thyroid	0.87	0.91	1.17	2.8	6.43	3.82	0.52	0.79	1.16	3.02	7.56	4.71	1.86	1.29	1.2	1.89	1.89	0
C73	Adrenal gland	0.77	0.5	0.59	0.93	0.38	0.76	0.78	0.66	0.73	1.16	0.47	0.94	0.74	0	0	0	0	0	C73	Adrenal gland	0.58	0.1	0.7	1.12	0.76	0	0.65	0.13	0.58	1.39	0.95	0	0.37	0	1.2	0	0	0
C74	Other endocrine	1.26	1.11	2.93	2.98	2.27	1.53	1.7	1.45	3.64	3.02	2.84	1.89	0	0	0	2.84	0	0	C74	Other endocrine	0	0.6	0.94	1.31	1.89	0	0	0.53	1.02	1.39	2.36	0	0	0.86	0.6	0.95	0	0
C75	Hodgkin's lymphoma	0.39	1.01	0.7	0.75	0.76	0	0.52	1.19	0.73	0.7	0.95	0	0	0.43	0.6	0.95	0	0	C75	Hodgkin's lymphoma	0.48	0.5	1.05	1.12	2.65	0	0.39	0.13	0.87	1.39	3.31	0	0.74	1.72	1.8	0	0	0
C81	Non-Hodgkin's lymphoma	12.67	19.66	24.95	26.11	39.31	23.69	13.33	21.2	26.49	29.73	44.44	28.29	10.8	14.63	18.58	11.36	18.85	4.03	C81	Non-Hodgkin's lymphoma	7.16	9.88	17.33	19.77	29.11	22.93	7.71	10.01	16.74	21.14	31.68	26.4	5.58	9.46	19.78	14.2	18.85	8.07
C82-86, C96	Immunoproliferative diseases	0.19	0.4	0.59	0.19	0.38	0	0.26	0.53	0.73	0.23	0.47	0	0	0	0	0	0	0	C82-86, C96	Immunoproliferative diseases	0	0.2	0.12	0.19	0	0	0	0.26	0.15	0.23	0	0	0	0	0	0	0	0
C88	Multiple myeloma	3.68	6.65	7.26	9.14	9.45	8.41	4.83	7.51	8.01	9.99	9.93	9.43	0.37	3.87	4.2	5.68	7.54	4.03	C88	Multiple myeloma	1.93	3.53	5.74	6.71	8.69	9.17	2.48	3.95	5.68	6.74	9.46	9.43	0.37	2.15	5.99	6.63	5.66	8.07
C90	Lymphoid leukemia	2.13	3.63	3.86	4.66	6.8	5.35	2.74	4.35	4.37	5.58	8.04	6.6	0.37	1.29	1.8	0.95	1.89	0	C90	Lymphoid leukemia	0.58	1.81	2.11	3.92	6.43	4.59	0.52	2.11	2.33	4.41	7.56	5.66	0.74	0.86	1.2	1.89	1.89	0
C91	Myeloid leukemia	4.45	5.14	8.08	10.63	10.58	10.7	5.23	5.79	8.73	11.61	13.24	10.37	2.23	3.01	5.39	6.63	0	12.1	C91	Myeloid leukemia	2.22	4.03	3.75	7.27	7.94	8.41	1.83	3.69	3.93	7.9	8.51	9.43	3.35	5.16	3	4.73	5.66	4.03
C92-94, D45-47	Leukemia, unspecified	3.39	3.83	5.62	7.46	6.43	3.82	2.74	3.42	4.37	6.97	6.62	4.71	5.21	5.16	10.79	9.46	5.66	0	C92-94, D45-47	Leukemia, unspecified	4.74	6.76	9.02	9.7	11.72	10.7	4.44	6.58	8.59	9.99	11.82	11.31	5.58	7.31	10.79	8.52	11.31	8.07
C95	Other and unspecified	14.31	20.17	36.42	45.14	61.99	61.14	16.2	22.65	41.05	50.18	65.72	69.77	8.93	12.05	17.38	24.61	47.13	24.2	C95	Other and unspecified	11.51	17.14	31.97	38.24	74.09	68.78	11.89	18.96	36.39	43.21	85.1	76.37	10.42	11.19	13.79	17.98	30.16	36.3
O&U	All sites	811.75	1085.14	1580.76	1896.15	2121.28	1804.41	725.84	1016.43	1499.71	1859.77	2136.99	1882.97	1056.51	1309.59	1914.54	2044.39	2058.63	1468.33	O&U	All sites	540.17	766.61	1201.18	1638.94	2065.34	1980.95	453.14	676.79	1096.22	1558.48	2071.75	2069.66	788.1	1060.06	1633.41	1966.78	2039.78	1601.45
C00-96	All sites except C44	805.75	1077.98	1569.4	1878.99	2101.25	1783.01	720.09	1008.93	1489.81	1843.27	2115.25	1860.34	1049.81	1303.56	1897.15	2024.51	2045.43	1452.2	C00-96	All sites except C44	539.01	765.61	1198.25	1632.79	2054.76	1958.79	452.23	676.26	1093.74	1551.97	2059.93	2048.92	786.24	1057.48	1628.61	1962.05	2034.12	1573.22
female		overall						urban						rural							female	overall						urban						rural
		60-64	65-69	70-74	75-79	80-84	85+	60-64	65-69	70-74	75-79	80-84	85+	60-64	65-69	70-74	75-79	80-84	85+			60-64	65-69	70-74	75-79	80-84	85+	60-64	65-69	70-74	75-79	80-84	85+	60-64	65-69	70-74	75-79	80-84	85+
C00	Lip	0	0.28	0.54	0.32	0.82	0	0	0.37	0.55	0.41	0.72	0	0	0	0.51	0	1.15	0	C00	Lip	0	0.09	0	0	0	0.87	0	0.12	0	0	0	0.57	0	0	0	0	0	1.81
C01-02	Tongue	1.12	2.27	2.69	3.02	1.1	2.6	1.35	2.68	3.42	3.7	1.08	3.42	0.38	0.84	0	0.7	1.15	0	C01-02	Tongue	0.65	0.76	1.4	1.11	1.1	1.3	0.49	0.73	1.5	1.44	1.44	1.14	1.15	0.84	1.02	0	0	1.81
C03-06	Mouth	1.21	3.02	3.77	3.34	4.4	3.9	1.23	3.05	3.56	3.5	3.97	3.42	1.15	2.94	4.58	2.8	5.75	5.44	C03-06	Mouth	1.21	1.32	1.4	1.75	4.95	2.17	0.86	1.1	1.5	1.23	5.42	1.71	2.3	2.1	1.02	3.5	3.45	3.63
C07-08	Salivary glands	1.02	1.42	1.83	1.27	1.92	1.73	1.23	1.83	2.05	1.65	2.17	2.28	0.38	0	1.02	0	1.15	0	C07-08	Salivary glands	0.46	0.28	0.65	1.11	1.37	0.87	0.49	0.37	0.82	1.44	1.44	1.14	0.38	0	0	0	1.15	0
C09	Tonsil	0.09	0.19	0.22	0.32	0.55	0.87	0.12	0.24	0.27	0.21	0.72	1.14	0	0	0	0.7	0	0	C09	Tonsil	0	0.09	0.11	0.16	0.55	0.87	0	0.12	0.14	0	0.72	1.14	0	0	0	0.7	0	0
C10	Other oropharynx	0.09	0.57	0.43	0.64	0.82	0	0	0.73	0.41	0.82	1.08	0	0.38	0	0.51	0	0	0	C10	Other oropharynx	0.09	0.28	0.43	0.32	0.55	1.73	0.12	0.24	0.14	0.41	0.72	1.71	0	0.42	1.53	0	0	1.81
C11	Nasopharynx	4.84	4.44	4.2	5.73	5.5	2.17	5.03	4.52	3.97	5.76	6.5	2.28	4.21	4.19	5.09	5.6	2.3	1.81	C11	Nasopharynx	3.44	3.4	4.63	5.09	6.32	4.77	2.95	2.68	4.24	4.12	6.5	4.56	4.98	5.87	6.1	8.4	5.75	5.44
C12-13	Hypopharynx	0.09	0.28	0.22	0.48	0	0.87	0.12	0.37	0.27	0.62	0	1.14	0	0	0	0	0	0	C12-13	Hypopharynx	0.09	0.09	0.22	0.48	0.55	0.43	0.12	0.12	0.27	0.62	0.72	0.57	0	0	0	0	0	0
C14	Pharynx, unspecified	0	0.28	0.22	0.32	0.55	0.43	0	0.37	0.27	0.41	0.72	0.57	0	0	0	0	0	0	C14	Pharynx, unspecified	0.09	0.28	0.22	0.8	0	0	0	0.37	0.27	0.82	0	0	0.38	0	0	0.7	0	0
C15	Esophagus	41.66	51.52	67.48	74.12	76.95	74.55	14.12	21.72	30.09	38.28	40.44	42.15	127.55	153.93	206.53	195.96	193.25	177.74	C15	Esophagus	29.75	38.76	58.42	75.39	93.43	85.82	9.33	16.96	28.45	34.78	54.52	53.54	93.46	113.67	169.9	213.46	217.41	188.62
C16	Stomach	54.58	71.09	106.6	122.63	124.21	97.75	36.1	52.35	81.79	98.59	104.71	83.72	112.22	135.48	198.9	204.36	186.35	143.28	C16	Stomach	34.87	50.2	81.49	125.65	139.33	126.99	19.65	32.34	60.31	99	117.71	109.35	82.35	111.57	160.24	216.26	208.21	183.18
C17	Small intestine	2.7	4.44	5.39	5.09	5.5	2.6	3.19	5.25	6.02	5.56	4.33	3.42	1.15	1.68	3.05	3.5	9.2	0	C17	Small intestine	0.74	1.61	2.26	4.14	5.5	1.3	0.86	1.71	2.46	4.12	4.69	1.14	0.38	1.26	1.53	4.2	8.05	1.81
C18	Colon	33.47	51.61	70.49	81.59	87.66	74.98	39.91	59.43	82.88	95.5	103.26	90.55	13.41	24.75	24.42	34.29	37.96	25.39	C18	Colon	10.6	18.24	30.83	52.01	66.5	78.88	11.54	20.75	33.92	58.66	75.1	92.83	7.66	9.65	19.33	29.39	39.11	34.46
C19-20	Rectum	26.41	39.61	54.86	67.71	62.11	47.68	27.51	44.66	62.09	67.92	68.6	49.55	22.98	22.23	27.98	40.59	41.41	41.71	C19-20	Rectum	10.51	17.02	28.67	41.99	52.76	61.11	10.81	18.31	30.36	45.69	57.05	63.22	9.58	12.58	22.38	29.39	39.11	54.41
C21	Anna	0.46	0.66	0.86	0.48	0.55	1.3	0.49	0.73	0.96	0.41	0.36	1.71	0.38	0.42	0.51	0.7	1.15	0	C21	Anna	0	0.19	0.32	0.48	0	0.87	0	0.12	0.41	0.62	0	1.14	0	0.42	0	0	0	0
C22	Liver	34.96	47.45	62.41	75.07	96.18	77.15	28.49	41.37	54.43	71.83	95.32	80.3	55.15	68.37	92.07	86.08	98.93	67.11	C22	Liver	30.5	43.01	64.35	87.8	101.68	87.12	24.07	36.37	57.58	85.01	98.93	91.12	50.56	65.85	89.53	97.28	110.43	74.36
C23-24	Gallbladder etc	7.44	14.27	24.25	33.4	33.25	42.48	7.98	15.74	26.67	37.05	37.55	49.55	5.75	9.23	15.26	21	19.56	19.95	C23-24	Gallbladder etc	6.04	12.1	19.29	31.17	36	34.24	6.51	14.4	20.65	32.73	43.69	37.02	4.6	4.19	14.24	25.89	11.5	25.39
C25	Pancreas	14.13	21.46	33.85	43.42	47.27	35.97	14.49	23.55	35.01	46.93	50.91	39.3	13.02	14.26	29.5	31.49	35.66	25.39	C25	Pancreas	12.18	19.76	29.53	45.97	50.56	45.51	12.16	21.23	30.09	50.43	53.8	52.97	12.26	14.68	27.47	30.79	40.26	21.76
C30-31	Nose,sinuses etc	0.46	0.76	1.83	1.43	3.02	0	0.61	0.73	1.91	1.23	2.89	0	0	0.84	1.53	2.1	3.45	0	C30-31	Nose,sinuses etc	0.37	0.47	0.22	0.8	1.1	0.87	0.49	0.49	0.27	0.62	1.08	0	0	0.42	0	1.4	1.15	3.63
C32	Larynx	1.58	3.02	4.85	2.23	2.47	1.73	1.47	3.29	5.47	2.68	3.25	1.71	1.92	2.1	2.54	0.7	0	1.81	C32	Larynx	0.46	1.42	2.26	2.7	4.95	3.47	0.37	1.1	2.05	3.09	5.78	2.85	0.77	2.52	3.05	1.4	2.3	5.44
C33-34	Trachea,bronchus & lung	75.04	123.17	178.07	208.67	212.15	164.7	80.18	134.97	191.47	226.2	233.61	174.85	58.99	82.63	128.19	149.07	143.79	132.4	C33-34	Trachea,bronchus & lung	57.83	107.29	173.11	226.49	253.1	208.48	59.55	121.67	190.65	246.58	282.35	232.94	52.47	57.88	107.84	158.17	159.9	130.58
C37-38	Other thoracic organs	1.21	1.99	1.83	3.34	3.3	3.47	1.11	2.32	2.05	3.91	4.33	3.42	1.53	0.84	1.02	1.4	0	3.63	C37-38	Other thoracic organs	0.56	0.76	2.16	1.75	2.47	1.73	0.49	0.85	2.6	2.26	3.25	2.28	0.77	0.42	0.51	0	0	0
C40-41	Bone	2.6	3.21	5.07	4.61	7.97	4.33	2.33	3.54	3.97	4.73	5.78	3.99	3.45	2.1	9.16	4.2	14.95	5.44	C40-41	Bone	2.6	3.69	6.25	6.52	9.89	6.93	2.7	3.91	5.47	5.76	9.03	5.7	2.3	2.94	9.16	9.1	12.65	10.88
C43	Melanoma of skin	1.02	1.42	1.94	1.43	1.65	4.33	1.35	1.59	2.46	1.65	2.17	3.99	0	0.84	0	0.7	0	5.44	C43	Melanoma of skin	0.37	0.57	1.29	0.48	1.65	3.03	0.49	0.73	1.5	0.21	1.81	3.42	0	0	0.51	1.4	1.15	1.81
C44	Other skin	3.44	5.67	7.65	13.36	12.09	19.94	3.68	5.86	8.21	13.38	13.72	18.79	2.68	5.03	5.6	13.3	6.9	23.58	C44	Other skin	0.56	0.38	0.97	2.54	4.95	18.64	0.49	0.24	1.09	1.65	5.05	14.24	0.77	0.84	0.51	5.6	4.6	32.65
C45	Mesothelioma	0.37	1.13	0.54	0.64	0.82	1.3	0.37	1.34	0.68	0.82	1.08	1.71	0.38	0.42	0	0	0	0	C45	Mesothelioma	0.19	0.66	0.86	0.64	0.82	0.43	0.25	0.73	1.09	0.82	1.08	0.57	0	0.42	0	0	0	0
C46	Kaposi sarcoma	0	0.09	0	0	0	0	0	0.12	0	0	0	0	0	0	0	0	0	0	C46	Kaposi sarcoma	0	0.09	0	0	0	0.43	0	0.12	0	0	0	0.57	0	0	0	0	0	0
C47,C49	Connective & soft tissue	1.3	2.08	3.45	3.82	2.75	3.47	1.47	2.44	4.1	3.91	2.89	3.99	0.77	0.84	1.02	3.5	2.3	1.81	C47,C49	Connective & soft tissue	0.28	0.47	1.29	2.23	1.65	3.47	0.37	0.61	1.09	2.47	1.81	4.56	0	0	2.03	1.4	1.15	0
C50	Breast	75.22	85.08	79.65	72.69	68.43	55.48	91.36	101.78	94.51	86.45	84.13	67.77	24.9	27.68	24.42	25.89	18.41	16.32	C50	Breast	19.81	24.39	25.01	36.26	51.39	55.48	21.61	25.75	27.76	40.75	59.94	66.07	14.17	19.71	14.75	21	24.16	21.76
C51	Vulva	0.46	1.32	1.94	2.54	1.37	1.73	0.49	1.59	2.19	3.09	1.08	1.71	0.38	0.42	1.02	0.7	2.3	1.81	C51	Vulva	0.28	0.38	0.75	1.11	1.37	2.17	0.12	0.49	0.96	1.44	1.44	2.85	0.77	0	0	0	1.15	0
C52	Vagina	0.09	0.38	0.54	1.27	0	0.87	0.12	0.37	0.68	1.65	0	0.57	0	0.42	0	0	0	1.81	C52	Vagina	0.19	0	0.22	0.8	0.55	0.87	0.12	0	0.14	1.03	0.72	0.57	0.38	0	0.51	0	0	1.81
C53	Cervix uteri	11.06	10.78	11.1	9.86	12.37	12.57	9.33	10.13	10.26	9.67	11.19	13.67	16.47	13	14.24	10.5	16.1	9.07	C53	Cervix uteri	3.91	4.82	7.11	10.97	15.94	20.8	1.84	3.05	6.84	10.09	14.44	21.64	10.34	10.91	8.14	14	20.71	18.14
C54	Corpus uteri	14.88	15.41	13.69	9.22	8.52	3.47	17.31	18.43	15.04	10.29	10.83	3.99	7.28	5.03	8.65	5.6	1.15	1.81	C54	Corpus uteri	3.53	4.25	5.07	5.25	6.6	6.07	3.81	4.03	4.79	5.35	6.5	5.7	2.68	5.03	6.1	4.9	6.9	7.25
C55	Uterus, unspecified	2.98	2.74	3.77	4.29	5.22	1.3	2.33	2.07	2.87	3.29	3.97	1.14	4.98	5.03	7.12	7.7	9.2	1.81	C55	Uterus, unspecified	3.63	4.06	5.6	8.59	9.34	6.93	3.07	4.15	5.06	8.23	9.03	6.83	5.36	3.77	7.63	9.8	10.35	7.25
C56	Ovary	16.74	19.38	19.73	16.22	14.84	10.4	19.77	21.84	23.52	19.97	18.05	12.53	7.28	10.91	5.6	3.5	4.6	3.63	C56	Ovary	7.62	10.21	11.64	12.41	12.92	9.97	8.72	12.2	13.81	15.44	15.16	11.96	4.21	3.36	3.56	2.1	5.75	3.63
C57	Other female genital organs	1.12	0.95	1.72	1.27	1.92	0.43	1.35	1.22	2.05	1.44	2.17	0.57	0.38	0	0.51	0.7	1.15	0	C57	Other female genital organs	0.28	0.09	0.43	0.8	1.65	0.43	0.37	0.12	0.41	0.62	1.81	0	0	0	0.51	1.4	1.15	1.81
C58	Placenta	0	0	0.22	0	0.27	0	0	0	0.14	0	0.36	0	0	0	0.51	0	0	0	C58	Placenta	0	0	0.11	0	0	0	0	0	0	0	0	0	0	0	0.51	0	0	0
C59	Penis	-	-	-	-	-	-	-	-	-	-	-	-	-	-	-	-	-	-	C59	Penis	-	-	-	-	-	-	-	-	-	-	-	-	-	-	-	-	-	-
C60	Prostate	-	-	-	-	-	-	-	-	-	-	-	-	-	-	-	-	-	-	C60	Prostate	-	-	-	-	-	-	-	-	-	-	-	-	-	-	-	-	-	-
C61	Tetis	-	-	-	-	-	-	-	-	-	-	-	-	-	-	-	-	-	-	C61	Tetis	-	-	-	-	-	-	-	-	-	-	-	-	-	-	-	-	-	-
C62	Other male genital organs	-	-	-	-	-	-	-	-	-	-	-	-	-	-	-	-	-	-	C62	Other male genital organs	-	-	-	-	-	-	-	-	-	-	-	-	-	-	-	-	-	-
C63	Kidney	6.6	8.13	12.61	12.56	12.37	7.8	8.35	9.76	15.18	15.23	14.8	10.25	1.15	2.52	3.05	3.5	4.6	0	C63	Kidney	1.58	3.5	6.04	9.38	12.09	9.54	1.84	4.03	6.29	11.73	14.8	12.53	0.77	1.68	5.09	1.4	3.45	0
C64	Renal pelvis	0.84	3.5	3.56	4.61	2.75	3.03	1.11	4.39	4.51	5.76	3.61	3.99	0	0.42	0	0.7	0	0	C64	Renal pelvis	0.09	0.19	0.65	1.27	0.82	2.17	0.12	0.24	0.82	1.23	1.08	2.28	0	0	0	1.4	0	1.81
C65	Ureter	1.39	2.74	3.56	3.82	3.57	1.3	1.72	3.54	4.1	4.94	3.97	1.71	0.38	0	1.53	0	2.3	0	C65	Ureter	0.19	0.19	1.08	1.43	0.82	1.73	0.12	0.24	1.37	1.85	1.08	2.28	0.38	0	0	0	0	0
C66	Bladder	6.14	11.72	14.87	24.18	25.28	26.87	7.24	13.18	17.1	28.2	29.97	29.62	2.68	6.71	6.61	10.5	10.35	18.14	C66	Bladder	1.67	2.46	5.93	9.86	16.76	27.74	1.72	2.68	5.74	11.11	19.5	27.91	1.53	1.68	6.61	5.6	8.05	27.2
C67	Other urinary organs	0	0.38	0.43	0.64	0.27	0.43	0	0.49	0.55	0.82	0.36	0.57	0	0	0	0	0	0	C67	Other urinary organs	0	0	0.22	0.16	0	0.43	0	0	0.14	0.21	0	0.57	0	0	0.51	0	0	0
C68	Eye	0.37	0.19	0.32	0.64	1.37	0.43	0.49	0.24	0.27	0.82	1.81	0.57	0	0	0.51	0	0	0	C68	Eye	0	0	0.43	0.16	0.27	0.87	0	0	0.27	0.21	0.36	0.57	0	0	1.02	0	0	1.81
C69	Brain, nervous system	12.74	15.88	19.73	20.36	17.59	14.74	13.26	16.6	22.29	21.61	19.14	17.66	11.11	13.42	10.17	16.1	12.65	5.44	C69	Brain, nervous system	6.42	7.94	12.83	15.91	18.14	17.77	5.53	7.32	14.09	16.88	19.86	18.79	9.19	10.07	8.14	12.6	12.65	14.51
C70-72, D32-33, D42-43	Thyroid	10.04	9.74	8.41	8.11	5.5	5.63	12.28	10.49	10.12	8.03	6.5	7.4	3.06	7.13	2.03	8.4	2.3	0	C70-72, D32-33, D42-43	Thyroid	1.12	1.7	3.02	3.98	6.32	6.07	1.35	1.71	3.15	4.32	6.86	7.4	0.38	1.68	2.54	2.8	4.6	1.81
C73	Adrenal gland	0.28	0.47	0.22	0.32	0.82	0	0.37	0.49	0.14	0.41	0.72	0	0	0.42	0.51	0	1.15	0	C73	Adrenal gland	0	0.09	0	0.48	0.55	0.43	0	0.12	0	0.62	0.72	0.57	0	0	0	0	0	0
C74	Other endocrine	1.3	1.04	1.51	1.11	1.1	0.87	1.6	1.34	1.78	1.44	1.44	1.14	0.38	0	0.51	0	0	0	C74	Other endocrine	0.37	0.57	1.19	0	1.1	0.87	0.49	0.61	1.5	0	1.08	1.14	0	0.42	0	0	1.15	0
C75	Hodgkin's lymphoma	0.19	0.57	0.86	1.11	1.37	0	0.12	0.73	1.09	1.44	1.44	0	0.38	0	0	0	1.15	0	C75	Hodgkin's lymphoma	0.19	0.38	0.32	0.8	1.65	0.43	0.12	0.37	0	0.82	1.08	0.57	0.38	0.42	1.53	0.7	3.45	0
C81	Non-Hodgkin's lymphoma	7.25	11.91	18.32	15.91	16.21	14.3	8.1	13.06	19.83	17.29	18.05	17.66	4.6	7.97	12.72	11.2	10.35	3.63	C81	Non-Hodgkin's lymphoma	4	6.14	8.52	11.45	15.11	12.14	3.44	5.86	8.89	11.53	16.97	14.81	5.75	7.13	7.12	11.2	9.2	3.63
C82-86, C96	Immunoproliferative diseases	0.19	0.09	0	0	0	0	0.25	0.12	0	0	0	0	0	0	0	0	0	0	C82-86, C96	Immunoproliferative diseases	0	0	0	0	0	0	0	0	0	0	0	0	0	0	0	0	0	0
C88	Multiple myeloma	3.16	3.69	5.07	5.88	3.02	2.17	3.44	4.27	5.47	7.62	3.97	2.28	2.3	1.68	3.56	0	0	1.81	C88	Multiple myeloma	1.95	2.84	5.07	4.93	3.02	2.17	1.84	3.29	5.33	5.35	3.25	2.85	2.3	1.26	4.07	3.5	2.3	0
C90	Lymphoid leukemia	1.77	2.08	3.13	2.23	2.47	1.73	2.09	2.2	3.97	2.68	2.89	2.28	0.77	1.68	0	0.7	1.15	0	C90	Lymphoid leukemia	0.74	1.89	1.51	0.95	2.75	1.3	0.86	2.07	1.78	1.23	3.25	1.71	0.38	1.26	0.51	0	1.15	0
C91	Myeloid leukemia	3.63	3.88	5.71	5.25	6.32	2.6	4.17	4.39	6.15	6.17	7.22	3.42	1.92	2.1	4.07	2.1	3.45	0	C91	Myeloid leukemia	1.02	1.51	4.53	3.66	3.85	3.03	1.35	1.59	4.65	4.53	4.33	3.99	0	1.26	4.07	0.7	2.3	0
C92-94, D45-47	Leukemia, unspecified	2.32	3.21	3.23	4.29	5.22	2.17	1.72	2.32	2.46	4.73	5.05	2.85	4.21	6.29	6.1	2.8	5.75	0	C92-94, D45-47	Leukemia, unspecified	2.88	4.35	5.39	6.04	7.97	5.63	3.07	3.91	5.47	6.79	9.75	7.4	2.3	5.87	5.09	3.5	2.3	0
C95	Other and unspecified	13.11	18.62	21.02	33.24	41.22	43.78	15.35	21.72	23.93	37.67	49.83	50.69	6.13	7.97	10.17	18.2	13.8	21.76	C95	Other and unspecified	6.23	14.37	19.29	34.2	42.6	61.11	7.12	15.99	22.02	39.11	50.19	74.04	3.45	8.81	9.16	17.5	18.41	19.95
O&U	All sites	505.17	691.3	900.46	1014.1	1054.99	884.62	497.67	701.94	905.27	1038.39	1094.75	920.93	528.57	654.73	882.57	931.51	928.31	768.99	O&U	All sites	272.16	419.62	644.57	900.38	1075.32	1038.48	233.79	398.32	620.24	885.05	1096.91	1076.98	391.83	492.83	735.05	952.51	1006.53	915.9
C00-96	All sites except C44	501.73	685.63	892.8	1000.74	1042.89	864.68	493.99	696.08	897.06	1025.01	1081.03	902.13	525.89	649.7	876.98	918.21	921.41	745.42	C00-96	All sites except C44	271.6	419.24	643.6	897.84	1070.38	1019.85	233.3	398.07	619.15	883.41	1091.86	1062.74	391.06	491.99	734.55	946.91	1001.93	883.25

## Sheet: 2006
The number of cases and deaths of people over 60 years old in China, 2006
incident	all	overall						urban						rural						death	all	overall						urban						rural
		60-64	65-69	70-74	75-79	80-84	85+	60-64	65-69	70-74	75-79	80-84	85+	60-64	65-69	70-74	75-79	80-84	85+			60-64	65-69	70-74	75-79	80-84	85+	60-64	65-69	70-74	75-79	80-84	85+	60-64	65-69	70-74	75-79	80-84	85+
C00	Lip	0.21	0.27	1.02	0.78	1.15	1.78	0.21	0.23	0.92	0.85	1.23	2.19	0.21	0.48	1.52	0.44	0.81	0	C00	Lip	0.04	0	0.15	0.23	0.29	0.25	0	0	0	0.19	0.18	0.31	0.21	0	0.91	0.44	0.81	0
C01-02	Tongue	1.86	1.92	3.43	3.19	3.32	4.31	1.85	2.04	3.95	2.92	4.04	4.69	1.9	1.44	0.91	4.44	0	2.68	C01-02	Tongue	0.68	0.87	1.69	1.4	2.16	2.03	0.58	0.91	1.66	1.32	1.93	2.19	1.06	0.72	1.82	1.78	3.22	1.34
C03-06	Mouth	2.41	3.25	4.05	4.59	6.49	6.85	2.21	3.4	4.25	4.9	7.21	7.19	3.17	2.63	3.04	3.11	3.22	5.36	C03-06	Mouth	1.18	1.37	2.36	2.8	3.9	6.59	0.95	1.3	2.4	2.64	3.69	6.57	2.12	1.68	2.13	3.55	4.83	6.71
C07-08	Salivary glands	1.27	1.79	2.36	2.18	2.74	0.76	1.42	2.04	2.47	2.54	2.81	0.94	0.63	0.72	1.82	0.44	2.42	0	C07-08	Salivary glands	0.25	0.6	0.67	0.93	0.87	2.03	0.32	0.57	0.68	0.94	1.06	2.5	0	0.72	0.61	0.89	0	0
C09	Tonsil	0.46	0.37	0.36	1.09	0.29	0	0.42	0.4	0.43	1.22	0.35	0	0.63	0.24	0	0.44	0	0	C09	Tonsil	0.3	0.09	0.41	0.39	0.58	0.25	0.26	0.06	0.37	0.38	0.35	0.31	0.42	0.24	0.61	0.44	1.61	0
C10	Other oropharynx	0.51	0.46	0.92	0.93	0.87	1.52	0.47	0.4	0.92	1.13	0.88	1.56	0.63	0.72	0.91	0	0.81	1.34	C10	Other oropharynx	0.08	0.18	0.31	0.16	0.29	0.76	0.11	0.23	0.25	0.19	0.35	0.63	0	0	0.61	0	0	1.34
C11	Nasopharynx	9.12	7.78	8.05	8.16	6.06	3.3	9.12	7.7	7.52	8.76	5.1	3.44	9.1	8.14	10.63	5.33	10.47	2.68	C11	Nasopharynx	5.66	7.05	7.23	7.54	9.38	7.36	4.59	5.94	7.03	7.44	8.79	7.82	9.94	11.74	8.2	8	12.08	5.36
C12-13	Hypopharynx	0.84	1.33	1.38	0.78	1.01	1.27	0.79	1.47	1.54	0.85	0.88	1.56	1.06	0.72	0.61	0.44	1.61	0	C12-13	Hypopharynx	0.21	0.32	0.56	0.7	0.72	0.25	0.21	0.34	0.68	0.85	0.7	0.31	0.21	0.24	0	0	0.81	0
C14	Pharynx, unspecified	0.55	0.78	0.56	0.47	1.88	1.52	0.63	0.85	0.55	0.57	1.93	1.88	0.21	0.48	0.61	0	1.61	0	C14	Pharynx, unspecified	0.17	0.41	0.67	0.62	0.72	1.01	0.21	0.45	0.68	0.75	0.88	1.25	0	0.24	0.61	0	0	0
C15	Esophagus	66.56	74.17	94.24	108.59	123.39	96.89	35.75	44.61	59.43	76.03	89.5	73.82	190.19	199.293	265.69	262.15	278.56	195.8	C15	Esophagus	45.54	58.88	84.66	111.93	136.38	129.1	23.31	35.21	52.22	76.5	104.8	102.91	134.76	159.05	244.43	279.04	280.98	241.39
C16	Stomach	107.16	133.65	183.56	222.31	216.91	154.47	81.36	101.5	151.1	197.19	191.31	142.64	210.71	269.71	343.42	340.8	334.12	205.18	C16	Stomach	65.84	94.82	152.4	206.53	238.84	216.86	44.5	70.48	121.88	179.1	213.82	204.88	151.47	197.85	302.73	335.91	353.44	368.22
C17	Small intestine	3.59	4.99	6.56	7.85	7.07	5.33	4.17	5.66	7.21	9.04	7.39	6.26	1.27	2.16	3.34	2.22	5.64	1.34	C17	Small intestine	1.39	2.43	3.02	5.52	5.77	4.31	1.53	2.55	2.77	6.12	5.8	4.69	0.85	1.92	4.25	2.67	5.64	2.68
C18	Colon	36.51	55.86	86.7	115.97	115.89	94.1	39.65	62.89	96.73	129.83	129.77	107.29	23.91	26.11	37.35	50.65	52.33	37.55	C18	Colon	13.3	21.47	36.64	60.32	81.54	89.03	13.92	23.94	39.82	66.33	91.26	102.29	10.79	11.02	20.95	31.99	37.03	32.19
C19-20	Rectum	34.57	50.64	70.82	88.54	81.97	64.17	37.54	54.63	74.04	95.15	87.57	67.88	22.64	33.77	54.96	57.32	56.36	48.28	C19-20	Rectum	11.99	20.6	38.13	56.51	69.7	78.12	12.18	21.91	40.63	58.04	73.67	83.83	11.21	15.09	25.81	49.32	51.53	53.64
C21	Anna	0.59	0.78	1.18	2.33	3.03	2.03	0.69	0.74	1.23	2.64	3.69	2.5	0.21	0.96	0.91	0.89	0	0	C21	Anna	0.04	0.32	0.26	0.7	0.58	2.28	0.05	0.17	0.25	0.85	0.53	2.5	0	0.96	0.3	0	0.81	1.34
C22	Liver	67.62	80.95	101.31	119.94	129.6	108.81	58.58	74.1	91.55	113.62	127.13	107.29	103.87	109.94	149.39	149.74	140.89	115.33	C22	Liver	64.32	79.12	105.77	138.28	158.6	137.22	54.68	71.89	98.76	136.33	158.96	139.51	103.03	109.7	140.28	147.52	156.99	127.4
C23-24	Gallbladder etc	10.59	15.89	28.44	38.63	48.2	45.91	10.76	17.26	30.82	40.98	52.05	50.05	9.94	10.06	16.7	27.55	30.59	28.16	C23-24	Gallbladder etc	6.46	11.08	20.7	30.55	41.13	44.13	6.91	12.23	22.56	32.79	45.01	49.74	4.65	6.23	11.54	19.99	23.35	20.12
C25	Pancreas	18.87	29.81	42.94	54.72	68.98	55.8	19.35	31.87	44.51	57	73.85	60.06	16.92	21.08	35.22	43.99	46.7	37.55	C25	Pancreas	16.08	26.46	42.79	55.97	70.86	60.87	16.45	28.02	44.57	60.39	77.54	66.63	14.6	19.88	34.01	35.1	40.26	36.21
C30-31	Nose,sinuses etc	1.69	1.24	1.84	2.25	2.45	2.28	1.42	1.25	1.85	2.54	2.81	1.88	2.75	1.2	1.82	0.89	0.81	4.02	C30-31	Nose,sinuses etc	0.63	0.87	1.13	1.94	2.02	0.51	0.53	0.91	0.86	1.98	2.11	0.31	1.06	0.72	2.43	1.78	1.61	1.34
C32	Larynx	6.29	7.28	10.81	10.88	9.96	4.31	6.06	7.64	11.22	11.97	11.08	4.69	7.19	5.75	8.81	5.78	4.83	2.68	C32	Larynx	2.24	3.43	5.84	6.76	10.97	9.38	2.06	3.28	6.04	7.44	12.31	11.26	2.96	4.07	4.86	3.55	4.83	1.34
C33-34	Trachea,bronchus & lung	130.59	194.64	297.47	375.28	368.01	286.61	130.24	197.27	302.69	388.44	381.91	306.86	132.01	183.48	271.76	313.25	304.33	199.82	C33-34	Trachea,bronchus & lung	100.54	164.69	276.97	398.45	415.2	341.65	99.71	168.46	280.99	419.62	440.99	375.05	103.87	148.75	257.18	298.59	297.08	198.48
C37-38	Other thoracic organs	2.79	3.07	3.95	4.28	4.91	2.03	3.01	3.4	4.44	4.8	5.8	2.19	1.9	1.68	1.52	1.78	0.81	1.34	C37-38	Other thoracic organs	0.89	1.65	2.25	3.26	3.03	2.79	1	1.75	2.4	3.67	3.34	3.13	0.42	1.2	1.52	1.33	1.61	1.34
C40-41	Bone	4.35	6.18	6.87	7.7	8.51	6.34	3.9	5.77	6.41	7.07	8.44	5.32	6.14	7.9	9.11	10.66	8.86	10.73	C40-41	Bone	3.63	6	7.38	9.17	11.11	8.88	3.22	5.21	7.15	9.14	10.9	9.07	5.29	9.34	8.5	9.33	12.08	8.05
C43	Melanoma of skin	1.27	1.14	2.87	2.72	2.16	4.57	1.48	1.3	2.9	2.54	2.29	5.63	0.42	0.48	2.73	3.55	1.61	0	C43	Melanoma of skin	0.34	1.05	1.08	1.79	1.3	3.8	0.37	1.02	0.92	1.98	1.41	4.69	0.21	1.2	1.82	0.89	0.81	0
C44	Other skin	4.26	5.72	10.71	14.15	22.95	32.72	4.32	5.55	10.54	13.57	22.86	31.59	4.02	6.47	11.54	16.88	23.35	37.55	C44	Other skin	0.68	1.01	1.84	4.28	7.79	20.8	0.47	0.91	1.48	3.49	7.56	16.58	1.48	1.44	3.64	8	8.86	38.89
C45	Mesothelioma	0.42	0.78	0.87	2.1	1.59	1.27	0.47	0.91	0.92	2.54	1.76	1.56	0.21	0.24	0.61	0	0.81	0	C45	Mesothelioma	0.63	0.6	1.08	1.24	1.01	1.52	0.63	0.68	1.29	1.51	1.23	1.56	0.63	0.24	0	0	0	1.34
C46	Kaposi sarcoma	0.13	0.18	0.15	0.16	0.14	0.25	0.16	0.11	0.18	0.19	0.18	0.31	0	0.48	0	0	0	0	C46	Kaposi sarcoma	0	0.05	0.15	0	0	0	0	0	0.18	0	0	0	0	0.24	0	0	0	0
C47,C49	Connective & soft tissue	1.69	2.56	4.2	4.35	4.91	5.58	1.63	2.89	4.87	4.52	5.45	6.57	1.9	1.2	0.91	3.55	2.42	1.34	C47,C49	Connective & soft tissue	0.42	0.64	1.64	1.87	1.73	3.8	0.47	0.74	1.66	1.79	2.11	4.38	0.21	0.24	1.52	2.22	0	1.34
C50	Breast	41.66	41.67	45.35	39.1	40.41	32.97	47.88	48	50.92	44	44.66	36.6	16.71	14.85	17.91	16	20.93	17.43	C50	Breast	10.3	12.22	13.22	15.7	23.52	31.96	11.44	13.3	15.04	16.86	26.02	33.78	5.71	7.66	4.25	10.22	12.08	24.14
C51	Vulva	0.68	0.82	0.67	1.01	2.16	1.27	0.79	0.85	0.74	1.22	2.11	1.56	0.21	0.72	0.3	0	2.42	0	C51	Vulva	0.08	0.18	0.26	0.47	0.87	1.01	0.11	0.23	0.31	0.47	0.7	1.25	0	0	0	0.44	1.61	0
C52	Vagina	0.21	0.23	0.36	0.31	0.29	0	0.21	0.28	0.43	0.28	0.35	0	0.21	0	0	0.44	0	0	C52	Vagina	0.04	0.14	0.1	0.16	0.43	0.25	0.05	0.11	0.06	0.09	0.53	0.31	0	0.24	0.3	0.44	0	0
C53	Cervix uteri	6.63	5.59	5.48	4.43	6.35	5.58	5.54	5.26	4.93	4.24	6.68	5.63	11	6.95	8.2	5.33	4.83	5.36	C53	Cervix uteri	1.73	2.7	3.23	5.67	7.22	6.85	1.21	2.26	2.53	4.62	7.39	7.19	3.81	4.55	6.68	10.66	6.44	5.36
C54	Corpus uteri	9.83	8.7	7.12	6.22	6.64	5.33	10.65	9.62	7.64	6.88	7.03	6.26	6.56	4.79	4.55	3.11	4.83	1.34	C54	Corpus uteri	1.31	1.74	2.72	2.41	4.47	3.55	1.21	1.75	2.47	2.73	4.75	4.07	1.69	1.68	3.95	0.89	3.22	1.34
C55	Uterus, unspecified	1.14	1.24	2	1.01	2.74	3.04	1.11	1.02	1.85	0.75	2.46	3.13	1.27	2.16	2.73	2.22	4.03	2.68	C55	Uterus, unspecified	1.73	1.83	3.02	4.28	5.63	6.09	1.58	1.53	2.65	4.71	5.63	6.57	2.33	3.11	4.86	2.22	5.64	4.02
C56	Ovary	9.03	11.26	8.97	8.47	8.37	4.82	10.02	12.74	10.42	9.52	10.02	5.32	5.08	5.03	1.82	3.55	0.81	2.68	C56	Ovary	4.64	5.54	6	7.62	7.07	7.36	5.22	6.06	6.72	8.67	8.44	9.07	2.33	3.35	2.43	2.67	0.81	0
C57	Other female genital organs	0.38	0.64	0.87	0.7	0.14	0.51	0.47	0.74	0.92	0.75	0.18	0.63	0	0.24	0.61	0.44	0	0	C57	Other female genital organs	0.25	0.09	0.51	0.7	0.43	0.51	0.26	0.11	0.49	0.75	0.53	0.31	0.21	0	0.61	0.44	0	1.34
C58	Placenta	0	0.05	0	0	0	0	0	0.06	0	0	0	0	0	0	0	0	0	0	C58	Placenta	0	0	0	0	0.14	0	0	0	0	0	0.18	0	0	0	0	0	0	0
C59	Penis	0.55	1.37	1.18	2.18	3.03	1.78	0.47	1.36	1.17	2.07	3.34	2.19	0.85	1.44	1.21	2.67	1.61	0	C59	Penis	0.04	0.37	0.41	0.54	1.44	1.78	0.05	0.34	0.31	0.47	1.41	1.88	0	0.48	0.91	0.89	1.61	1.34
C60	Prostate	6.54	15.84	33.62	55.42	67.68	63.92	7.65	18.4	38.04	62.37	77.19	73.2	2.12	5.03	11.84	22.66	24.15	24.14	C60	Prostate	1.22	3.62	9.74	20.21	32.04	40.08	1.37	3.91	10.23	22.14	34.99	46.29	0.63	2.4	7.29	11.11	18.52	13.41
C61	Tetis	0.3	0.32	0.26	0.54	0.14	0.76	0.32	0.34	0.31	0.28	0.18	0.63	0.21	0.24	0	1.78	0	1.34	C61	Tetis	0.04	0	0.1	0.23	0.58	1.27	0	0	0.06	0.28	0.7	1.56	0.21	0	0.3	0	0	0
C62	Other male genital organs	0.17	0.46	0.72	1.01	0.72	0.76	0.21	0.57	0.86	1.04	0.88	0.94	0	0	0	0.89	0	0	C62	Other male genital organs	0	0	0.05	0.16	0.14	0	0	0	0	0.19	0.18	0	0	0	0.3	0	0	0
C63	Kidney	10.26	13.69	19.42	20.6	18.18	12.68	11.13	16.02	22.5	23.93	21.45	15.33	6.77	3.83	4.25	4.89	3.22	1.34	C63	Kidney	3.21	3.62	7.53	11.35	15.15	14.71	3.59	3.85	8.38	12.622	17.58	17.52	1.69	2.63	3.34	5.33	4.03	2.68
C64	Renal pelvis	1.6	2.47	4.46	4.59	5.48	4.31	1.9	3	5.24	5.37	6.51	4.38	0.42	0.24	0.61	0.89	0.81	4.02	C64	Renal pelvis	0.3	0.64	1.02	1.48	2.6	1.01	0.2	0.79	1.23	1.79	3.17	1.25	0.21	0	0	0	0	0
C65	Ureter	1.14	2.15	3.48	4.35	4.76	3.3	1.32	2.6	4.01	5.28	5.45	3.75	0.42	0.24	0.91	0	1.61	1.34	C65	Ureter	0.34	0.5	1.23	1.55	2.02	3.04	0.37	0.62	1.42	1.79	2.29	3.44	0.21	0	0.3	0.44	0.81	1.34
C66	Bladder	16.8	23.95	38.54	58.14	62.34	55.8	18.3	26.49	43.22	64.91	68.58	60.68	10.97	13.17	15.49	26.22	33.81	34.87	C66	Bladder	0.04	0.09	0.15	0.54	0.58	0.51	0.05	0.11	0.18	0.66	0.7	0.63	0	0	0	0	0	0
C67	Other urinary organs	0.17	0.41	0.67	1.17	0.58	0.25	0.21	0.45	0.62	1.41	0.7	0.31	0	0.24	0.91	0	0	0	C67	Other urinary organs	2.74	5.45	13.58	25.18	39.69	61.13	2.58	5.72	14.12	27.13	42.02	68.5	3.38	4.31	10.93	16	28.98	29.5
C68	Eye	0.34	0.37	0.41	1.09	0.29	0.76	0.37	0.45	0.43	1.32	0.18	0.63	0.21	0	0.3	0	0.81	1.34	C68	Eye	0.13	0.09	0.15	0.23	0.29	0	0.11	0.06	0.18	0.28	0.35	0	0.21	0.24	0	0	0	0
C69	Brain, nervous system	13.8	15.48	20.55	22.15	20.64	18.01	13.45	16.13	20.28	22.33	22.51	18.77	15.23	12.69	21.86	21.33	12.08	14.75	C69	Brain, nervous system	8.61	11.58	17.17	21.38	21.36	20.04	7.38	11.26	16.95	21.39	22.68	20.64	13.54	12.93	18.22	21.33	15.3	17.43
C70-72, D32-33, D42-43	Thyroid	6.63	6.55	8.4	5.6	6.93	4.57	7.59	7.25	9.37	5.94	7.74	4.69	2.75	3.59	3.64	4	3.22	4.02	C70-72, D32-33, D42-43	Thyroid	0.72	1.05	2.15	3.42	4.62	4.31	0.79	0.85	2.47	3.58	4.92	5	0.42	1.92	0.61	2.67	3.22	1.34
C73	Adrenal gland	0.38	0.37	0.87	0.62	1.01	0.25	0.32	0.34	0.92	0.57	1.23	0.31	0.63	0.48	0.61	0.89	0	0	C73	Adrenal gland	0.3	0.23	0.72	0.62	1.01	1.01	0.37	0.23	0.74	0.66	1.06	1.25	0	0.24	0.61	0.44	0.81	0
C74	Other endocrine	1.44	1.65	1.38	1.79	1.73	1.01	1.58	1.92	1.66	2.17	2.11	0.94	0.85	0.48	0	0	0	1.34	C74	Other endocrine	0.08	0.23	0.26	0.54	1.01	0.51	0.11	0.23	0.31	0.66	1.23	0.63	0	0.24	0	0	0	0
C75	Hodgkin's lymphoma	0.34	0.69	0.87	1.71	1.01	0.51	0.21	0.68	0.68	1.79	1.23	0.31	0.85	0.72	1.82	1.33	0	1.34	C75	Hodgkin's lymphoma	0.34	0.37	0.46	1.24	1.01	0.51	0.37	0.34	0.49	1.13	1.06	0.63	0.21	0.48	0.3	1.78	0.81	0
C81	Non-Hodgkin's lymphoma	12.24	14.51	19.37	20.75	25.11	16.99	13.23	15.28	20.78	22.42	27.78	17.83	8.25	11.26	12.45	12.89	12.88	13.41	C81	Non-Hodgkin's lymphoma	4.98	8.97	13.27	17.49	22.37	22.83	5.33	9.17	14.18	19.03	24.27	25.96	3.6	8.14	8.81	10.22	13.69	9.39
C82-86, C96	Immunoproliferative diseases	0.17	0.14	0.1	0.54	0.43	0.25	0.21	0.11	0.12	0.66	0.53	0.31	0	0.24	0	0	0	0	C82-86, C96	Immunoproliferative diseases	0.04	0	0.05	0.08	0.14	0	0.05	0	0.06	0.09	0.18	0	0	0	0	0	0	0
C88	Multiple myeloma	3.17	5.86	7.02	6.37	7.07	4.06	3.64	6.74	7.77	6.69	7.74	4.38	1.27	2.16	3.34	4.89	4.03	2.68	C88	Multiple myeloma	2.03	3.25	4.51	6.53	5.77	5.07	2.21	3.57	4.81	7.16	6.51	5.32	1.27	1.92	3.04	3.55	2.42	4.02
C90	Lymphoid leukemia	2.32	2.93	4.1	5.83	5.92	4.06	2.53	3.23	4.62	6.31	7.03	4.69	1.48	1.68	1.52	3.55	0.81	1.34	C90	Lymphoid leukemia	0.93	1.42	2.15	3.58	3.61	6.09	0.84	1.47	2.4	3.67	4.22	7.19	1.27	1.2	0.91	3.11	0.81	1.34
C91	Myeloid leukemia	4.69	6.04	6.1	7.46	7.94	7.1	4.85	6.17	6.41	8.2	9.14	7.82	4.02	5.51	4.55	4	2.42	4.02	C91	Myeloid leukemia	1.9	2.98	4.41	4.9	5.77	3.04	1.9	3.06	4.62	5.09	6.51	3.44	1.9	2.63	3.34	4	2.42	1.34
C92-94, D45-47	Leukemia, unspecified	3.17	2.88	5.28	6.22	7.36	5.58	2.53	2.55	4.56	5.56	7.74	5.63	5.71	4.31	8.81	9.33	5.64	5.36	C92-94, D45-47	Leukemia, unspecified	3.93	5.91	7.69	11.12	13.28	10.4	3.53	6.17	7.46	11.31	13.54	11.57	5.5	4.79	8.81	10.22	12.08	5.36
C95	Other and unspecified	15.91	23.21	31.67	43.84	49.36	54.53	17.45	26.15	34.21	48.99	53.45	62.87	9.73	10.78	19.13	19.55	30.59	18.78	C95	Other and unspecified	8.74	13.42	21.27	35.68	48.92	60.37	8.49	14.66	22.69	39.38	54.16	67.57	9.73	8.14	14.27	18.22	24.96	29.5
O&U	All sites	688.4	899.01	1256.91	1538.14	1609.27	1309.55	643.8	872.65	1230.86	1550.65	1635.44	1357.56	867.38	1010.57	1385.21	1479.15	1489.44	1103.71	O&U	All sites	404.26	594.3	934.95	1314.9	1549.81	1491.15	350.11	550.89	883.78	1301.17	1569.15	1557.75	621.55	777.99	1186.93	1379.63	1461.26	1205.63
C00-96	All sites except C44	684.14	893.29	1246.2	1523.99	1586.33	1276.83	639.47	867.1	1220.32	1537.08	1612.59	1325.96	863.36	1004.1	1373.67	1462.27	1466.09	1066.16	C00-96	All sites except C44	403.59	593.3	933.1	1310.62	1542.02	1470.35	349.63	549.99	882.31	1297.69	1561.59	1541.17	620.07	776.55	1183.29	1371.63	1452.4	1166.74
male		overall						urban						rural							male	overall						urban						rural
		60-64	65-69	70-74	75-79	80-84	85+	60-64	65-69	70-74	75-79	80-84	85+	60-64	65-69	70-74	75-79	80-84	85+			60-64	65-69	70-74	75-79	80-84	85+	60-64	65-69	70-74	75-79	80-84	85+	60-64	65-69	70-74	75-79	80-84	85+
C00	Lip	0.26	0.47	1.4	0.68	1.38	3.56	0.22	0.35	1.16	0.61	1.23	4.26	0.42	0.97	2.63	1.05	2.14	0	C00	Lip	0.09	0	0.32	0.34	0.69	0.71	0	0	0	0.2	0.41	0.85	0.42	0	1.97	1.05	2.14	0
C01-02	Tongue	2.65	2.55	3.33	2.71	5.18	7.13	2.58	2.94	3.6	3.24	6.17	6.82	2.91	0.97	1.97	0	0	8.69	C01-02	Tongue	1.2	1.13	1.83	2.37	2.76	3.56	0.97	1.17	1.54	2.43	2.47	3.41	2.08	0.97	3.28	2.1	4.29	4.35
C03-06	Mouth	3.33	4.06	5.27	6.27	8.63	11.4	3.12	4.34	5.27	6.67	9.05	11.08	4.16	2.9	5.25	4.2	6.43	13.04	C03-06	Mouth	1.62	1.89	2.69	3.05	4.14	8.55	1.4	1.88	2.7	3.03	4.12	8.52	2.49	1.94	2.63	3.15	4.29	8.69
C07-08	Salivary glands	1.45	2.17	2.47	3.05	4.49	0.71	1.83	2.58	2.7	3.44	4.53	0.85	0	0.48	1.31	1.05	4.29	0	C07-08	Salivary glands	0.34	0.94	1.07	1.53	1.38	4.28	0.43	0.94	1.16	1.62	1.65	5.11	0	0.97	0.66	1.05	0	0
C09	Tonsil	0.77	0.57	0.43	1.36	0.35	0	0.65	0.59	0.51	1.42	0.41	0	1.25	0.48	0	1.05	0	0	C09	Tonsil	0.34	0.09	0.86	0.51	0.69	0.71	0.32	0	0.77	0.4	0.82	0.85	0.42	0.48	1.31	1.05	0	0
C10	Other oropharynx	0.77	0.57	1.4	1.7	1.73	3.56	0.75	0.35	1.41	2.02	2.06	3.41	0.83	1.45	1.31	0	0	4.35	C10	Other oropharynx	0.17	0.19	0.32	0.34	0.35	1.43	0.22	0.23	0.26	0.4	0.41	0.85	0	0	0.66	0	0	4.35
C11	Nasopharynx	12.82	11.05	11.93	12.72	7.6	4.99	12.91	11.04	10.67	13.96	6.59	5.97	12.47	11.13	18.38	6.29	12.86	0	C11	Nasopharynx	7.86	9.73	10.43	10.51	13.12	4.28	6.56	8.22	9.9	10.52	11.94	4.26	12.89	15.97	13.13	10.49	19.29	4.35
C12-13	Hypopharynx	1.62	2.36	2.36	1.53	1.73	2.85	1.51	2.7	2.7	1.62	1.65	3.41	2.08	0.97	0.66	1.05	2.14	0	C12-13	Hypopharynx	0.34	0.57	1.07	1.36	1.38	0	0.32	0.59	1.29	1.62	1.23	0	0.42	0.48	0	0	2.14	0
C14	Pharynx, unspecified	1.03	1.13	0.54	0.85	3.11	2.85	1.18	1.17	0.39	1.01	3.29	3.41	0.42	0.97	1.31	0	2.14	0	C14	Pharynx, unspecified	0.34	0.47	0.97	0.68	1.73	2.85	0.43	0.47	0.9	0.81	2.06	3.41	0	0.48	1.31	0	0	0
C15	Esophagus	95.44	100.15	127.51	151.76	176.42	163.19	55.82	62.22	85.72	112.46	129.64	130.42	248.56	256.54	338.8	355.61	419.99	330.23	C15	Esophagus	64.76	84.66	115.43	160.41	198.17	203.81	37	54.71	74.15	116.3	156.81	174.74	172.08	208.13	326.32	389.17	413.56	351.96
C16	Stomach	156.44	195.58	267.52	324.71	340.42	248.7	120.35	151.21	218.99	289.23	303.73	228.44	295.94	378.51	515.42	508.76	531.41	351.96	C16	Stomach	97.4	136.53	224.42	300.81	356.64	337.07	67.86	100.38	181.72	260.51	321.02	318.8	211.56	285.58	442.54	509.81	542.13	430.17
C17	Small intestine	4.87	6.42	8.38	9.83	10.36	7.84	5.7	7.04	9.25	11.33	10.7	9.38	1.66	3.87	3.94	2.1	8.57	0	C17	Small intestine	1.88	3.02	3.87	5.26	9.67	5.7	2.04	3.17	3.73	5.87	10.29	5.97	1.25	2.42	4.6	2.1	6.43	4.35
C18	Colon	37.42	61.7	100.82	130.06	153.29	126.84	40.87	69.03	111.68	143.2	170.39	141.5	24.11	31.46	45.3	61.89	64.28	52.14	C18	Colon	13.76	23.24	40.63	72.4	101.16	111.88	14.63	26.3	44.21	76.45	113.59	127.01	10.39	10.65	22.32	51.4	36.43	34.76
C19-20	Rectum	42.29	58.58	89.53	110.05	104.96	90.5	46.25	64.34	93.3	116.9	111.53	92.91	27.02	34.85	70.25	74.48	70.71	78.21	C19-20	Rectum	14.1	24.47	48.69	68.33	95.98	101.19	14.73	26.3	52.44	69.17	101.24	103.14	11.64	16.94	29.55	63.99	68.57	91.25
C21	Anna	0.6	0.94	1.18	2.54	3.8	0	0.65	0.94	1.29	2.63	4.53	0	0.42	0.97	0.66	2.1	0	0	C21	Anna	0	0.19	0.32	0.51	0.69	2.85	0	0.12	0.39	0.61	0.82	3.41	0	0.48	0	0	0	0
C22	Liver	102.96	120.09	140.8	170.24	193.34	168.89	89.7	111.06	126.08	160.39	190.55	165.37	154.2	157.31	216.02	221.34	207.85	186.84	C22	Liver	96.89	113.38	146.39	190.08	219.93	212.36	84.75	102.61	135.84	185.47	218.54	222.48	143.81	157.79	200.26	213.99	227.14	160.77
C23-24	Gallbladder etc	9.4	12.94	23.65	36.8	47.64	43.47	9.25	13.85	26.09	38.63	51.03	46.88	9.98	9.2	11.16	27.27	30	26.07	C23-24	Gallbladder etc	6.32	10.58	17.84	29.5	42.12	40.62	6.78	11.62	19.53	30.74	44.45	45.18	4.57	6.29	9.19	23.08	30	17.38
C25	Pancreas	21.62	33.83	49.98	65.96	80.79	66.27	23.02	35.69	51.66	67.76	86.02	68.19	16.21	26.14	41.36	56.65	53.57	56.49	C25	Pancreas	19.4	31.46	48.9	62.91	79.06	74.82	20.76	33.22	51.41	68.16	84.37	80.98	14.13	24.2	36.11	35.67	51.43	43.45
C30-31	Nose,sinuses etc	2.48	1.89	2.79	3.05	4.14	2.85	1.83	1.88	2.96	3.64	4.94	3.41	4.99	1.94	1.97	0	0	0	C30-31	Nose,sinuses etc	0.85	1.32	1.5	2.54	3.11	0	0.75	1.53	1.03	2.43	3.29	0	1.25	0.48	3.94	3.15	2.14	0
C32	Larynx	11.62	12.94	19.99	19.84	21.06	9.26	11.72	13.27	20.18	21.64	23.05	10.23	11.22	11.62	19.04	10.49	10.71	4.35	C32	Larynx	4.1	5.86	10.53	11.7	21.06	19.95	3.87	5.28	10.92	12.74	22.64	23.01	4.99	8.23	8.54	6.29	12.86	4.35
C33-34	Trachea,bronchus & lung	188.4	272.21	422.5	557.36	575.19	461.77	187.57	272.37	419.61	562.48	582.36	487.58	191.61	271.54	437.28	530.79	537.84	330.23	C33-34	Trachea,bronchus & lung	147.22	232.15	394.45	593.64	653.22	562.96	146.48	234.45	391.72	610.21	673.73	597.54	150.05	222.65	408.39	507.71	546.41	386.72
C37-38	Other thoracic organs	3.67	3.5	5.27	6.1	7.94	4.99	3.76	3.87	5.78	6.88	9.47	5.11	3.33	1.94	2.63	2.1	0	4.35	C37-38	Other thoracic organs	1.2	2.17	2.9	3.39	4.83	4.99	1.29	2.35	2.96	3.84	5.35	5.97	0.83	1.45	2.63	1.05	2.14	0
C40-41	Bone	5.04	6.71	8.49	9.16	11.05	6.41	4.41	6.22	7.58	8.49	11.52	5.97	7.48	8.71	13.13	12.59	8.57	8.69	C40-41	Bone	4.7	7.37	9.57	12.72	10.7	9.98	4.41	6.34	9.25	12.74	10.29	10.23	5.82	11.62	11.16	12.59	12.86	8.69
C43	Melanoma of skin	1.28	1.42	3.98	3.73	4.14	5.7	1.4	1.53	3.98	3.64	4.12	6.82	0.83	0.97	3.94	4.2	4.29	0	C43	Melanoma of skin	0.26	1.04	1.18	1.7	2.07	6.41	0.22	0.82	1.16	2.02	2.06	7.67	0.42	1.94	1.31	0	2.14	0
C44	Other skin	4.53	6.61	13.11	18.14	28.66	34.92	4.19	6.34	12.72	16.79	28.4	33.24	5.82	7.74	15.1	25.18	30	43.45	C44	Other skin	0.6	0.94	3.12	6.1	10.36	20.67	0.22	0.59	2.44	5.26	9.88	18.75	2.08	2.42	6.57	10.49	12.86	30.42
C45	Mesothelioma	0.68	0.94	0.86	2.54	2.42	2.14	0.75	1.06	0.9	3.03	2.47	2.56	0.42	0.48	0.66	0	2.14	0	C45	Mesothelioma	0.85	0.47	1.07	2.03	1.38	2.14	0.86	0.47	1.29	2.43	1.65	2.56	0.83	0.48	0	0	0	0
C46	Kaposi sarcoma	0.09	0.28	0.32	0.34	0	0	0.11	0.12	0.39	0.4	0	0	0	0.97	0	0	0	0	C46	Kaposi sarcoma	0	0.09	0.32	0	0	0	0	0	0.39	0	0	0	0	0.48	0	0	0	0
C47,C49	Connective & soft tissue	1.79	3.59	4.84	5.43	6.21	7.13	2.04	3.87	5.65	5.26	7	8.52	0.83	2.42	0.66	6.29	2.14	0	C47,C49	Connective & soft tissue	0.34	0.76	1.72	2.2	2.07	4.99	0.43	0.82	1.67	2.02	2.47	5.97	0	0.48	1.97	3.15	0	0
C50	Breast	1.45	0.85	1.18	1.36	3.45	2.85	1.61	0.82	1.29	1.21	3.29	3.41	0.83	0.97	0.66	2.1	4.29	0	C50	Breast	0.34	0.47	0.43	0.68	1.04	1.43	0.43	0.47	0.51	0.81	0.82	0.85	0	0.48	0	0	2.14	4.35
C51	Vulva	—	—	—	—	—	—	—	—	—	—	—	—	–	–	–	–	–	–	C51	Vulva	–	–	–	–	–	–	—	—	—	—	—	—	–	–	–	–	–	–
C52	Vagina	—	—	—	—	—	—	—	—	—	—	—	—	–	–	–	–	–	–	C52	Vagina	–	–	–	–	–	–	—	—	—	—	—	—	–	–	–	–	–	–
C53	Cervix uteri	—	—	—	—	—	—	—	—	—	—	—	—	–	–	–	–	–	–	C53	Cervix uteri	–	–	–	–	–	–	—	—	—	—	—	—	–	–	–	–	–	–
C54	Corpus uteri	—	—	—	—	—	—	—	—	—	—	—	—	–	–	–	–	–	–	C54	Corpus uteri	–	–	–	–	–	–	—	—	—	—	—	—	–	–	–	–	–	–
C55	Uterus, unspecified	—	—	—	—	—	—	—	—	—	—	—	—	–	–	–	–	–	–	C55	Uterus, unspecified	–	–	–	–	–	–	—	—	—	—	—	—	–	–	–	–	–	–
C56	Ovary	—	—	—	—	—	—	—	—	—	—	—	—	–	–	–	–	–	–	C56	Ovary	–	–	–	–	–	–	—	—	—	—	—	—	–	–	–	–	–	–
C57	Other female genital organs	—	—	—	—	—	—	—	—	—	—	—	—	–	–	–	–	–	–	C57	Other female genital organs	–	–	–	–	–	–	—	—	—	—	—	—	–	–	–	–	–	–
C58	Placenta	—	—	—	—	—	—	—	—	—	—	—	—	–	–	–	–	–	–	C58	Placenta	–	–	–	–	–	–	—	—	—	—	—	—	–	–	–	–	–	–
C59	Penis	1.11	2.83	2.47	4.75	7.25	4.99	0.97	2.82	2.44	4.45	7.82	5.97	1.66	2.9	2.63	6.29	4.29	0	C59	Penis	0.09	0.76	0.86	1.19	3.45	4.99	0.11	0.7	0.64	1.01	3.29	5.11	0	0.97	1.97	2.1	4.29	4.35
C60	Prostate	13.24	32.69	70.51	120.9	161.92	179.58	15.59	38.16	79.3	133.89	180.68	199.46	4.16	10.16	25.61	53.5	64.28	78.21	C60	Prostate	2.48	7.46	20.42	44.09	76.65	112.59	2.8	8.1	21.33	47.53	81.9	126.16	1.25	4.84	15.76	26.22	49.28	43.45
C61	Tetis	0.6	0.66	0.54	1.19	0.35	2.14	0.65	0.7	0.64	0.61	0.41	1.7	0.42	0.48	0	4.2	0	4.35	C61	Tetis	0.09	0	0.21	0.51	1.38	3.56	0	0	0.13	0.61	1.65	4.26	0.42	0	0.66	0	0	0
C62	Other male genital organs	0.34	0.94	1.5	2.2	1.73	2.14	0.43	1.17	1.8	2.22	2.06	2.56	0	0	0	2.1	0	0	C62	Other male genital organs	0	0	0.11	0.34	0.35	0	0	0	0	0.4	0.41	0	0	0	0.66	0	0	0
C63	Kidney	14.7	17.67	25.8	30.86	24.51	19.24	16.24	21.13	29.69	35.4	28.4	23.01	8.73	3.39	5.91	7.34	4.29	0	C63	Kidney	4.19	4.54	10	15.09	18.99	20.67	4.84	4.81	11.18	16.59	21.81	24.72	1.66	3.39	3.94	7.34	4.29	0
C64	Renal pelvis	1.97	2.27	3.44	5.09	7.6	4.99	2.26	2.7	4.11	6.07	9.05	5.11	0.83	0.48	0	0	0	4.35	C64	Renal pelvis	0.34	0.94	0.64	2.37	2.76	2.14	0.32	1.17	0.77	2.83	3.29	2.56	0.42	0	0	0	0	0
C65	Ureter	1.11	2.27	2.9	4.41	6.21	4.28	1.29	2.82	3.34	5.26	7	5.11	0.42	0	0.66	0	2.14	0	C65	Ureter	0.51	0.38	1.07	1.53	1.73	5.7	0.54	0.47	1.29	1.62	2.06	5.97	0.42	0	0	1.05	0	4.35
C66	Bladder	25.38	37.6	60.94	95.29	112.21	107.6	27.53	42.26	68.24	105.38	121.41	118.48	17.04	18.39	23.64	43.01	64.28	52.14	C66	Bladder	0.09	0.19	0.32	0.85	1.38	1.43	3.76	8.45	23.13	44.5	72.44	119.34	5.82	8.23	19.04	26.22	60	65.18
C67	Other urinary organs	0.17	0.66	0.64	1.53	1.38	0.71	0.22	0.7	0.39	1.82	1.65	0.85	0	0.48	1.97	0	0	0	C67	Other urinary organs	4.19	8.41	22.46	41.54	70.43	110.45	0.11	0.23	0.39	1.01	1.65	1.7	0	0	0	0	0	0
C68	Eye	0.43	0.38	0.43	1.53	0.69	0	0.43	0.47	0.39	1.82	0.41	0	0.42	0	0.66	0	2.14	0	C68	Eye	0.26	0.09	0.21	0.34	0.69	0	0.22	0.12	0.26	0.4	0.82	0	0.42	0	0	0	0	0
C69	Brain, nervous system	13.24	15.97	20.85	24.25	24.17	20.67	13.44	16.2	20.31	23.46	25.93	20.46	12.47	15	23.64	28.32	15	21.73	C69	Brain, nervous system	11.19	12.85	17.84	23.91	27.97	22.09	10	12.91	16.71	23.06	28.4	23.01	15.79	12.58	23.64	28.32	25.71	17.38
C70-72, D32-33, D42-43	Thyroid	3.16	4.16	5.59	5.93	4.49	3.56	3.55	4.7	6.43	6.67	5.35	4.26	1.66	1.94	1.31	2.1	0	0	C70-72, D32-33, D42-43	Thyroid	0.17	0.38	1.83	3.73	2.76	4.28	0.22	0.47	2.06	4.05	2.88	5.11	0	0	0.66	2.1	2.14	0
C73	Adrenal gland	0.51	0.38	1.29	0.51	1.04	0.71	0.43	0.35	1.29	0.61	1.23	0.85	0.83	0.48	1.31	0	0	0	C73	Adrenal gland	0.34	0.28	0.75	0.51	0.69	1.43	0.43	0.35	0.77	0.61	0.82	1.7	0	0	0.66	0	0	0
C74	Other endocrine	1.2	2.55	1.61	2.71	2.76	2.14	1.51	2.94	1.93	3.24	3.29	1.7	0	0.97	0	0	0	4.35	C74	Other endocrine	0.17	0.47	0.32	0.85	1.38	0.71	0.22	0.47	0.39	1.01	1.65	0.85	0	0.48	0	0	0	0
C75	Hodgkin's lymphoma	0.51	0.85	1.07	2.37	1.38	0	0.32	0.821	0.9	2.43	1.65	0	1.25	0.97	1.97	2.1	0	0	C75	Hodgkin's lymphoma	0.26	0.38	0.21	2.03	1.04	0.71	0.32	0.35	0.26	2.02	1.23	0.85	0	0.48	0	2.1	0	0
C81	Non-Hodgkin's lymphoma	15.98	19.09	21.39	27.3	36.25	27.08	17.21	19.72	22.36	28.92	40.33	27.28	11.22	16.46	16.41	18.88	15	26.07	C81	Non-Hodgkin's lymphoma	5.9	12.57	16.98	21.87	33.49	31.35	5.92	12.21	17.74	23.66	36.22	34.1	5.82	14.04	13.13	12.59	19.29	17.38
C82-86, C96	Immunoproliferative diseases	0.26	0.19	0	0.85	1.04	0	0.32	0.23	0	1.01	1.23	0	0	0	0	0	0	0	C82-86, C96	Immunoproliferative diseases	0.09	0	0.11	0	0.35	0	0.11	0	0.13	0	0.41	0	0	0	0	0	0	0
C88	Multiple myeloma	3.76	6.99	8.81	8.48	11.05	7.84	4.3	8.22	9.64	8.29	11.94	8.52	1.66	1.94	4.6	9.44	6.43	4.35	C88	Multiple myeloma	2.22	4.06	5.37	9.16	8.63	7.84	2.47	4.58	5.53	9.3	9.05	9.38	1.25	1.94	4.6	8.39	6.43	0
C90	Lymphoid leukemia	2.73	3.78	5.8	7.97	7.94	8.55	2.9	3.99	6.43	8.7	9.05	9.38	2.08	2.9	2.63	4.2	2.14	4.35	C90	Lymphoid leukemia	0.77	1.7	3.01	5.09	4.14	13.54	0.54	1.53	3.21	5.06	4.94	16.2	1.66	2.42	1.97	5.24	0	0
C91	Myeloid leukemia	5.13	7.09	6.34	9.33	10.7	12.83	4.95	7.04	6.43	10.11	11.94	13.64	5.82	7.26	5.91	5.24	4.29	8.69	C91	Myeloid leukemia	1.45	3.31	4.84	6.44	7.25	5.7	1.51	3.4	4.76	6.88	8.23	5.97	1.25	2.9	5.25	4.2	2.14	4.35
C92-94, D45-47	Leukemia, unspecified	3.5	3.4	6.88	6.61	9.67	3.56	2.58	3.17	6.55	6.07	10.29	3.41	7.07	4.36	8.54	9.44	6.43	4.35	C92-94, D45-47	Leukemia, unspecified	4.53	7.46	9.24	12.72	16.92	17.82	3.98	8.45	9.12	12.74	17.7	20.46	6.65	3.39	9.85	12.59	12.86	4.35
C95	Other and unspecified	18.71	25.79	38.16	55.79	60.42	76.25	20.33	28.88	41.13	61.49	65.03	86.09	12.47	13.07	22.98	26.22	36.43	26.07	C95	Other and unspecified	11.53	15.97	25.58	41.88	60.07	78.39	11.08	17.14	26.86	46.72	62.97	85.24	13.3	11.13	19.04	16.78	45	43.45
O&U	All sites	844.5	1114.34	1608.44	2079.7	2304.21	1979.63	773.17	1062	1547.22	2067.88	2315.87	2027.02	1120.17	1330.12	1921.16	2140.98	2243.51	1738.07	O&U	All sites	538.11	777.41	1235.37	1783.64	2182.33	2195.55	467.63	710.98	1151.9	1740.43	2172.23	2274.22	810.51	1051.32	1661.81	2007.76	2234.94	1794.56
C00-96	All sites except C44	839.97	1107.73	1595.32	2061.56	2275.55	1944.72	768.98	1055.66	1534.5	2051.09	2287.47	1993.78	1114.35	1322.37	1906.06	2115.81	2213.51	1694.62	C00-96	All sites except C44	537.51	776.47	1232.26	1777.54	2171.98	2174.89	467.41	710.39	1149.46	1735.17	2162.35	2255.47	808.43	1048.9	1655.24	1997.27	2222.08	1764.14
female		overall						urban						rural							female	overall						urban						rural
		60-64	65-69	70-74	75-79	80-84	85+	60-64	65-69	70-74	75-79	80-84	85+	60-64	65-69	70-74	75-79	80-84	85+			60-64	65-69	70-74	75-79	80-84	85+	60-64	65-69	70-74	75-79	80-84	85+	60-64	65-69	70-74	75-79	80-84	85+
C00	Lip	0.17	0.09	0.69	0.86	0.99	0.79	0.21	0.11	0.71	1.06	1.23	0.99	0	0	0.56	0	0	0	C00	Lip	0	0	0	0.14	0	0	0	0	0	0.18	0	0	0	0	0	0	0	0
C01-02	Tongue	1.08	1.33	3.53	3.59	1.98	2.76	1.14	1.2	4.27	2.65	2.46	3.46	0.86	1.9	0	7.71	0	0	C01-02	Tongue	0.17	0.62	1.57	0.57	1.74	1.18	0.21	0.66	1.78	0.35	1.53	1.48	0	0.47	0.56	1.54	2.58	0
C03-06	Mouth	1.5	2.49	2.94	3.16	4.96	4.33	1.34	2.51	3.32	3.35	5.83	4.94	2.15	2.37	1.13	2.31	1.29	1.94	C03-06	Mouth	0.75	0.89	2.06	2.58	3.72	5.51	0.52	0.77	2.13	2.29	3.38	5.44	1.72	1.42	1.69	3.85	5.16	5.82
C07-08	Salivary glands	1.08	1.42	2.25	1.44	1.49	0.79	1.03	1.53	2.25	1.76	1.53	0.99	1.29	0.95	2.26	0	1.29	0	C07-08	Salivary glands	0.17	0.27	0.29	0.43	0.5	0.79	0.21	0.22	0.24	0.35	0.61	0.99	0	0.47	0.56	0.77	0	0
C09	Tonsil	0.17	0.18	0.29	0.86	0.25	0	0.21	0.22	0.36	1.06	0.31	0	0	0	0	0	0	0	C09	Tonsil	0.25	0.09	0	0.29	0.5	0	0.21	0.11	0	0.35	0	0	0.43	0	0	0	2.58	0
C10	Other oropharynx	0.25	0.36	0.49	0.29	0.25	0.39	0.21	0.44	0.47	0.35	0	0.49	0.43	0	0.56	0	1.29	0	C10	Other oropharynx	0	0.18	0.29	0	0.25	0.39	0	0.22	0.24	0	0.31	0.49	0	0	0.56	0	0	0
C11	Nasopharynx	5.51	4.71	4.51	4.31	4.96	2.36	5.48	4.59	4.62	4.23	3.99	1.98	5.6	5.22	3.95	4.62	9.03	3.88	C11	Nasopharynx	3.5	4.53	4.31	5.02	6.7	9.06	2.69	3.83	4.38	4.76	6.45	9.88	6.89	7.59	3.95	6.17	7.74	5.82
C12-13	Hypopharynx	0.08	0.36	0.49	0.14	0.5	0.39	0.1	0.33	0.47	0.18	0.31	0.49	0	0.47	0.56	0	1.29	0	C12-13	Hypopharynx	0.08	0.09	0.1	0.14	0.25	0.39	0.1	0.11	0.12	0.18	0.31	0.49	0	0	0	0	0	0
C14	Pharynx, unspecified	0.08	0.44	0.59	0.14	0.99	0.79	0.1	0.55	0.71	0.18	0.92	0.99	0	0	0	0	1.29	0	C14	Pharynx, unspecified	0	0.36	0.39	0.57	0	0	0	0.44	0.47	0.71	0	0	0	0	0	0	0	0
C15	Esophagus	38.37	49.75	64.25	72.05	85.3	60.25	16.45	28.2	35.19	44.27	59.56	41.01	129.69	143.2	202.79	193.48	193.45	135.78	C15	Esophagus	26.78	34.65	56.61	70.9	92	87.82	10.14	17.05	31.99	41.8	66	61.27	96.08	110.96	173.98	198.1	201.19	192.04
C16	Stomach	59.06	75.42	107.05	135.63	128.2	102.39	43.86	55.2	88.51	116.93	107.45	92.9	122.36	163.12	195.44	217.37	215.37	139.66	C16	Stomach	35.03	55.61	86.77	126.73	154.24	150.44	22.03	42.63	66.71	108.11	133.85	138.85	89.19	111.91	182.45	208.12	239.88	195.91
C17	Small intestine	2.34	3.64	4.9	6.17	4.71	3.94	2.69	4.37	5.33	7.05	4.91	4.45	0.86	0.47	2.82	2.31	3.87	1.94	C17	Small intestine	0.92	1.87	2.25	5.74	2.98	3.54	1.03	1.97	1.9	6.35	2.46	3.95	0.43	1.42	3.95	3.08	5.16	1.94
C18	Colon	35.62	50.37	73.85	104.06	89.02	76.01	38.48	57.17	82.94	118.16	99.47	87.46	23.7	20.86	30.5	42.4	45.14	31.04	C18	Colon	12.85	19.81	33.01	50.09	67.45	76.4	13.24	21.75	35.78	57.49	74.6	87.95	11.2	11.38	19.77	17.73	37.4	31.04
C19-20	Rectum	27.03	43.17	53.77	70.33	65.46	49.62	29.17	45.58	56.28	76.19	69.69	53.37	18.1	32.72	41.8	44.71	47.72	34.92	C19-20	Rectum	9.93	16.97	28.5	46.5	50.83	65.37	9.72	17.82	29.74	48.32	53.11	72.64	10.77	13.28	22.59	38.54	41.27	36.86
C21	Anna	0.58	0.62	1.18	2.15	2.48	3.15	0.72	0.55	1.18	2.65	3.07	3.95	0	0.95	1.13	0	0	0	C21	Anna	0.08	0.44	0.2	0.86	0.5	1.97	0.1	0.22	0.12	1.06	0.31	1.98	0	1.42	0.56	0	1.29	1.94
C22	Liver	33.11	44.15	65.33	77.36	83.81	75.61	28.65	39.68	59.71	72.84	79.82	73.62	51.7	63.54	92.07	97.12	100.59	83.41	C22	Liver	32.53	46.9	68.75	94.44	114.56	95.7	25.76	43.29	64.57	93.47	114.51	91.41	60.75	62.59	88.68	98.67	114.78	112.51
C23-24	Gallbladder etc	11.76	18.66	32.81	40.19	48.6	47.26	12.21	20.44	35.19	43.03	52.8	51.88	9.91	10.91	21.47	27.75	30.95	29.1	C23-24	Gallbladder etc	6.59	11.55	23.31	31.43	40.42	46.08	7.03	12.79	25.36	34.57	45.44	52.38	4.74	6.16	13.56	17.73	19.34	21.34
C25	Pancreas	16.18	26.03	36.53	45.21	60.5	50.01	15.83	28.31	37.91	47.62	64.78	55.34	17.66	16.12	29.94	34.69	42.56	29.1	C25	Pancreas	12.85	21.76	37.22	50.09	64.97	53.16	12.31	23.17	38.27	53.61	72.45	58.31	15.08	15.65	32.2	34.69	33.53	32.98
C30-31	Nose,sinuses etc	0.92	0.62	0.98	1.58	1.24	1.97	1.03	0.66	0.83	1.59	1.23	0.99	0.43	0.47	1.69	1.54	1.29	5.82	C30-31	Nose,sinuses etc	0.42	0.44	0.78	1.44	1.24	0.79	0.31	0.33	0.71	1.59	1.23	0.49	0.86	0.95	1.13	0.77	1.29	1.94
C32	Larynx	1.08	1.95	2.45	3.3	1.98	1.58	0.62	2.4	2.96	3.53	2.15	1.48	3.02	0	0	2.31	1.29	1.94	C32	Larynx	0.42	1.15	1.57	2.58	3.72	3.54	0.31	1.42	1.54	2.82	4.6	4.45	0.86	0	1.69	1.54	0	0
C33-34	Trachea,bronchus & lung	74.15	121.7	183.54	221.17	219.2	189.82	75.1	127.35	194.9	236.68	232.4	202.1	70.23	97.21	129.36	153.39	163.79	141.6	C33-34	Trachea,bronchus & lung	54.97	101.27	169.92	233.23	244.25	219.35	54.72	107.02	178.91	253.44	267.39	246.08	56.01	76.34	127.1	144.92	147.02	114.45
C37-38	Other thoracic organs	1.92	2.67	2.74	2.73	2.73	0.39	2.28	2.95	3.2	3	3.07	0.49	0.43	1.42	0.56	1.54	1.29	0	C37-38	Other thoracic organs	0.58	1.15	1.66	3.16	1.74	1.58	0.72	1.2	1.9	3.53	1.84	1.48	0	0.95	0.56	1.54	1.29	1.94
C40-41	Bone	3.67	5.69	5.39	6.46	6.7	6.3	3.41	5.36	5.33	5.82	6.14	4.94	4.74	7.11	5.65	9.25	9.03	11.64	C40-41	Bone	2.59	4.71	5.39	6.17	11.41	8.27	2.07	4.15	5.21	6	11.36	8.4	4.74	7.11	6.21	6.94	11.61	7.76
C43	Melanoma of skin	1.25	0.89	1.86	1.87	0.74	3.94	1.55	1.09	1.9	1.59	0.92	4.94	0	0	1.69	3.08	0	0	C43	Melanoma of skin	0.42	1.07	0.98	1.87	0.74	2.36	0.52	1.2	0.71	1.94	0.92	2.96	0	0.47	2.26	1.54	0	0
C44	Other skin	4	4.89	8.52	10.76	18.85	31.5	4.45	4.81	8.53	10.76	18.73	30.64	2.15	5.22	8.47	10.79	19.34	34.92	C44	Other skin	0.75	1.07	0.69	2.73	5.95	20.87	0.72	1.2	0.59	1.94	5.83	15.32	0.86	0.47	1.13	6.17	6.45	42.67
C45	Mesothelioma	0.17	0.62	0.88	1.72	0.99	0.79	0.21	0.77	0.95	2.12	1.23	0.99	0	0	0.56	0	0	0	C45	Mesothelioma	0.42	0.71	1.08	0.57	0.74	1.18	0.41	0.87	1.3	0.71	0.92	0.99	0.43	0	0	0	0	1.94
C46	Kaposi sarcoma	0.17	0.09	0	0	0.25	0.39	0.21	0.11	0	0	0.31	0.49	0	0	0	0	0	0	C46	Kaposi sarcoma	0	0	0	0	0	0	0	0	0	0	0	0	0	0	0	0	0	0
C47,C49	Connective & soft tissue	1.58	1.6	3.62	3.44	3.97	4.73	1.24	1.97	4.15	3.88	4.3	5.44	3.02	0	1.13	1.54	2.58	1.94	C47,C49	Connective & soft tissue	0.5	0.53	1.57	1.58	1.49	3.15	0.52	0.66	1.66	1.59	1.84	3.46	0.43	0	1.13	1.54	0	1.94
C50	Breast	80.91	80.04	85.6	71.05	66.95	49.62	92.37	91.93	96.68	81.3	75.52	55.84	33.18	28.45	32.76	26.21	30.95	25.22	C50	Breast	20.02	23.27	24.88	28.42	39.67	48.83	22.03	25.25	28.44	30.86	44.82	52.87	11.63	14.7	7.91	17.73	18.06	32.98
C51	Vulva	1.33	1.6	1.27	1.87	3.72	1.97	1.55	1.64	1.42	2.29	3.68	2.47	0.43	1.42	0.56	0	3.87	0	C51	Vulva	0.17	0.36	0.49	0.86	1.49	1.58	0.21	0.44	0.59	0.88	1.23	1.98	0	0	0	0.77	2.58	0
C52	Vagina	0.42	0.44	0.69	0.57	0.5	0	0.41	0.55	0.83	0.53	0.61	0	0.43	0	0	0.77	0	0	C52	Vagina	0.08	0.27	0.2	0.29	0.74	0.39	0.1	0.22	0.12	0.18	0.92	0.49	0	0.47	0.56	0.77	0	0
C53	Cervix uteri	13.1	10.84	10.48	8.18	10.91	8.66	10.86	10.17	9.48	7.94	11.67	8.89	22.4	13.75	15.25	9.25	7.74	7.76	C53	Cervix uteri	3.42	5.24	6.17	10.48	12.4	10.63	2.38	4.37	4.86	8.64	12.89	11.36	7.76	9.01	12.43	18.5	10.32	7.76
C54	Corpus uteri	19.44	16.88	13.61	11.48	11.41	8.27	20.89	18.58	14.69	12.87	12.28	9.88	13.36	9.48	8.47	5.4	7.74	1.94	C54	Corpus uteri	2.59	3.38	5.19	4.45	7.69	5.51	2.38	3.39	4.74	5.11	8.29	6.42	3.45	3.32	7.34	1.54	5.16	1.94
C55	Uterus, unspecified	2.25	2.4	3.82	1.87	4.71	4.73	2.17	1.97	3.55	1.41	4.3	4.94	2.59	4.27	5.08	3.85	6.45	3.88	C55	Uterus, unspecified	3.42	3.55	5.78	7.89	9.67	9.45	3.1	2.95	5.09	8.82	9.82	10.38	4.74	6.16	9.04	3.85	9.03	5.82
C56	Ovary	17.85	21.85	17.14	15.64	14.38	7.48	19.65	24.6	20.02	17.81	17.5	8.4	10.34	9.96	3.39	6.17	1.29	3.88	C56	Ovary	9.18	10.75	11.46	14.07	12.15	11.42	10.24	11.7	12.91	16.23	14.74	14.33	4.74	6.64	4.52	4.62	1.29	0
C57	Other female genital organs	0.75	1.24	1.66	1.29	0.25	0.79	0.93	1.42	1.78	1.41	0.31	0.99	0	0.47	1.13	0.77	0	0	C57	Other female genital organs	0.5	0.18	0.98	1.29	0.74	0.79	0.52	0.22	0.95	1.41	0.92	0.49	0.43	0	1.13	0.77	0	1.94
C58	Placenta	0	0.09	0	0	0	0	0	0.11	0	0	0	0	0	0	0	0	0	0	C58	Placenta	0	0	0	0	0.25	0	0	0	0	0	0.31	0	0	0	0	0	0	0
C59	Penis	—	—	—	—	—	—	—	—	—	—	—	—	—	—	—	—	—	—	C59	Penis	—	—	—	—	—	—	—	—	—	—	—	—	—	—	—	—	—	—
C60	Prostate	—	—	—	—	—	—	—	—	—	—	—	—	—	—	—	—	—	—	C60	Prostate	—	—	—	—	—	—	—	—	—	—	—	—	—	—	—	—	—	—
C61	Tetis	—	—	—	—	—	—	—	—	—	—	—	—	—	—	—	—	—	—	C61	Tetis	—	—	—	—	—	—	—	—	—	—	—	—	—	—	—	—	—	—
C62	Other male genital organs	—	—	—	—	—	—	—	—	—	—	—	—	—	—	—	—	—	—	C62	Other male genital organs	—	—	—	—	—	—	—	—	—	—	—	—	—	—	—	—	—	—
C63	Kidney	5.92	9.95	13.61	11.91	13.64	9.06	6.21	11.26	15.88	13.93	16.27	10.87	4.74	4.27	2.82	3.08	2.58	1.94	C63	Kidney	2.25	2.75	5.29	8.18	12.4	11.42	2.38	2.95	5.81	9.17	14.43	13.34	1.72	1.9	2.82	3.85	3.87	3.88
C64	Renal pelvis	1.25	2.67	5.39	4.16	3.97	3.94	1.55	3.28	6.28	4.76	4.6	3.95	0	0	1.13	1.54	1.29	3.88	C64	Renal pelvis	0.25	0.36	1.37	0.72	2.48	0.39	0.31	0.44	1.66	0.88	3.07	0.49	0	0	0	0	0	0
C65	Ureter	1.17	2.04	4.02	4.31	3.72	2.76	1.34	2.4	4.62	5.29	4.3	2.96	0.43	0.47	1.13	0	1.29	1.94	C65	Ureter	0.17	0.62	1.37	1.58	2.23	1.58	0.21	0.77	1.54	1.94	2.46	1.98	0	0	0.56	0	1.29	0
C66	Bladder	8.42	11.1	18.12	26.7	26.53	27.17	9.41	11.81	20.14	29.63	29.16	27.18	4.31	8.06	8.47	13.87	15.48	27.16	C66	Bladder	0	0	0	0.29	0	0	1.45	3.17	5.81	11.99	19.34	39.04	0.86	0.47	3.95	8.48	10.32	13.58
C67	Other urinary organs	0.17	0.18	0.69	0.86	0	0	0.21	0.22	0.83	1.06	0	0	0	0	0	0	0	0	C67	Other urinary organs	1.33	2.67	5.48	11.34	17.61	33.87	0	0	0	0.35	0	0	0	0	0	0	0	0
C68	Eye	0.25	0.36	0.39	0.72	0	1.18	0.31	0.44	0.47	0.88	0	0.99	0	0	0	0	0	1.94	C68	Eye	0	0.09	0.1	0.14	0	0	0	0	0.12	0.18	0	0	0	0.47	0	0	0	0
C69	Brain, nervous system	14.35	15.01	20.27	20.38	18.1	16.54	13.45	16.07	20.26	21.34	19.95	17.79	18.1	10.43	20.34	16.19	10.32	11.64	C69	Brain, nervous system	6.09	10.39	16.55	19.23	16.61	18.9	4.86	9.73	17.18	19.93	18.42	19.27	11.2	13.28	13.56	16.19	9.03	17.46
C70-72, D32-33, D42-43	Thyroid	10.01	8.79	10.97	5.31	8.68	5.12	11.48	9.62	12.09	5.29	9.52	4.94	3.88	5.22	5.65	5.4	5.16	5.82	C70-72, D32-33, D42-43	Thyroid	1.25	1.69	2.45	3.16	5.95	4.33	1.34	1.2	2.84	3.17	6.45	4.94	0.86	3.79	0.56	3.08	3.87	1.94
C73	Adrenal gland	0.25	0.36	0.49	0.72	0.99	0	0.21	0.33	0.59	0.53	1.23	0	0.43	0.47	0	1.54	0	0	C73	Adrenal gland	0.25	0.18	0.69	0.72	1.24	0.79	0.31	0.11	0.71	0.71	1.23	0.99	0	0.47	0.56	0.77	1.29	0
C74	Other endocrine	1.67	0.8	1.18	1	0.99	0.39	1.66	0.98	1.42	1.23	1.23	0.49	1.72	0	0	0	0	0	C74	Other endocrine	0	0	0.2	0.29	0.74	0.39	0	0	0.24	0.35	0.92	0.49	0	0	0	0	0	0
C75	Hodgkin's lymphoma	0.17	0.53	0.69	1.15	0.74	0.79	0.1	0.55	0.47	1.23	0.92	0.49	0.43	0.47	1.69	0.77	0	1.94	C75	Hodgkin's lymphoma	0.42	0.36	0.69	0.57	0.99	0.39	0.41	0.33	0.71	0.35	0.92	0.49	0.43	0.47	0.56	1.54	1.29	0
C81	Non-Hodgkin's lymphoma	8.59	10.22	17.53	15.21	17.11	11.42	9.41	11.15	19.31	16.75	18.42	12.35	5.17	6.16	9.04	8.48	11.61	7.76	C81	Non-Hodgkin's lymphoma	4.09	5.6	9.89	13.78	14.38	18.12	4.76	6.34	10.9	14.99	15.35	21.25	1.29	2.37	5.08	8.48	10.32	5.82
C82-86, C96	Immunoproliferative diseases	0.08	0.09	0.2	0.29	0	0.39	0.1	0	0.24	0.35	0	0.49	0	0.47	0	0	0	0	C82-86, C96	Immunoproliferative diseases	0	0	0	0.14	0	0	0	0	0	0.18	0	0	0	0	0	0	0	0
C88	Multiple myeloma	2.59	4.8	5.39	4.59	4.22	1.97	3	5.36	6.04	5.29	4.6	1.98	0.86	2.37	2.26	1.54	2.58	1.94	C88	Multiple myeloma	1.84	2.49	3.72	4.31	3.72	3.54	1.97	2.62	4.15	5.29	4.6	2.96	1.29	1.9	1.69	0	0	5.82
C90	Lymphoid leukemia	1.92	2.13	2.55	4.02	4.46	1.58	2.17	2.51	2.96	4.23	5.53	1.98	0.86	0.47	0.56	3.08	0	0	C90	Lymphoid leukemia	1.08	1.15	1.37	2.3	3.22	1.97	1.14	1.42	1.66	2.47	3.68	1.98	0.86	0	0	1.54	1.29	1.94
C91	Myeloid leukemia	4.25	5.06	5.88	5.88	5.95	3.94	4.76	5.36	6.4	6.53	7.06	4.45	2.15	3.79	3.39	3.08	1.29	1.94	C91	Myeloid leukemia	2.34	2.67	4.02	3.59	4.71	1.58	2.28	2.73	4.5	3.53	5.22	1.98	2.59	2.37	1.69	3.85	2.58	0
C92-94, D45-47	Leukemia, unspecified	2.84	2.4	3.82	5.88	5.7	6.69	2.48	1.97	2.73	5.11	5.83	6.92	4.31	4.27	9.04	9.25	5.16	5.82	C92-94, D45-47	Leukemia, unspecified	3.34	4.44	6.27	9.76	10.66	6.3	3.1	4.04	5.92	10.05	10.44	6.42	4.31	6.16	7.91	8.48	11.61	5.82
C95	Other and unspecified	13.18	20.79	25.76	33.73	41.41	42.53	14.69	23.61	27.84	38.09	44.82	49.41	6.89	8.54	15.82	14.65	27.08	15.52	C95	Other and unspecified	6.01	11.02	17.34	30.43	40.91	50.41	6	12.35	18.84	32.98	47.58	57.32	6.03	5.22	10.17	19.27	12.9	23.28
O&U	All sites	536.01	696.55	936.59	1079.74	1110.15	939.24	519.37	696.33	939.21	1099.63	1127.9	969.48	605.34	697.52	924.13	992.82	1035.59	820.51	O&U	All sites	273.59	422.14	661.19	918.13	1095.52	1101.88	237.08	401.84	636.6	918.15	1119.3	1142.42	425.68	510.22	778.39	918.05	995.62	942.72
C00-96	All sites except C44	532.01	691.67	928.07	1068.98	1091.31	907.73	514.92	691.52	930.68	1088.87	1109.17	938.84	603.19	692.3	915.65	982.03	1016.25	785.6	C00-96	All sites except C44	272.84	421.08	660.5	915.41	1089.57	1081.01	236.36	400.64	636.1	916.21	1113.47	1127.1	424.82	509.74	777.26	911.89	989.17	900.04

## Sheet: 2007
The number of cases and deaths of people over 60 years old in China, 2007
incident	all	overall						urban						rural						death	all	overall						urban						rural
		60–64	65–69	70–74	75–79	80–84	85+	60–64	65–69	70–74	75–79	80–84	85+	60–64	65–69	70–74	75–79	80–84	85+			60-64	65-69	70-74	75-79	80-84	85+	60-64	65-69	70-74	75-79	80-84	85+	60-64	65-69	70-74	75-79	80-84	85+
C00	Lip	0.4	0.28	0.61	0.61	1.09	0.47	0.48	0.3	0.69	0.57	1.2	0.3	0.17	0.2	0.26	0.77	0.66	1.16	C00	Lip	0.08	0	0.2	0.38	0.27	0.24	0.05	0	0.19	0.38	0.17	0.3	0.17	0	0.26	0.38	0.66	0
C01-02	Tongue	1.29	2.5	2.69	3.04	3.42	4.03	1.64	2.71	2.83	3.03	3.1	4.47	0.17	1.8	2.11	3.07	4.65	2.32	C01-02	Tongue	0.85	0.65	1.37	2.05	2.19	4.03	0.95	0.6	1.45	1.99	2.24	4.77	0.51	0.8	1.05	2.3	1.99	1.16
C03-06	Mouth	2.43	3.34	5.64	5.47	6.01	6.64	2.06	3.56	5.73	5.4	6.02	6.55	3.6	2.6	5.27	5.76	5.98	6.97	C03-06	Mouth	1.05	1.48	2.08	3.57	4.37	4.27	0.74	1.15	1.57	3.22	4.47	4.47	2.06	2.6	4.21	4.99	3.99	3.49
C07-08	Salivary glands	1.09	1.67	2.39	1.29	2.87	1.19	1.16	1.75	2.33	1.42	3.1	1.19	0.86	1.4	2.63	0.77	1.99	1.16	C07-08	Salivary glands	0.36	0.32	0.76	0.99	1.78	1.66	0.37	0.3	0.69	1.04	1.89	1.49	0.34	0.4	1.05	0.77	1.33	2.32
C09	Tonsil	0.28	0.37	0.3	1.06	0.41	0.24	0.37	0.36	0.25	1.14	0.52	0.3	0	0.4	0.53	0.77	0	0	C09	Tonsil	0.32	0.19	0.46	0.23	0.55	0.24	0.32	0.18	0.31	0.28	0.69	0	0.34	0.2	1.05	0	0	1.16
C10	Other oropharynx	0.65	0.42	1.02	0.99	0.55	0.47	0.53	0.42	1.01	1.23	0.52	0.6	1.03	0.4	1.05	0	0.66	0	C10	Other oropharynx	0.24	0.32	0.46	0.84	1.09	0.71	0.26	0.24	0.38	1.04	0.69	0.3	0.17	0.6	0.79	0	2.66	2.32
C11	Nasopharynx	9.47	7.83	6.96	7.67	6.97	4.98	9.11	7.72	6.99	7.38	6.88	4.47	10.63	8.21	6.85	8.83	7.31	6.97	C11	Nasopharynx	5.58	6.63	6.71	6.76	6.29	9.96	4.82	6.39	5.98	6.63	6.37	9.83	8.06	7.41	9.75	7.29	5.98	10.46
C12-13	Hypopharynx	1.05	0.46	0.91	1.52	1.09	1.9	1.16	0.36	1.07	1.61	1.38	2.08	0.69	0.8	0.26	1.15	0	1.16	C12-13	Hypopharynx	0.32	0.19	0.2	0.84	0.96	0.95	0.21	0.18	0.25	0.85	0.69	1.19	0.69	0.2	0	0.77	1.99	0
C14	Pharynx, unspecified	0.16	0.6	0.51	0.68	0.82	1.19	0.16	0.66	0.44	0.57	0.86	1.49	0.17	0.4	0.79	1.15	0.66	0	C14	Pharynx, unspecified	0.04	0.28	0.61	0.76	0.96	1.42	0.05	0.3	0.63	0.76	1.03	1.49	0	0.2	0.53	0.77	0.66	1.16
C15	Esophagus	70.1	79.32	98.07	110.27	110.42	98.86	34.63	41.84	54.33	73.56	73.98	73.27	184.95	203.83	281.09	259.15	251.09	198.74	C15	Esophagus	46.76	60.56	89.69	110.19	135.56	123.99	21.44	30.62	49.23	67.69	90.33	94.11	128.73	159.98	258.96	282.57	310.21	240.57
C16	Stomach	96.92	126.3	173.48	212.03	210.86	160.74	65.92	94.04	138.38	180.34	186.85	145.94	197.29	233.46	320.34	340.54	303.57	218.49	C16	Stomach	64.68	85.34	137.61	201.09	232.04	186.58	40.08	59.38	103.38	166.04	203.88	174.83	144.33	171.59	280.82	343.23	340.77	232.44
C17	Small intestine	2.83	4.36	5.74	5.7	6.29	6.64	3.02	4.94	6.17	6.25	6.54	7.15	2.23	2.4	3.95	3.46	5.31	4.65	C17	Small intestine	0.85	1.99	3.3	3.72	5.47	5.22	0.85	2.23	3.71	3.69	6.02	5.06	0.86	1.2	1.58	3.84	3.32	5.81
C18	Colon	36.77	54.49	89.64	110.95	120.67	101.23	41.62	63.3	101.05	126.1	139.7	116.75	21.08	25.23	41.89	49.53	47.16	40.68	C18	Colon	11.25	22.24	37.91	61.89	85	88.67	12.23	24.96	40.73	67.97	97.21	97.99	8.06	13.21	26.08	37.24	37.86	52.3
C19-20	Rectum	36.53	49.34	69.01	83.46	80.35	69.7	39.71	54.62	73.03	90.31	86.71	76.54	26.23	31.84	52.16	55.67	55.8	43	C19-20	Rectum	13.71	19.88	38.06	61.74	81.72	79.89	14.24	20.38	38.66	65.79	84.99	87.26	12	18.22	35.56	45.3	69.08	51.14
C21	Anna	0.32	1.02	1.17	2.13	2.19	1.66	0.42	1.09	1.39	2.18	2.58	2.08	0	0.8	0.26	1.92	0.66	0	C21	Anna	0.16	0.23	0.41	0.76	1.23	1.66	0.16	0.18	0.38	0.85	0.86	2.08	0.17	0.4	0.53	0.38	2.66	0
C22	Liver	69.66	75.01	99.04	124.47	130.92	107.4	56.18	65.89	86.95	113.88	115.44	94.71	113.3	105.32	149.63	167.39	190.65	156.9	C22	Liver	66.18	73.11	100.82	132.74	147.04	130.87	54.96	67.4	92.05	126.19	137.98	122.11	102.5	92.1	137.51	159.33	182.01	165.03
C23-24	Gallbladder etc	8.17	15.06	25.26	36.15	48.1	45.52	9.32	16.88	27.39	39.67	54.2	52.72	4.46	9.01	16.33	21.88	24.58	17.43	C23-24	Gallbladder etc	6.11	10.98	21.09	34.93	40.59	45.99	6.41	11.21	23.04	38.34	44.56	52.72	5.14	10.21	12.91	21.12	25.24	19.76
C25	Pancreas	18.08	25.76	42.28	52.93	59.85	58.32	19.54	25.26	44.32	55	62.45	60.46	13.37	27.43	33.72	44.54	49.82	49.97	C25	Pancreas	15.49	26.78	42.53	55.59	70.79	64.01	16.1	28.45	45.33	57.75	76.22	68.5	13.54	21.22	30.82	46.84	49.82	46.49
C30-31	Nose,sinuses etc	1.33	1.34	1.52	1.37	1.78	2.84	1.27	1.02	1.57	1.51	1.55	2.98	1.54	2.4	1.32	0.77	2.66	2.32	C30-31	Nose,sinuses etc	0.65	0.69	0.81	1.06	1.64	3.08	0.42	0.72	0.76	1.23	1.38	2.68	1.37	0.6	1.05	0.38	2.66	4.65
C32	Larynx	6.8	7	9.86	10.33	12.71	9.25	7.31	7.66	10.64	10.51	14.28	10.42	5.14	4.81	6.59	9.6	6.64	4.65	C32	Larynx	2.55	3.71	6	7.9	11.21	10.91	2.12	3.56	5.48	7.67	11.87	12.81	3.94	4.2	8.17	8.83	8.64	3.49
C33-34	Trachea,bronchus & lung	135.6	188.06	292.95	379.63	405.18	336.88	133.96	193.99	297.55	396.93	427.2	359.48	140.9	168.39	273.71	309.44	320.18	248.71	C33-34	Trachea,bronchus & lung	98.34	159.38	277.2	391.93	443.31	396.63	95.31	162.28	283.7	414.35	477.09	429.17	108.16	149.77	250	301	312.87	269.63
C37-38	Other thoracic organs	2.51	2.46	4.22	4.02	4.24	2.61	2.86	2.53	4.47	4.54	4.99	2.98	1.37	2.2	3.16	1.92	1.33	1.16	C37-38	Other thoracic organs	1.21	1.3	2.34	2.51	4.1	3.08	1.22	1.51	2.33	2.75	4.47	3.28	1.2	0.6	2.37	1.54	2.66	2.32
C40-41	Bone	3.03	4.26	6.2	9.57	8.47	5.22	2.49	3.86	5.16	8.43	8.09	4.17	4.8	5.61	10.54	14.21	9.96	9.3	C40-41	Bone	3.28	3.75	7.32	9.19	10.93	10.91	2.49	3.26	6.11	7.95	9.98	8.64	5.83	5.41	12.38	14.21	14.61	19.76
C43	Melanoma of skin	0.77	1.3	2.39	2.43	3.42	2.61	0.74	1.33	2.64	2.56	4.13	2.98	0.86	1.2	1.32	1.92	0.66	1.16	C43	Melanoma of skin	0.44	0.6	1.42	1.52	1.78	3.32	0.42	0.78	1.45	1.42	1.89	3.28	0.51	0	1.32	1.92	1.33	3.49
C44	Other skin	4.29	6.02	9.81	14.43	20.91	30.82	4.55	6.39	10.07	14.96	20.3	30.08	3.43	4.81	8.69	12.29	23.25	33.7	C44	Other skin	0.81	1.44	2.19	3.27	8.47	16.6	0.69	0.96	1.89	2.56	7.05	13.1	1.2	3	3.42	6.14	13.95	30.22
C45	Mesothelioma	0.4	0.56	0.81	1.29	0.96	0.71	0.48	0.66	0.94	1.61	1.2	0.89	0.17	0.2	0.26	0	0	0	C45	Mesothelioma	0.73	0.97	0.66	1.29	1.23	1.66	0.9	1.15	0.82	1.51	1.38	2.08	0.17	0.4	0	0.38	0.66	0
C46	Kaposi sarcoma	0.12	0.09	0.05	0.08	0	0.24	0.16	0.06	0.06	0.09	0	0.3	0	0.2	0	0	0	0	C46	Kaposi sarcoma	0.04	0.05	0.1	0.08	0.27	0.24	0.05	0.06	0.13	0.09	0.34	0.3	0	0	0	0	0	0
C47,C49	Connective & soft tissue	2.59	2.55	3.61	4.56	6.15	3.79	3.12	2.83	4.09	5.21	6.71	4.47	0.86	1.6	1.58	1.92	3.99	1.16	C47,C49	Connective & soft tissue	0.85	0.83	1.02	2.28	2.6	3.08	0.95	1.09	1.07	2.46	2.41	3.28	0.51	0	0.79	1.54	3.32	2.32
C50	Breast	41.87	41.98	45.63	44.5	38.81	33.66	48.24	49.73	52.19	51.4	44.04	39.31	21.25	16.22	18.18	16.51	18.6	11.62	C50	Breast	9.75	11.12	15.5	17.16	27.06	38.88	9.74	12.18	16.62	18.65	28.39	44.08	9.77	7.61	10.8	11.13	21.92	18.6
C51	Vulva	0.4	0.65	1.37	0.84	1.78	1.66	0.48	0.78	1.51	0.95	2.24	2.08	0.17	0.2	0.79	0.38	0	0	C51	Vulva	0.2	0.46	0.3	0.61	1.37	1.9	0.26	0.48	0.25	0.76	1.55	1.79	0	0.4	0.53	0	0.66	2.32
C52	Vagina	0.24	0.14	0.41	0.3	0.14	0.24	0.21	0.18	0.38	0.38	0.17	0.3	0.34	0	0.53	0	0	0	C52	Vagina	0.08	0	0.2	0.08	0.14	0	0	0	0.19	0.09	0.17	0	0.34	0	0.26	0	0	0
C53	Cervix uteri	7.4	5.75	6.71	6.45	7.52	4.5	5.72	4.7	5.79	6.44	7.74	3.87	12.86	9.21	10.54	6.53	6.64	6.97	C53	Cervix uteri	2.18	3.34	3.76	5.7	7.65	6.64	1.64	1.99	2.58	3.98	6.71	5.66	3.94	7.81	8.69	12.67	11.29	10.46
C54	Corpus uteri	9.75	8.8	7.72	5.85	4.37	4.74	10.91	9.95	8.12	6.53	4.65	5.66	6	5.01	6.06	3.07	3.32	1.16	C54	Corpus uteri	1.82	2.55	2.74	3.04	4.78	4.74	1.8	2.05	2.58	3.03	4.65	5.96	1.89	4.2	3.42	3.07	5.31	0
C55	Uterus, unspecified	1.01	1.25	1.27	1.44	1.09	3.56	0.85	1.02	1.13	1.33	1.2	2.68	1.54	2	1.84	1.92	0.66	6.97	C55	Uterus, unspecified	1.42	1.95	2.79	3.8	4.37	7.35	1.54	1.87	2.77	3.41	4.65	7.45	1.03	2.2	2.9	5.37	3.32	6.97
C56	Ovary	9.63	8.99	10.47	10.02	11.21	7.82	10.54	10.73	11.52	11.27	13.76	9.23	6.68	3.2	6.06	4.99	1.33	2.32	C56	Ovary	4.21	4.54	7.57	8.13	8.06	6.64	4.77	5.37	8.25	9.47	9.46	7.45	2.4	1.8	4.74	2.69	2.66	3.49
C57	Other female genital organs	0.77	0.56	0.86	0.38	0.27	0.24	0.95	0.72	1.01	0.38	0.34	0.3	0.17	0	0.26	0.38	0	0	C57	Other female genital organs	0.2	0.14	0.25	0.23	0.27	0.47	0.26	0.18	0.25	0.28	0.34	0.6	0	0	0.26	0	0	0
C58	Placenta	0	0	0	0.08	0	0	0	0	0	0.09	0	0	0	0	0	0	0	0	C58	Placenta	0	0	0	0.08	0	0.24	0	0	0	0.09	0	0	0	0	0	0	0	1.16
C59	Penis	0.65	0.56	1.27	2.05	2.6	2.13	0.48	0.54	1.26	2.18	2.75	2.08	1.2	0.6	1.32	1.54	1.99	2.32	C59	Penis	0.04	0.14	0.15	0.76	1.5	1.66	0	0.06	0.06	0.57	1.38	1.19	0.17	0.4	0.53	1.54	1.99	3.49
C60	Prostate	6.19	16.45	37.15	61.13	73.11	60.45	7.31	19.65	42.37	70.81	83.27	71.18	2.57	5.81	15.28	21.88	33.88	18.6	C60	Prostate	1.58	4.54	11.64	21.04	34.71	46.94	1.69	4.64	12.72	23.1	36.99	53.91	1.2	4.2	7.11	12.67	25.91	19.76
C61	Tetis	0.2	0.19	0.36	0.53	0.96	0.24	0.16	0.12	0.38	0.47	1.03	0	0.34	0.4	0.26	0.77	0.66	1.16	C61	Tetis	0.08	0.09	0.3	0.53	0.55	0.24	0.05	0.06	0.31	0.38	0.69	0.3	0.17	0.2	0.26	1.15	0	0
C62	Other male genital organs	0.36	0.46	0.46	1.06	1.23	0.71	0.37	0.6	0.57	1.04	1.38	0.89	0.34	0	0	1.15	0.66	0	C62	Other male genital organs	0.04	0.19	0	0.38	0.27	0.24	0.05	0.18	0	0.38	0.34	0.3	0	0.2	0	0.38	0	0
C63	Kidney	11.65	15.01	17.79	21.04	17.9	15.41	14.3	17.84	20.9	24.33	20.99	18.47	3.09	5.61	4.74	7.68	5.98	3.49	C63	Kidney	3.2	4.03	8.03	11.69	14.9	15.88	3.34	4.28	9	13.63	17.2	19.36	2.74	3.2	3.95	3.84	5.98	2.32
C64	Renal pelvis	1.42	2.27	3.91	5.39	3.96	3.56	1.75	2.89	4.78	6.34	4.82	3.57	0.34	0.2	0.26	1.54	0.66	3.49	C64	Renal pelvis	0.16	0.65	1.58	2.05	1.5	3.79	0.21	0.72	1.83	2.27	1.38	3.28	0	0.4	0.53	1.15	1.99	5.81
C65	Ureter	1.17	2.69	3.61	5.77	4.92	2.61	1.27	3.32	4.34	6.82	5.85	3.28	0.86	0.6	0.53	1.54	1.33	0	C65	Ureter	0.32	0.56	1.17	1.59	3.28	1.19	0.42	0.66	1.39	1.89	3.96	1.19	0	0.2	0.26	0.38	0.66	1.16
C66	Bladder	14.6	23.58	41.26	54.45	66.96	68.04	15.99	26.64	45.02	61.15	73.29	77.73	10.11	13.41	25.55	27.26	42.51	30.22	C66	Bladder	0.12	0.05	0.41	0.68	0.82	1.66	2.54	6.03	14.61	30.39	42.15	65.22	2.74	4.61	12.91	20.35	31.22	22.08
C67	Other urinary organs	0.28	0.14	0.41	1.14	1.23	0.47	0.32	0.18	0.38	1.23	1.55	0.3	0.17	0	0.53	0.77	0	1.16	C67	Other urinary organs	2.59	5.7	14.28	28.4	39.9	56.42	0.11	0	0.44	0.85	1.03	1.49	0.17	0.2	0.26	0	0	2.32
C68	Eye	0.4	0.37	0.36	0.53	1.5	0.47	0.42	0.3	0.25	0.09	1.2	0.3	0.34	0.6	0.79	2.3	2.66	1.16	C68	Eye	0.04	0.05	0.15	0.23	0.68	0.47	0.05	0.06	0.06	0.09	0.52	0.6	0	0	0.53	0.77	1.33	0
C69	Brain, nervous system	15.25	15.52	22.31	27.41	27.88	20.39	14.61	15.85	22.22	28.49	29.42	23.23	17.31	14.42	22.66	23.04	21.92	9.3	C69	Brain, nervous system	9.14	10.8	14.79	20.58	20.5	22.29	7.84	9.65	13.73	20.07	21.33	24.42	13.37	14.62	19.23	22.65	17.27	13.95
C70-72, D32-33, D42-43	Thyroid	7.44	7.97	7.57	6.3	6.97	4.74	8.68	9.22	8.25	6.82	7.57	5.36	3.43	3.8	4.74	4.22	4.65	2.32	C70-72, D32-33, D42-43	Thyroid	0.81	1.39	3.15	3.57	4.24	5.22	0.64	1.45	3.15	3.31	4.65	6.25	1.37	1.2	3.16	4.61	2.66	1.16
C73	Adrenal gland	0.36	0.65	0.56	0.84	0.96	1.19	0.32	0.72	0.38	1.04	0.86	1.19	0.51	0.4	1.32	0	1.33	1.16	C73	Adrenal gland	0.08	0.32	0.41	0.23	0.82	0.71	0.05	0.36	0.31	0.28	0.86	0.89	0.17	0.2	0.79	0	0.66	0
C74	Other endocrine	1.5	1.44	1.78	2.05	1.64	1.19	1.75	1.81	2.08	2.56	2.06	1.49	0.69	0.2	0.53	0	0	0	C74	Other endocrine	0.32	0.37	0.66	0.46	0.68	0.47	0.42	0.42	0.76	0.57	0.69	0.6	0	0.2	0.26	0	0.66	0
C75	Hodgkin's lymphoma	0.53	0.56	1.27	0.91	0.68	0.47	0.42	0.6	1.45	1.14	0.69	0.6	0.86	0.4	0.53	0	0.66	0	C75	Hodgkin's lymphoma	0.32	0.42	0.76	0.76	0.27	0.71	0.42	0.42	0.88	0.95	0.34	0.6	0	0.4	0.26	0	0	1.16
C81	Non-Hodgkin's lymphoma	11.41	11.91	18.95	23.39	18.18	13.75	12.02	13.44	19.71	24.8	19.61	14	9.43	6.81	15.81	17.66	12.62	12.78	C81	Non-Hodgkin's lymphoma	5.42	7.6	12.65	18.07	19.54	21.34	5.35	8.32	12.97	18.93	20.82	22.64	5.66	5.21	11.33	14.59	14.61	16.27
C82-86, C96	Immunoproliferative diseases	0.2	0.09	0.3	0.23	0.68	0.24	0.26	0.12	0.38	0.28	0.86	0.3	0	0	0	0	0	0	C82-86, C96	Immunoproliferative diseases	0	0.09	0.1	0.15	0.41	0.24	0	0.06	0.13	0.19	0.52	0.3	0	0.2	0	0	0	0
C88	Multiple myeloma	4.05	4.77	7.27	6.99	7.65	3.56	4.34	4.88	8.31	7.57	8.77	4.47	3.09	4.4	2.9	4.61	3.32	0	C88	Multiple myeloma	2.39	3.38	5.69	7.21	6.97	5.93	2.38	3.74	6.61	8.24	8.09	6.85	2.4	2.2	1.84	3.07	2.66	2.32
C90	Lymphoid leukemia	1.94	2.69	3.1	4.48	4.24	5.45	2.01	3.32	3.4	5.02	4.65	6.55	1.71	0.6	1.84	2.3	2.66	1.16	C90	Lymphoid leukemia	1.21	1.81	2.24	3.19	3.55	4.98	1.27	2.05	2.52	3.6	4.47	5.96	1.03	1	1.05	1.54	0	1.16
C91	Myeloid leukemia	4.57	5.1	7.88	7.82	8.34	6.88	5.14	5.73	8.18	8.33	9.81	8.64	2.74	3	6.59	5.76	2.66	0	C91	Myeloid leukemia	2.43	3.2	4.98	7.37	6.7	5.93	2.33	3.38	4.91	7.57	7.74	7.45	2.74	2.6	5.27	6.53	2.66	0
C92-94, D45-47	Leukemia, unspecified	2.75	3.38	4.78	5.62	5.74	4.74	2.59	2.71	3.84	5.68	5.68	5.06	3.26	5.61	8.69	5.37	5.98	3.49	C92-94, D45-47	Leukemia, unspecified	4.05	4.59	6.61	9.19	11.34	8.77	3.87	4.64	6.23	9.66	12.56	9.53	4.63	4.4	8.17	7.29	6.64	5.81
C95	Other and unspecified	11.97	16.12	24.44	36.6	44.28	45.99	13.29	18.33	27.89	40.8	51.44	54.8	7.71	8.81	10.01	19.58	16.61	11.62	C95	Other and unspecified	7.28	9.13	17.94	29.09	38.54	49.31	7.78	9.71	18.89	32.85	43.01	59.86	5.66	7.21	13.96	13.82	21.26	8.14
O&U	All sites	683.65	861.78	1237.35	1533.7	1623.46	1385.23	629.66	832.68	1199.57	1541.73	1652.19	1436.73	858.41	958.47	1395.42	1501.15	1512.54	1184.28	O&U	All sites	404.44	567.06	924.12	1306.11	1568.8	1521.07	339.66	514.51	856.69	1272.03	1564.79	1572.24	614.15	741.63	1206.27	1444.33	1584.29	1321.42
C00-96	All sites except C44	679.36	855.76	1227.54	1519.28	1602.55	1354.41	625.11	826.29	1189.49	1526.77	1631.88	1403.65	854.98	953.66	1386.72	1488.86	1489.3	1150.57	C00-96	All sites except C44	403.63	565.63	921.94	1302.84	1560.32	1504.48	338.98	513.54	854.8	1269.47	1557.73	1559.14	612.95	738.62	1202.85	1438.19	1570.34	1291.2
male		overall						urban						rural							male	overall						urban						rural
		60–64	65–69	70–74	75–79	80–84	85+	60–64	65–69	70–74	75–79	80–84	85+	60–64	65–69	70–74	75–79	80–84	85+			60–64	65–69	70–74	75–79	80–84	85+	60-64	65-69	70-74	75-79	80-84	85+	60-64	65-69	70-74	75-79	80-84	85+
C00	Lip	0.74	0.38	0.96	0.98	2.22	0	0.87	0.38	1.05	1	2.35	0	0.33	0.4	0.57	0.89	1.69	0	C00	Lip	0.16	0	0.21	0.65	0.32	0	0.11	0	0.26	0.8	0	0	0.33	0	0	0	1.69	0
C01-02	Tongue	1.39	2.77	2.45	2.61	4.45	5.78	1.73	2.88	2.49	2.6	4.3	6.29	0.33	2.41	2.27	2.67	5.08	3.5	C01-02	Tongue	0.9	0.76	1.6	1.14	2.54	8.99	0.97	0.63	1.57	1.2	2.74	10.22	0.67	1.21	1.7	0.89	1.69	3.5
C03-06	Mouth	2.78	4.4	6.38	6.7	6.04	8.35	1.95	4.26	6.29	6	5.48	8.65	5.36	4.82	6.8	9.78	8.46	6.99	C03-06	Mouth	1.64	1.62	2.77	4.74	4.45	6.42	1.08	1.25	2.49	4.2	4.7	6.29	3.35	2.81	3.96	7.11	3.38	6.99
C07-08	Salivary glands	1.39	2.01	2.55	2.12	3.5	1.93	1.52	2.26	2.49	2.2	3.91	1.57	1	1.21	2.83	1.78	1.69	3.5	C07-08	Salivary glands	0.49	0.38	1.06	0.98	2.22	1.28	0.43	0.25	1.18	1.2	2.35	0.79	0.67	0.8	0.57	0	1.69	3.5
C09	Tonsil	0.33	0.67	0.32	1.96	0.32	0	0.43	0.63	0.26	2	0.39	0	0	0.8	0.57	1.78	0	0	C09	Tonsil	0.49	0.29	0.32	0.16	0	0.64	0.54	0.25	0.13	0.2	0	0	0.33	0.4	1.13	0	0	3.5
C10	Other oropharynx	1.23	0.76	1.38	1.47	0.95	1.28	1.08	0.75	1.44	1.8	1.17	1.57	1.67	0.8	1.13	0	0	0	C10	Other oropharynx	0.33	0.48	0.74	1.14	0.95	1.93	0.32	0.38	0.66	1.4	0.78	0.79	0.33	0.8	1.13	0	1.69	6.99
C11	Nasopharynx	14.48	10.89	11.28	10.45	9.53	8.99	13.54	10.78	11.27	9.01	9	9.44	17.4	11.26	11.33	16.89	11.84	6.99	C11	Nasopharynx	9.25	9.65	9.68	9.31	11.12	15.41	8.12	9.27	8.52	8.81	11.74	16.52	12.72	10.85	14.72	11.56	8.46	10.49
C12-13	Hypopharynx	2.05	0.86	1.17	3.27	1.91	3.85	2.27	0.63	1.31	3.4	2.35	4.72	1.34	1.61	0.57	2.67	0	0	C12-13	Hypopharynx	0.65	0.38	0.32	1.63	1.59	1.93	0.43	0.38	0.39	1.6	1.17	2.36	1.34	0.4	0	1.78	3.38	0
C14	Pharynx, unspecified	0.33	1.05	0.85	1.31	1.59	3.21	0.32	1.25	0.66	1	1.57	3.93	0.33	0.4	1.7	2.67	1.69	0	C14	Pharynx, unspecified	0.08	0.48	0.74	1.14	0.32	3.85	0.11	0.5	0.79	1	0.39	3.93	0	0.4	0.57	1.78	0	3.5
C15	Esophagus	98.03	111.79	132.58	152.24	151.92	146.39	52.97	61.16	78.61	107.26	106.44	115.61	237.3	274.17	365.8	352.02	348.55	283.26	C15	Esophagus	65.58	87.43	125.02	149.95	184.33	183.63	35.09	44.87	73.63	95.45	131.09	143.93	172.03	223.92	347.12	392.02	414.54	360.19
C16	Stomach	143.29	185.27	253.88	307.9	307.01	235.64	101.6	137.12	203.87	259.35	275.1	217.86	272.11	339.7	469.99	523.59	444.99	314.73	C16	Stomach	92.88	124.69	200.25	287.97	337.2	272.24	59.57	86.36	151.86	236.93	295.05	263.47	195.8	247.64	409.4	514.7	519.44	311.23
C17	Small intestine	3.11	4.97	6.06	7.19	6.99	8.99	3.57	5.77	6.55	7.8	7.44	11.01	1.67	2.41	3.96	4.44	5.08	0	C17	Small intestine	1.23	2.2	4.26	5.23	7.63	8.99	1.08	2.38	4.72	5.6	7.83	10.22	1.67	1.61	2.27	3.56	6.77	3.5
C18	Colon	37.89	59.43	100.44	127.9	143.97	133.55	43.33	68.56	111.11	141.08	167.88	152.58	21.09	30.15	54.36	69.34	40.61	48.96	C18	Colon	12.85	24.27	44.48	72.52	97.89	109.8	14.08	26.57	47.69	78.04	110.35	120.33	9.04	16.88	30.58	48	43.99	62.95
C19-20	Rectum	44.52	60.29	85.44	106.83	104.88	109.8	49.17	66.3	88.18	117.07	112.31	117.97	30.12	41	73.61	61.34	72.76	73.44	C19-20	Rectum	16.45	23.12	49.58	77.91	105.51	98.88	17.44	23.81	50.05	82.65	111.13	108.53	13.39	20.9	47.57	56.89	81.22	55.95
C21	Anna	0.33	1.34	1.49	2.29	2.54	1.93	0.43	1.5	1.83	2.6	2.74	2.36	0	0.8	0	0.89	1.69	0	C21	Anna	0.16	0.29	0.64	0.98	0	1.28	0.11	0.13	0.66	1.2	0	1.57	0.33	0.8	0.57	0	0	0
C22	Liver	104.99	111.22	139.39	170.86	180.2	162.45	85.35	98.01	122.9	153.89	159.66	144.71	165.67	153.57	210.65	246.24	269.03	241.29	C22	Liver	101.23	109.98	137.9	183.92	197.36	195.19	85.57	101.27	124.73	172.1	182.75	179.32	149.61	137.89	194.79	236.46	260.57	265.77
C23-24	Gallbladder etc	8.1	14.71	25.22	34.79	51.17	52.65	8.99	16.42	27.38	38.02	57.13	58.99	5.36	9.25	15.86	20.45	25.38	24.48	C23-24	Gallbladder etc	6.3	10.03	19.05	33.16	44.18	50.72	6.28	10.15	20.96	36.22	46.96	55.84	6.36	9.65	10.76	19.56	32.15	27.98
C25	Pancreas	21.36	27.8	45.33	56.84	72.78	73.2	23.4	25.19	47.17	58.03	76.7	70	15.06	36.18	37.37	51.56	55.84	87.42	C25	Pancreas	18	29.24	44.37	59.29	84.86	82.19	18.52	29.96	46.78	59.83	91.18	80.22	16.4	26.93	33.98	56.89	57.53	90.92
C30-31	Nose,sinuses etc	1.96	1.43	2.13	1.31	2.54	4.49	1.84	1.13	2.23	1.6	2.35	3.93	2.34	2.41	1.7	0	3.38	6.99	C30-31	Nose,sinuses etc	0.98	0.96	1.06	1.14	1.91	4.49	0.65	0.88	1.05	1.4	1.57	4.72	2.01	1.21	1.13	0	3.38	3.5
C32	Larynx	12.68	11.75	18.19	18.95	23.84	20.55	13.86	12.91	19.13	18.61	26.22	22.02	9.04	8.04	14.16	20.45	13.54	13.99	C32	Larynx	4.66	6.5	10.75	13.88	20.34	25.04	3.9	6.39	9.3	12.81	21.52	28.31	7.03	6.83	16.99	18.67	15.23	10.49
C33-34	Trachea,bronchus & lung	193.61	262.09	409.33	555.69	608.3	545.77	189.23	265.46	406.04	563.72	629.63	570.2	207.18	251.26	423.56	520.03	516.06	437.12	C33-34	Trachea,bronchus & lung	143.37	224.54	384.43	573.82	674.4	629.88	138.97	225.98	382.59	589.13	708.28	673.23	156.97	219.9	392.42	505.81	527.9	437.12
C37-38	Other thoracic organs	3.44	2.58	5.85	4.57	5.09	3.85	3.9	2.76	6.03	5	5.87	4.72	2.01	2.01	5.1	2.67	1.69	0	C37-38	Other thoracic organs	1.8	1.62	3.3	3.27	6.67	5.14	1.95	2.13	3.14	3.6	7.04	4.72	1.34	0	3.96	1.78	5.08	6.99
C40-41	Bone	2.78	4.4	6.06	11.43	10.81	8.35	2.27	4.26	4.45	9.81	10.57	6.29	4.35	4.82	13.02	18.67	11.84	17.48	C40-41	Bone	3.85	3.63	8.51	13.07	16.21	14.13	3.03	3.63	6.81	11.41	14.48	11.01	6.36	3.62	15.86	20.45	23.69	27.98
C43	Melanoma of skin	0.9	1.53	2.02	3.1	4.13	2.57	0.76	1.5	2.36	3.2	5.09	3.15	1.34	1.61	0.57	2.67	0	0	C43	Melanoma of skin	0.49	0.76	1.7	2.12	3.18	1.93	0.43	1	1.83	2.2	3.13	2.36	0.67	0	1.13	1.78	3.38	0
C44	Other skin	4.26	6.69	10.43	16.01	23.84	30.18	4.98	7.14	10.61	16.61	22.7	29.89	2.01	5.23	9.63	13.33	28.76	31.47	C44	Other skin	1.31	1.91	2.87	4.74	9.85	20.55	1.3	1.38	2.23	3.2	7.04	14.94	1.34	3.62	5.66	11.56	22	45.46
C45	Mesothelioma	0.41	0.86	0.96	2.12	0.95	0.64	0.54	1	1.05	2.6	1.17	0.79	0	0.4	0.57	0	0	0	C45	Mesothelioma	0.82	1.24	0.53	1.63	2.22	1.93	1.08	1.5	0.66	1.8	2.35	2.36	0	0.4	0	0.89	1.69	0
C46	Kaposi sarcoma	0.16	0.1	0	0.16	0	0.64	0.22	0	0	0.2	0	0.79	0	0.4	0	0	0	0	C46	Kaposi sarcoma	0.08	0.1	0.11	0	0.64	0	0.11	0.13	0.13	0	0.78	0	0	0	0	0	0	0
C47,C49	Connective & soft tissue	3.11	3.06	4.26	6.04	9.53	5.78	3.9	3.63	4.85	7.2	9.78	6.29	0.67	1.21	1.7	0.89	8.46	3.5	C47,C49	Connective & soft tissue	0.9	0.76	0.85	2.29	3.18	5.14	1.08	1	0.66	2.6	2.74	6.29	0.33	0	1.7	0.89	5.08	0
C50	Breast	0.74	1.82	2.23	2.12	2.86	5.14	0.76	1.5	2.36	2.4	3.13	6.29	0.67	2.81	1.7	0.89	1.69	0	C50	Breast	0.33	0.57	0.21	1.14	1.27	1.93	0.43	0.75	0.13	1.4	1.17	2.36	0	0	0.57	0	1.69	0
C51	Vulva	—	—	—	—	—	—	—	—	—	—	—	—	—	—	—	—	—	—	C51	Vulva	-	-	-	-	-	-	-	-	-	-	-	-	-	-	-	-	-	-
C52	Vagina	—	—	—	—	—	—	—	—	—	—	—	—	—	—	—	—	—	—	C52	Vagina	-	-	-	-	-	-	-	-	-	-	-	-	-	-	-	-	-	-
C53	Cervix uteri	—	—	—	—	—	—	—	—	—	—	—	—	—	—	—	—	—	—	C53	Cervix uteri	-	-	-	-	-	-	-	-	-	-	-	-	-	-	-	-	-	-
C54	Corpus uteri	—	—	—	—	—	—	—	—	—	—	—	—	—	—	—	—	—	—	C54	Corpus uteri	-	-	-	-	-	-	-	-	-	-	-	-	-	-	-	-	-	-
C55	Uterus, unspecified	—	—	—	—	—	—	—	—	—	—	—	—	—	—	—	—	—	—	C55	Uterus, unspecified	-	-	-	-	-	-	-	-	-	-	-	-	-	-	-	-	-	-
C56	Ovary	—	—	—	—	—	—	—	—	—	—	—	—	—	—	—	—	—	—	C56	Ovary	-	-	-	-	-	-	-	-	-	-	-	-	-	-	-	-	-	-
C57	Other female genital organs	—	—	—	—	—	—	—	—	—	—	—	—	—	—	—	—	—	—	C57	Other female genital organs	-	-	-	-	-	-	-	-	-	-	-	-	-	-	-	-	-	-
C58	Placenta	—	—	—	—	—	—	—	—	—	—	—	—	—	—	—	—	—	—	C58	Placenta	-	-	-	-	-	-	-	-	-	-	-	-	-	-	-	-	-	-
C59	Penis	1.31	1.15	2.66	4.41	6.04	5.78	0.97	1.13	2.62	4.6	6.26	5.51	2.34	1.21	2.83	3.56	5.08	6.99	C59	Penis	0.08	0.29	0.32	1.63	3.5	4.49	0	0.13	0.13	1.2	3.13	3.15	0.33	0.8	1.13	3.56	5.08	10.49
C60	Prostate	12.52	33.92	77.78	131.49	170.03	163.73	14.95	40.86	88.18	149.69	189.4	187.97	5.02	11.66	32.84	50.67	86.29	55.95	C60	Prostate	3.19	9.36	24.37	45.25	80.72	127.13	3.47	9.65	26.47	48.83	84.13	142.35	2.34	8.44	15.29	29.34	65.99	59.45
C61	Tetis	0.41	0.38	0.74	1.14	2.22	0.64	0.32	0.25	0.79	1	2.35	0	0.67	0.8	0.57	1.78	1.69	3.5	C61	Tetis	0.16	0.19	0.64	1.14	1.27	0.64	0.11	0.13	0.66	0.8	1.57	0.79	0.33	0.4	0.57	2.67	0	0
C62	Other male genital organs	0.74	0.96	0.96	2.29	2.86	1.93	0.76	1.25	1.18	2.2	3.13	2.36	0.67	0	0	2.67	1.69	0	C62	Other male genital organs	0.08	0.38	0	0.82	0.64	0.64	0.11	0.38	0	0.8	0.78	0.79	0	0.4	0	0.89	0	0
C63	Kidney	17.18	21.02	23.83	29.24	26.06	24.4	21.01	24.69	27.25	33.42	30.13	29.1	5.36	9.25	9.06	10.67	8.46	3.5	C63	Kidney	4.91	5.45	10.75	16.17	20.34	20.55	4.98	5.51	11.66	18.61	23.09	25.17	4.69	5.23	6.8	5.33	8.46	0
C64	Renal pelvis	1.06	2.2	4.04	5.39	4.13	4.49	1.41	2.76	4.85	5.8	4.7	4.72	0	0.4	0.57	3.56	1.69	3.5	C64	Renal pelvis	0.08	0.86	1.6	2.12	1.27	5.14	0.11	0.88	1.83	2	1.17	5.51	0	0.8	0.57	2.67	1.69	3.5
C65	Ureter	1.23	1.91	3.3	7.19	4.45	3.85	1.52	2.38	4.06	8.2	5.09	4.72	0.33	0.4	0	2.67	1.69	0	C65	Ureter	0.25	0.67	0.96	2.12	3.81	0.64	0.32	0.75	1.18	2.4	4.7	0.79	0	0.4	0	0.89	0	0
C66	Bladder	23.08	37.55	66.61	88.86	116.64	132.91	25.13	42.61	71.41	98.66	125.22	147.86	16.73	21.31	45.87	45.34	79.52	66.44	C66	Bladder	3.85	9.36	22.77	45.74	69.6	107.23	3.68	9.9	23.06	48.03	71.61	119.55	4.35	7.64	21.52	35.56	60.91	52.45
C67	Other urinary organs	0.33	0.1	0.32	0.98	2.22	0.64	0.32	0.13	0.26	1	2.74	0	0.33	0	0.57	0.89	0	3.5	C67	Other urinary organs	0.25	0.1	0.64	0.98	1.59	3.85	0.22	0	0.66	1.2	1.96	3.15	0.33	0.4	0.57	0	0	6.99
C68	Eye	0.25	0.38	0.53	0.49	0.95	0.64	0.22	0.38	0.26	0	0.78	0	0.33	0.4	1.7	2.67	1.69	3.5	C68	Eye	0	0	0.21	0.16	0.32	0	0	0	0	0.2	0.39	0	0	0	1.13	0	0	0
C69	Brain, nervous system	16.12	14.81	21.49	28.26	28.29	19.26	15.38	15.17	20.44	28.42	27	20.45	18.41	13.67	26.05	27.56	33.84	13.99	C69	Brain, nervous system	11.54	12.61	15.22	23.03	25.43	28.25	9.64	11.16	13.63	21.81	25.44	29.89	17.4	17.29	22.08	28.45	25.38	20.98
C70-72, D32-33, D42-43	Thyroid	2.86	4.78	5.11	4.74	4.77	3.21	3.25	5.64	5.11	5	5.48	3.15	1.67	2.01	5.1	3.56	1.69	3.5	C70-72, D32-33, D42-43	Thyroid	0.49	1.34	2.55	2.94	3.18	3.21	0.43	1.38	2.36	3.2	3.91	3.93	0.67	1.21	3.4	1.78	0	0
C73	Adrenal gland	0.57	0.67	0.96	1.31	0.95	1.93	0.54	0.63	0.66	1.6	0.78	1.57	0.67	0.8	2.27	0	1.69	3.5	C73	Adrenal gland	0.08	0.48	0.43	0.49	0.95	1.28	0.11	0.5	0.26	0.6	0.78	1.57	0	0.4	1.13	0	1.69	0
C74	Other endocrine	1.06	1.72	2.23	2.94	1.91	1.28	1.08	2.26	2.75	3.6	2.35	1.57	1	0	0	0	0	0	C74	Other endocrine	0.16	0.48	0.96	0.49	1.59	1.28	0.22	0.5	1.05	0.6	1.57	1.57	0	0.4	0.57	0	1.69	0
C75	Hodgkin's lymphoma	0.49	0.76	1.18	0.49	0.95	1.28	0.43	0.88	1.97	0.6	0.78	1.57	0.67	0.4	1.13	0	1.69	0	C75	Hodgkin's lymphoma	0.41	0.48	0.96	0.65	0.64	0.64	0.54	0.5	1.05	0.8	0.78	0.79	0	0.4	0.57	0	0	0
C81	Non-Hodgkin's lymphoma	13.91	13.85	22.98	29.57	19.7	20.55	14.08	16.04	23.85	30.62	21.91	20.45	13.39	6.83	19.25	24.89	10.15	20.98	C81	Non-Hodgkin's lymphoma	6.87	9.94	14.26	21.72	27.01	32.75	6.5	10.78	14.37	22.61	29.74	35.39	8.03	7.24	12.46	17.78	15.23	20.98
C82-86, C96	Immunoproliferative diseases	0.25	0.1	0.53	0.33	1.59	0.64	0.32	0.13	0.66	0.4	1.96	0.79	0	0	0	0	0	0	C82-86, C96	Immunoproliferative diseases	0	0	0	0.16	0.95	0.64	0	0	0	0.2	1.17	0.79	0	0	0	0	0	0
C88	Multiple myeloma	4.91	6.69	8.3	9.64	10.81	5.14	5.2	6.89	9.17	10.01	11.74	6.29	4.02	6.03	4.53	8	6.77	0	C88	Multiple myeloma	2.95	4.2	7.77	9.47	10.81	10.27	2.92	4.51	8.65	10.21	12.52	11.01	3.01	3.22	3.96	6.22	3.38	6.99
C90	Lymphoid leukemia	2.05	3.63	4.47	6.21	7.95	9.63	2.17	4.64	5.11	7	8.61	11.01	1.67	0.4	1.7	2.67	5.08	3.5	C90	Lymphoid leukemia	1.47	2.1	2.87	3.76	6.04	6.42	1.62	2.26	3.28	4	7.44	7.08	1	1.61	1.13	2.67	0	3.5
C91	Myeloid leukemia	4.91	5.64	9.58	10.29	11.76	9.63	5.85	6.02	10.22	10.81	13.7	11.8	2.01	4.42	6.8	8	3.38	0	C91	Myeloid leukemia	3.27	3.44	6.17	9.47	7.95	8.35	3.25	3.89	5.37	9.21	9	10.22	3.35	2.01	9.63	10.67	3.38	0
C92-94, D45-47	Leukemia, unspecified	3.03	3.44	5.21	7.02	8.26	5.78	2.92	2.88	3.8	7	8.61	6.29	3.35	5.23	11.33	7.11	6.77	3.5	C92-94, D45-47	Leukemia, unspecified	4.58	5.45	7.34	12.58	15.26	12.84	4.44	5.77	6.94	13.41	17.61	14.16	5.05	4.42	9.06	8.89	5.08	6.99
C95	Other and unspecified	14.4	17.29	28.52	40.51	56.25	54.58	16.14	20.3	32.1	44.23	65.74	64.49	9.04	7.64	13.02	24	15.23	10.49	C95	Other and unspecified	9.57	10.22	22.45	35.12	42.59	61	10.29	11.16	23.19	39.62	47.35	72.36	7.36	7.24	19.25	15.11	22	10.49
O&U	All sites	833.05	1069.85	1570.61	2031.99	2232.65	2057.86	748.78	1003.07	1490.65	1998.94	2250.86	2113.29	1093.45	1284.01	1916.22	2178.8	2153.9	1811.44	O&U	All sites	544.51	745.27	1200.54	1744.99	2147.79	2190.77	455.79	662.91	1091.68	1668.35	2120.16	2244.63	818.67	1009.44	1671.03	2085.46	2267.27	1951.32
C00-96	All sites except C44	828.79	1063.16	1560.19	2015.98	2208.81	2027.69	743.8	995.93	1480.03	1982.33	2228.16	2083.4	1091.45	1278.79	1906.59	2165.47	2125.14	1779.97	C00-96	All sites except C44	543.2	743.36	1197.67	1740.26	2137.94	2170.23	454.49	661.53	1089.45	1665.15	2113.11	2229.69	817.33	1665.36	1665.36	2073.91	2245.27	1905.86
female		overall						urban						rural							female	overall						urban						rural
		60–64	65–69	70–74	75–79	80–84	85+	60–64	65–69	70–74	75–79	80–84	85+	60–64	65–69	70–74	75–79	80–84	85+			60-64	65-69	70-74	75-79	80-84	85+	60-64	65-69	70-74	75-79	80-84	85+	60-64	65-69	70-74	75-79	80-84	85+
C00	Lip	0.08	0.18	0.29	0.28	0.24	0.75	0.1	0.23	0.36	0.18	0.31	0.48	0	0	0	0.68	0	1.74	C00	Lip	0	0	0.19	0.14	0.24	0.38	0	0	0.12	0	0.31	0.48	0	0	0.49	0.68	0	0
C01-02	Tongue	1.2	2.25	2.92	3.41	2.64	3.01	1.55	2.56	3.15	3.41	2.15	3.36	0	1.2	1.97	3.38	4.37	1.74	C01-02	Tongue	0.8	0.54	1.17	2.84	1.92	1.13	0.93	0.58	1.33	2.69	1.84	1.44	0.35	0.4	0.49	3.38	2.19	0
C03-06	Mouth	2.08	2.34	4.96	4.4	5.99	5.64	2.18	2.9	5.21	4.85	6.45	5.27	1.76	0.4	3.94	2.7	4.37	6.96	C03-06	Mouth	0.48	1.35	1.46	2.55	4.32	3.01	0.41	1.05	0.73	2.34	4.3	3.36	0.7	2.39	4.43	3.38	4.37	1.74
C07-08	Salivary glands	0.8	1.35	2.24	0.57	2.4	0.75	0.83	1.28	2.18	0.72	2.46	0.96	0.7	1.6	2.46	0	2.19	0	C07-08	Salivary glands	0.24	0.27	0.49	0.99	1.44	1.88	0.31	0.35	0.24	0.9	1.54	1.92	0	0	1.48	1.35	1.09	1.74
C09	Tonsil	0.24	0.09	0.29	0.28	0.48	0.38	0.31	0.12	0.24	0.36	0.61	0.48	0	0	0.49	0	0	0	C09	Tonsil	0.16	0.09	0.58	0.28	0.96	0	0.1	0.12	0.48	0.36	1.23	0	0.35	0	0.99	0	0	0
C10	Other oropharynx	0.08	0.09	0.68	0.57	0.24	0	0	0.12	0.61	0.72	0	0	0.35	0	0.99	0	1.09	0	C10	Other oropharynx	0.16	0.18	0.19	0.57	1.2	0	0.21	0.12	0.12	0.72	0.61	0	0	0.4	0.49	0	3.28	0
C11	Nasopharynx	4.56	4.95	3.02	5.25	5.03	2.63	4.87	4.88	3.03	5.93	5.22	1.44	3.51	5.19	2.96	2.7	4.37	6.96	C11	Nasopharynx	2	3.78	3.99	4.54	2.64	6.77	1.66	3.72	3.64	4.67	2.15	5.75	3.16	3.99	5.42	4.05	4.37	10.44
C12-13	Hypopharynx	0.08	0.09	0.68	0	0.48	0.75	0.1	0.12	0.85	0	0.61	0.48	0	0	0	0	0	1.74	C12-13	Hypopharynx	0	0	0.1	0.14	0.48	0.38	0	0	0.12	0.18	0.31	0.48	0	0	0	0	1.09	0
C14	Pharynx, unspecified	0	0.18	0.19	0.14	0.24	0	0	0.12	0.24	0.18	0.31	0	0	0.4	0	0	0	0	C14	Pharynx, unspecified	0	0.09	0.49	0.43	1.44	0	0	0.12	0.48	0.54	1.54	0	0	0	0.49	0	1.09	0
C15	Esophagus	42.8	48.75	66.53	73.8	79.11	71.03	17.09	23.92	31.87	43.3	48.51	47.45	130	134.03	207.39	188.55	188.1	156.67	C15	Esophagus	25.44	35.26	57.39	75.64	98.77	89.07	8.39	17.42	26.66	42.76	58.34	63.75	83.27	96.53	182.27	199.36	242.78	181.04
C16	Stomach	51.6	70.79	99.99	128.72	138.32	116.89	31.8	54.12	77.81	109.41	117.59	102.1	118.75	128.05	190.15	201.39	212.16	170.59	C16	Stomach	37.12	48.3	80.34	125.6	152.71	136.43	21.44	34.38	58.54	102.4	132.33	120.79	90.29	96.13	168.96	212.88	225.29	193.22
C17	Small intestine	2.56	3.78	5.45	4.4	5.75	5.26	2.49	4.18	5.82	4.85	5.83	4.79	2.81	2.39	3.94	2.7	5.47	6.96	C17	Small intestine	0.48	1.8	2.43	2.41	3.84	3.01	0.62	2.09	2.79	1.98	4.61	1.92	0	0.8	0.99	4.05	1.09	6.96
C18	Colon	35.68	49.83	79.76	96.22	103.08	82.31	39.98	58.42	91.75	112.64	117.59	94.91	21.08	20.34	31.03	34.47	51.4	36.56	C18	Colon	9.68	20.33	31.9	52.65	75.28	76.3	10.46	23.46	34.3	58.92	86.89	84.36	7.03	9.57	22.17	29.06	33.9	47
C19-20	Rectum	28.72	39.04	53.98	63.15	61.85	46.23	30.66	43.78	59.02	66.29	66.63	51.29	22.13	22.74	33.5	51.36	44.84	27.85	C19-20	Rectum	11.04	16.82	27.53	47.69	63.77	68.78	11.19	17.19	28.12	50.66	64.48	74.3	10.54	15.56	25.12	36.49	61.24	48.74
C21	Anna	0.32	0.72	0.88	1.99	1.92	1.5	0.41	0.7	0.97	1.8	2.46	1.92	0	0.8	0.49	2.7	0	0	C21	Anna	0.16	0.18	0.19	0.57	2.16	1.88	0.21	0.23	0.12	0.54	1.54	2.4	0	0	0.49	0.68	4.37	0
C22	Liver	35.12	40.93	62.15	84.16	93.73	75.17	28.28	36.12	53.69	77.97	80.75	64.23	58.32	57.44	96.55	107.45	139.98	114.89	C22	Liver	31.92	38.41	66.92	88.28	109.08	93.21	25.69	36	61.81	84.97	102.86	87.24	53.05	46.67	87.68	100.69	131.24	114.89
C23-24	Gallbladder etc	8.24	15.38	25.29	37.33	45.79	41.34	9.63	17.3	27.39	41.14	51.89	48.89	3.51	8.78	16.75	22.98	24.06	13.93	C23-24	Gallbladder etc	5.92	11.87	22.95	36.47	37.88	43.22	6.53	12.19	24.97	40.24	42.68	50.81	3.86	10.77	14.78	22.3	20.78	15.67
C25	Pancreas	14.88	23.84	39.49	49.53	50.1	49.61	15.85	25.32	41.69	52.28	51.27	54.64	11.59	18.75	30.54	39.2	45.93	31.33	C25	Pancreas	13.04	24.47	40.85	52.37	60.17	53.37	13.78	27.06	43.99	55.87	64.48	61.35	10.54	15.56	28.08	39.2	44.84	24.37
C30-31	Nose,sinuses etc	0.72	1.26	0.97	1.42	1.2	1.88	0.73	0.93	0.97	1.44	0.92	2.4	0.7	2.39	0.99	1.35	2.19	0	C30-31	Nose,sinuses etc	0.32	0.45	0.58	0.99	1.44	2.26	0.21	0.58	0.48	1.08	1.23	1.44	0.7	0	0.99	0.68	2.19	5.22
C32	Larynx	1.04	2.52	2.24	2.84	4.32	2.63	1.04	2.79	2.79	3.23	4.91	3.36	1.05	1.6	0	1.35	2.19	0	C32	Larynx	0.48	1.08	1.65	2.7	4.32	2.63	0.41	0.93	1.94	3.05	4.3	3.36	0.7	1.6	0.49	1.35	4.37	0
C33-34	Trachea,bronchus & lung	78.88	118.37	186.56	226.65	251.96	214.6	81.11	127.75	197.19	247.2	268.35	231.04	71.32	86.16	143.35	149.35	193.57	154.93	C33-34	Trachea,bronchus & lung	54.32	98.05	179.17	233.89	268.98	260.08	53.55	103.25	192.22	257.44	295.67	280.41	56.92	80.18	126.11	145.3	173.89	186.26
C37-38	Other thoracic organs	1.6	2.34	2.72	3.55	3.6	1.88	1.86	2.32	3.03	4.13	4.3	1.92	0.7	2.39	1.48	1.35	1.09	1.74	C37-38	Other thoracic organs	0.64	0.99	1.46	1.84	2.16	1.88	0.52	0.93	1.58	1.98	2.46	2.4	1.05	1.2	0.99	1.35	1.09	0
C40-41	Bone	3.28	4.14	6.32	7.95	6.71	3.38	2.69	3.48	5.82	7.19	6.14	2.88	5.27	6.38	8.37	10.81	8.75	5.22	C40-41	Bone	2.72	3.87	6.23	5.82	6.95	9.02	1.97	2.9	5.45	4.85	6.45	7.19	5.27	7.18	9.36	9.46	8.75	15.67
C43	Melanoma of skin	0.64	1.08	2.72	1.84	2.88	2.63	0.73	1.16	2.91	1.98	3.38	2.88	0.35	0.8	1.97	1.35	1.09	1.74	C43	Melanoma of skin	0.4	0.45	1.17	0.99	0.72	4.13	0.41	0.58	1.09	0.72	0.92	3.83	0.35	0	1.48	2.03	0	5.22
C44	Other skin	4.32	5.4	9.24	13.06	18.7	31.19	4.14	5.69	9.57	13.47	18.42	30.2	4.92	4.39	7.88	11.49	19.69	34.81	C44	Other skin	0.32	0.99	1.56	1.99	7.43	14.28	0.1	0.58	1.58	1.98	7.06	11.98	1.05	2.39	1.48	2.03	8.75	22.63
C45	Mesothelioma	0.4	0.27	0.68	0.57	0.96	0.75	0.41	0.35	0.85	0.72	1.23	0.96	0.35	0	0	0	0	0	C45	Mesothelioma	0.64	0.72	0.78	0.99	0.48	1.5	0.73	0.81	0.97	1.26	0.61	1.92	0.35	0.4	0	0	0	0
C46	Kaposi sarcoma	0.08	0.09	0.1	0	0	0	0.1	0.12	0.12	0	0	0	0	0	0	0	0	0	C46	Kaposi sarcoma	0	0	0.1	0.14	0	0.38	0	0	0.12	0.18	0	0.48	0	0	0	0	0	0
C47,C49	Connective & soft tissue	2.08	2.07	3.02	3.26	3.6	2.63	2.38	2.09	3.39	3.41	4.3	3.36	1.05	1.99	1.48	2.7	1.09	0	C47,C49	Connective & soft tissue	0.8	0.9	1.17	2.27	2.16	1.88	0.83	1.16	1.45	2.34	2.15	1.44	0.7	0	0	2.03	2.19	3.48
C50	Breast	82.08	79.79	85.3	81.32	65.93	50.36	93.64	94.42	98.29	95.39	76.14	59.44	42.86	29.52	32.51	28.38	29.53	17.41	C50	Breast	18.96	21.05	29.47	31.08	46.51	60.51	18.64	22.76	31.87	34.13	49.74	69.5	20.03	15.16	19.7	19.6	35	27.85
C51	Vulva	0.8	1.26	2.63	1.56	3.12	2.63	0.93	1.51	2.91	1.8	3.99	3.36	0.35	0.4	1.48	0.68	0	0	C51	Vulva	0.4	0.9	0.58	1.14	2.4	3.01	0.52	0.93	0.48	1.44	2.76	2.88	0	0.8	0.99	0	1.09	3.48
C52	Vagina	0.48	0.27	0.78	0.57	0.24	0.38	0.41	0.35	0.73	0.72	0.31	0.48	0.7	0	0.99	0	0	0	C52	Vagina	0.16	0	0.39	0.14	0.24	0	0	0	0.36	0.18	0.31	0	0.7	0	0.49	0	0	0
C53	Cervix uteri	14.64	11.15	12.84	12.06	13.19	7.14	11.19	9.06	11.15	12.22	13.82	6.23	26.35	18.35	19.7	11.49	10.94	10.44	C53	Cervix uteri	4.32	6.48	7.2	10.64	13.42	10.52	3.21	3.83	4.97	7.55	11.97	9.11	8.08	15.56	16.26	22.3	18.59	15.67
C54	Corpus uteri	19.28	17.09	14.78	10.93	7.67	7.52	21.34	19.16	15.63	12.4	8.29	9.11	12.3	9.97	11.33	5.41	5.47	1.74	C54	Corpus uteri	3.6	4.95	5.25	5.68	8.39	7.52	3.52	3.95	4.97	5.75	8.29	9.59	3.86	8.38	6.4	5.41	8.75	0
C55	Uterus, unspecified	2	2.43	2.43	2.7	1.92	5.64	1.66	1.97	2.18	2.52	2.15	4.31	3.16	3.99	3.45	3.38	1.09	10.44	C55	Uterus, unspecified	2.8	3.78	5.35	7.1	7.67	11.65	3	3.6	5.33	6.47	8.29	11.98	2.11	4.39	5.42	9.46	5.47	10.44
C56	Ovary	19.04	17.45	20.04	18.73	19.66	12.4	20.61	20.67	22.18	21.38	24.56	14.86	13.7	6.38	11.33	8.79	2.19	3.48	C56	Ovary	8.32	8.82	14.49	15.19	14.14	10.52	9.32	10.34	15.88	17.96	16.89	11.98	4.92	3.59	8.87	4.73	4.37	5.22
C57	Other female genital organs	1.52	1.08	1.65	0.71	0.48	0.38	1.86	1.39	1.94	0.72	0.61	0.48	0.35	0	0.49	0.68	0	0	C57	Other female genital organs	0.4	0.27	0.49	0.43	0.48	0.75	0.52	0.35	0.48	0.54	0.61	0.96	0	0	0.49	0	0	0
C58	Placenta	0	0	0	0.14	0	0	0	0	0	0.18	0	0	0	0	0	0	0	0	C58	Placenta	0	0	0	0.14	0	0.38	0	0	0	0.18	0	0	0	0	0	0	0	1.74
C59	Penis	-	-	-	-	-	-	-	-	-	-	-	-	-	-	-	-	-	-	C59	Penis	–	–	–	–	–	–	-	-	-	-	-	-	-	-	-	-	-	-
C60	Prostate	-	-	-	-	-	-	-	-	-	-	-	-	-	-	-	-	-	-	C60	Prostate	–	–	–	–	–	–	-	-	-	-	-	-	-	-	-	-	-	-
C61	Tetis	-	-	-	-	-	-	-	-	-	-	-	-	-	-	-	-	-	-	C61	Tetis	–	–	–	–	–	–	-	-	-	-	-	-	-	-	-	-	-	-
C62	Other male genital organs	-	-	-	-	-	-	-	-	-	-	-	-	-	-	-	-	-	-	C62	Other male genital organs	–	–	–	–	–	–	-	-	-	-	-	-	-	-	-	-	-	-
C63	Kidney	6.24	9.35	12.26	13.91	11.75	10.15	7.87	11.5	15.03	16.17	13.82	11.98	0.7	1.99	0.99	5.41	4.37	3.48	C63	Kidney	1.52	2.7	5.54	7.81	10.79	13.15	1.76	3.14	6.54	9.16	12.59	15.82	0.7	1.2	1.48	2.7	4.37	3.48
C64	Renal pelvis	1.76	2.34	3.79	5.39	3.84	3.01	2.07	3.02	4.73	6.83	4.91	2.88	0.7	0	0	0	0	3.48	C64	Renal pelvis	0.24	0.45	1.56	1.99	1.68	3.01	0.31	0.58	1.82	2.52	1.54	1.92	0	0	0.49	0	2.19	6.96
C65	Ureter	1.12	3.42	3.89	4.54	5.27	1.88	1.04	4.18	4.61	5.57	6.45	2.4	1.41	0.8	0.99	0.68	1.09	0	C65	Ureter	0.4	0.45	1.36	1.14	2.88	1.5	0.52	0.58	1.58	1.44	3.38	1.44	0	0	0.49	0	1.09	1.74
C66	Bladder	6.32	10.43	18.09	24.55	29.49	30.07	7.25	11.85	20.6	27.49	32.55	34.99	3.16	5.58	7.88	13.52	18.59	12.19	C66	Bladder	1.36	2.25	6.52	13.34	17.5	26.68	1.45	2.44	6.79	14.55	19.04	32.12	1.05	1.6	5.42	8.79	12.03	6.96
C67	Other urinary organs	0.24	0.18	0.49	1.28	0.48	0.38	0.31	0.23	0.48	1.44	0.61	0.48	0	0	0.49	0.68	0	0	C67	Other urinary organs	0	0	0.19	0.43	0.24	0.38	0	0	0.24	0.54	0.31	0.48	0	0	0	0	0	0
C68	Eye	0.56	0.36	0.19	0.57	1.92	0.38	0.62	0.23	0.24	0.18	1.54	0.48	0.35	0.8	0	2.03	3.28	0	C68	Eye	0.08	0.09	0.1	0.28	0.96	0.75	0.1	0.12	0.12	0	0.61	0.96	0	0	0	1.35	2.19	0
C69	Brain, nervous system	14.4	16.19	23.05	26.68	27.57	21.05	13.88	16.49	23.88	28.56	31.32	24.93	16.16	15.16	19.7	19.6	14.22	6.96	C69	Brain, nervous system	6.8	9.09	14.4	18.45	16.78	18.79	6.11	8.25	13.82	18.5	18.12	21.09	9.13	11.97	16.75	18.25	12.03	10.44
C70-72, D32-33, D42-43	Thyroid	11.92	10.97	9.82	7.66	8.63	5.64	13.88	12.54	11.15	8.44	9.21	6.71	5.27	5.58	4.43	4.73	6.56	1.74	C70-72, D32-33, D42-43	Thyroid	1.12	1.44	3.7	4.12	5.03	6.39	0.83	1.51	3.88	3.41	5.22	7.67	2.11	1.2	2.96	6.76	4.37	1.74
C73	Adrenal gland	0.16	0.63	0.19	0.43	0.96	0.75	0.1	0.81	0.12	0.54	0.92	0.96	0.35	0	0.49	0	1.09	0	C73	Adrenal gland	0.08	0.18	0.39	0	0.72	0.38	0	0.23	0.36	0	0.92	0.48	0.35	0	0.49	0	0	0
C74	Other endocrine	1.92	1.17	1.36	1.28	1.44	1.13	2.38	1.39	1.45	1.62	1.84	1.44	0.35	0.4	0.99	0	0	0	C74	Other endocrine	0.48	0.27	0.39	0.43	0	0	0.62	0.35	0.48	0.54	0	0	0	0	0	0	0	0
C75	Hodgkin's lymphoma	0.56	0.36	0.78	1.28	0.48	0	0.41	0.35	0.97	1.62	0.61	0	1.05	0.4	0	0	0	0	C75	Hodgkin's lymphoma	0.24	0.36	0.58	0.85	0	0.75	0.31	0.35	0.73	1.08	0	0.48	0	0.4	0	0	0	1.74
C81	Non-Hodgkin's lymphoma	8.96	10.07	15.27	18.02	17.02	9.77	10.05	11.03	15.88	19.58	17.81	10.07	5.27	6.78	12.81	12.16	14.22	8.7	C81	Non-Hodgkin's lymphoma	4	5.4	11.19	14.9	13.9	14.66	4.25	6.04	11.39	15.63	13.82	14.86	3.16	3.19	10.34	12.16	14.22	13.93
C82-86, C96	Immunoproliferative diseases	0.16	0.09	0.1	0.14	0	0	0.21	0.12	0.12	0.18	0	0	0	0	0	0	0	0	C82-86, C96	Immunoproliferative diseases	0	0.18	0.19	0.14	0	0	0	0.12	0.24	0.18	0	0	0	0.4	0	0	0	0
C88	Multiple myeloma	3.2	2.97	6.32	4.68	5.27	2.63	3.52	3.02	7.51	5.39	6.45	3.36	2.11	2.79	1.48	2.03	1.09	0	C88	Multiple myeloma	1.84	2.61	3.79	5.25	4.08	3.38	1.86	3.02	4.73	6.47	4.61	4.31	1.76	1.2	0	0.68	2.19	0
C90	Lymphoid leukemia	1.84	1.8	1.85	2.98	1.44	3.01	1.86	2.09	1.82	3.23	1.54	3.83	1.76	0.8	1.97	2.03	1.09	0	C90	Lymphoid leukemia	0.96	1.53	1.65	2.7	1.68	4.13	0.93	1.86	1.82	3.23	2.15	5.27	1.05	0.4	0.99	0.68	0	0
C91	Myeloid leukemia	4.24	4.59	6.32	5.68	5.75	5.26	4.45	5.46	6.3	6.11	6.75	6.71	3.51	1.6	6.4	4.05	2.19	0	C91	Myeloid leukemia	1.6	2.97	3.89	5.53	5.75	4.51	1.45	2.9	4.48	6.11	6.75	5.75	2.11	3.19	1.48	3.38	2.19	0
C92-94, D45-47	Leukemia, unspecified	2.48	3.33	4.38	4.4	3.84	4.13	2.28	2.56	3.88	4.49	3.38	4.31	3.16	5.98	6.4	4.05	5.47	3.48	C92-94, D45-47	Leukemia, unspecified	3.52	3.78	5.93	6.24	8.39	6.39	3.31	3.6	5.58	6.29	8.6	6.71	4.22	4.39	7.39	6.08	7.66	5.22
C95	Other and unspecified	9.6	15.02	20.72	33.21	35.24	40.97	10.57	16.49	24	37.73	40.22	48.89	6.32	9.97	7.39	16.22	17.5	12.19	C95	Other and unspecified	5.04	8.1	13.81	23.84	35.48	42.47	5.39	8.36	14.91	26.77	39.61	52.25	3.86	7.18	9.36	12.84	20.78	6.96
O&U	All sites	537.59	665.9	932.69	1100.74	1163.89	991.46	515.74	674.77	930.31	1131.25	1182.39	1024.33	611.68	635.44	942.36	985.98	1098	872.11	O&U	All sites	267.51	399.29	671.43	924.76	1132.01	1129.02	228.61	376.99	639.32	916.21	1128.97	1162.37	399.47	475.88	801.97	956.92	1142.84	1007.89
C00-96	All sites except C44	533.27	660.51	923.45	1087.68	1145.19	960.27	511.6	669.08	920.74	1117.77	1163.97	994.13	606.77	631.05	934.48	974.5	1078.31	837.29	C00-96	All sites except C44	267.19	398.3	669.88	922.77	1124.58	1114.74	228.5	376.41	637.74	914.23	1121.91	1150.39	398.42	473.49	800.49	954.9	1134.09	985.26

## Sheet: 2008
The number of cases and deaths of people over 60 years old in China, 2008
incident	all	overall						urban						rural						death	all	overall						urban						rural
		60-64	65-69	70-74	75-79	80-84	85+	60-64	65-69	70-74	75-79	80-84	85+	60-64	65-69	70-74	75-79	80-84	85+			60-64	65-69	70-74	75-79	80-84	85+	60-64	65-69	70-74	75-79	80-84	85+	60-64	65-69	70-74	75-79	80-84	85+
C00	Lip	0.1	0.26	0.59	0.99	0.99	1.47	0.13	0.22	0.6	0.97	0.93	1.56	0	0.41	0.51	1.1	1.26	1.03	C00	Lip	0.13	0.09	0.14	0.37	0.55	1.1	0.13	0.11	0.11	0.3	0.53	1.34	0.17	0	0.25	0.73	0.63	0
C01-02	Tongue	1.84	1.76	2.48	1.79	3.95	3.85	2.1	1.94	2.64	2.08	3.85	4.68	0.84	1.04	1.77	0.37	4.42	0	C01-02	Tongue	0.87	0.86	0.99	2.16	2.74	3.3	0.84	0.76	0.99	1.94	2.92	4.01	1	1.24	1.01	3.29	1.9	0
C03-06	Mouth	2.11	3.26	3.84	5.26	5.48	7.14	2.1	3.35	3.79	5.44	5.84	8.24	2.17	2.9	4.06	4.38	3.79	2.06	C03-06	Mouth	0.94	2.1	1.9	3.77	4.93	7.33	0.71	1.94	1.76	3.8	5.31	8.02	1.84	2.7	2.53	3.65	3.16	4.13
C07-08	Salivary glands	1.24	1.41	1.81	1.92	1.86	2.38	1.47	1.62	2.03	1.94	2.26	2.67	0.33	0.62	0.76	1.83	0	1.03	C07-08	Salivary glands	0.44	0.39	0.72	1.05	1.75	1.65	0.5	0.38	0.77	1.12	2.12	2	0.17	0.41	0.51	0.73	0	0
C09	Tonsil	0.2	0.43	0.45	0.31	0.55	1.1	0.21	0.54	0.49	0.37	0.27	1.34	0.17	0	0.25	0	1.9	0	C09	Tonsil	0.07	0.3	0.14	0.19	0.44	0.37	0.08	0.32	0.11	0.22	0.53	0.45	0	0.21	0.25	0	0	0
C10	Other oropharynx	0.4	0.26	0.41	0.43	0.99	1.1	0.42	0.27	0.49	0.37	1.06	1.34	0.33	0.21	0	0.73	0.63	0	C10	Other oropharynx	0.2	0	0.32	0.62	0.88	0.55	0.17	0	0.33	0.6	1.06	0.67	0.33	0	0.25	0.73	0	0
C11	Nasopharynx	8.18	8.23	7.14	7.24	4.72	8.97	8.64	8.69	7.7	7.07	4.91	10.24	6.35	6.43	4.56	8.03	3.79	3.09	C11	Nasopharynx	5.3	5.4	7.18	7.85	8.12	5.49	5.74	5.67	7.48	7.82	7.56	5.57	3.51	4.35	5.83	8.03	10.74	5.16
C12-13	Hypopharynx	0.84	0.6	1.31	0.93	1.1	0.55	0.92	0.59	1.37	0.97	1.33	0.67	0.5	0.62	1.01	0.73	0	0	C12-13	Hypopharynx	0.27	0.26	0.63	1.18	0.77	0.92	0.25	0.32	0.66	1.27	0.93	1.11	0.33	0	0.51	0.73	0	0
C14	Pharynx, unspecified	0.3	0.51	0.72	0.56	0.99	0.73	0.29	0.54	0.88	0.6	1.06	0.89	0.33	0.41	0	0.37	0.63	0	C14	Pharynx, unspecified	0.2	0.51	0.32	0.74	0.88	0.92	0.17	0.59	0.38	0.82	0.8	1.11	0.33	0.21	0	0.37	1.26	0
C15	Esophagus	69.02	84.32	94.83	105.51	111.97	132.41	39.37	48.17	57.78	69.24	77.1	108.44	187.19	223.12	265.62	283.35	277.96	243.43	C15	Esophagus	44.21	64.78	82.04	107.11	129.29	113.18	24.65	35.64	50.3	68.57	87.45	83.95	122.17	176.67	228.37	296.12	328.5	248.59
C16	Stomach	103.98	140.06	179.9	209.53	218.23	248.15	81.25	110.76	154.38	183.38	197.32	247.38	194.71	252.56	297.56	337.75	317.76	251.68	C16	Stomach	62.75	93.49	141.51	190.3	221.96	209.87	46.25	69.28	113.75	163.73	198.39	203.07	128.52	186.41	269.68	320.59	334.19	241.37
C17	Small intestine	3.55	4.8	5.6	6.62	7.24	4.76	3.94	5.13	6.32	7	7.83	5.12	2.01	3.53	2.28	4.75	4.42	3.09	C17	Small intestine	1.31	2.27	3.89	5.07	7.02	4.58	1.55	2.59	4.29	5.51	8.09	5.12	0.33	1.04	2.03	2.92	1.9	2.06
C18	Colon	35.46	54.33	86.47	108.91	126.99	121.6	40.21	62.59	98.3	122.26	143.85	140.06	16.55	22.6	31.94	43.45	46.75	36.1	C18	Colon	11.46	21.89	39.44	57.64	87.4	103.29	12.62	24.57	43.82	62.99	96.61	116.9	6.85	11.61	19.26	31.4	43.59	40.23
C19-20	Rectum	37.21	47.56	69.3	85.59	77.09	89.55	39.79	50.76	73.01	90.84	83.87	100.42	26.91	35.25	52.21	59.88	44.85	39.2	C19-20	Rectum	14.65	20.22	35.96	57.21	70.51	79.11	15.26	21.06	35.57	60.01	74.98	87.06	12.2	17	37.77	43.45	49.28	42.29
C21	Anna	0.27	0.69	1.45	1.24	1.86	2.38	0.29	0.76	1.48	1.27	2.12	2.89	0.17	0.41	1.27	1.1	0.63	0	C21	Anna	0.13	0.21	0.77	0.99	0.88	2.2	0.17	0.22	0.66	0.97	1.06	2.67	0	0.21	1.27	1.1	0	0
C22	Liver	66.44	81.79	101.29	117.94	127.87	145.77	57.91	74.63	92.42	110.42	126.06	152.53	100.45	109.28	142.19	154.82	136.45	114.5	C22	Liver	60.44	75.79	98.58	122.89	131.6	128.38	52.08	70.53	91.7	119.28	131.9	132.26	93.76	96.01	130.28	140.58	130.14	110.37
C23-24	Gallbladder etc	9.96	15.98	27.47	39.09	47.92	52.01	10.69	17.87	30.35	43.18	51.89	59.01	7.02	8.71	14.19	18.99	29.06	19.6	C23-24	Gallbladder etc	6.5	11.48	20.6	31.48	44.08	43.22	6.75	13.01	22.27	34.55	48.97	48.76	5.52	5.6	12.93	16.43	20.85	17.54
C25	Pancreas	20.31	30.5	47.03	59.43	65.47	71.42	20.84	32.4	48.87	61.72	68.34	77.27	18.22	23.22	38.53	48.2	51.8	44.35	C25	Pancreas	17.2	26.82	40.93	56.65	65.25	61.35	17.61	27.7	42.11	58.75	67.68	65.02	15.54	23.43	35.48	46.37	53.7	44.35
C30-31	Nose,sinuses etc	1.17	1.63	1.81	1.86	2.19	2.01	1.22	1.78	1.92	1.94	2.52	1.78	1	1.04	1.27	1.46	0.63	3.09	C30-31	Nose,sinuses etc	0.37	0.47	0.99	1.05	1.86	2.93	0.38	0.49	0.93	1.04	1.99	3.56	0.33	0.41	1.27	1.1	1.26	0
C32	Larynx	5.53	6.73	9.17	9.65	10.09	6.59	5.79	7.45	9.73	9.9	11.41	6.9	4.51	3.94	6.59	8.4	3.79	5.16	C32	Larynx	2.61	3.13	4.97	8.35	12.72	9.89	2.6	3.02	5.33	8.56	14.73	10.69	2.67	3.53	3.29	7.3	3.16	6.19
C33-34	Trachea,bronchus & lung	130.96	202.78	298.08	372.06	379.77	364.62	129.31	207.58	305.34	381.06	397.7	406.14	137.55	184.34	264.61	327.89	294.39	172.26	C33-34	Trachea,bronchus & lung	96.67	162.55	262.35	369.34	410.8	357.11	92.25	165.46	267.41	385.75	432.6	387.22	114.32	151.37	239.01	288.82	307.02	217.64
C37-38	Other thoracic organs	2.11	3.34	3.03	4.51	5.37	3.48	2.31	3.94	3.24	4.91	6.1	3.12	1.34	1.04	2.03	2.56	1.9	5.16	C37-38	Other thoracic organs	1.01	1.76	2.35	3.03	4.93	2.93	1.13	1.84	2.36	3.28	5.71	2.67	0.5	1.45	2.28	1.83	1.26	4.13
C40-41	Bone	3.42	4.63	7.54	7.17	6.8	9.16	3.14	4.16	7.2	6.48	6.5	9.57	4.51	6.43	9.12	10.59	8.21	7.22	C40-41	Bone	2.18	4.46	6.96	8.16	8.88	9.71	1.76	3.78	5.88	7.3	8.89	9.35	3.84	7.05	11.91	12.41	8.84	11.35
C43	Melanoma of skin	1.04	1.89	2.17	2.1	3.4	3.48	1.22	2	2.36	2.08	3.72	3.79	0.33	1.45	1.27	2.19	1.9	2.06	C43	Melanoma of skin	0.44	1.16	1.36	1.61	3.18	2.75	0.46	1.3	1.54	1.79	3.72	3.34	0.33	0.62	0.51	0.73	0.63	0
C44	Other skin	4.86	6.3	12.74	16.02	19.74	30.77	5.33	7.02	12.92	16.31	19.9	30.73	3.01	3.53	11.91	14.61	18.95	30.94	C44	Other skin	0.7	1.63	3.03	4.76	7.68	21.06	0.71	1.24	3.24	4.39	6.63	19.37	0.67	3.11	2.03	6.57	12.63	28.88
C45	Mesothelioma	0.5	0.73	0.81	1.18	0.99	0.92	0.5	0.81	0.88	1.34	1.06	1.11	0.5	0.41	0.51	0.37	0.63	0	C45	Mesothelioma	0.37	0.3	0.72	1.18	0.88	0.55	0.46	0.32	0.88	1.41	0.93	0.67	0	0.21	0	0	0.63	0
C46	Kaposi sarcoma	0.03	0.13	0	0	0	0.01	0.04	0.16	0	0	0	0	0	0	0	0	0	0	C46	Kaposi sarcoma	0	0.09	0.05	0.06	0.11	0	0	0.05	0.05	0.07	0.13	0	0	0.21	0	0	0	0
C47,C49	Connective & soft tissue	1.94	2.53	3.07	4.21	4.17	4.94	2.1	2.97	3.3	4.91	4.64	6.01	1.34	0.83	2.03	0.73	1.9	0	C47,C49	Connective & soft tissue	0.64	0.34	1.08	2.41	2.85	3.85	0.71	0.38	1.15	2.9	2.92	4.45	0.33	0.21	0.76	0	2.53	1.03
C50	Breast	45.22	46.4	47.89	44.9	34.11	54.94	50.95	54.06	53.38	51.08	37.16	64.57	22.4	17	22.56	14.61	19.58	10.31	C50	Breast	10.79	12.25	15.63	19.73	24.35	42.3	11.41	13.5	17.21	21.74	26.81	48.1	8.36	7.46	8.36	9.86	12.63	15.47
C51	Vulva	0.47	0.39	0.99	0.62	1.32	1.65	0.5	0.49	1.21	0.67	1.19	1.78	0.33	0	0	0.37	1.9	1.03	C51	Vulva	0.1	0.26	0.18	0.43	0.77	1.65	0.13	0.32	0.16	0.52	0.93	2	0	0	0.25	0	0	0
C52	Vagina	0.13	0.26	0.41	0.19	0	0	0.17	0.22	0.49	0.22	0	0	0	0.41	0	0	0	0	C52	Vagina	0.07	0.17	0.09	0.19	0	0.18	0.04	0.16	0.05	0.22	0	0.22	0.17	0.21	0.25	0	0	0
C53	Cervix uteri	7.58	5.91	7.09	5.44	6.47	21.79	6.29	5.4	6.16	4.84	6.1	24.49	12.7	7.88	11.41	8.4	8.21	9.28	C53	Cervix uteri	2.58	2.14	3.79	4.21	7.24	9.34	1.59	1.89	3.3	3.95	7.3	10.02	6.25	3.11	6.08	5.48	6.95	6.19
C54	Corpus uteri	10.06	8.78	8.49	5.81	4.93	6.96	11.28	9.94	9.24	6.48	5.31	8.24	5.18	4.35	5.07	2.56	3.16	1.03	C54	Corpus uteri	1.47	2.78	2.85	4.02	5.37	6.41	1.55	2.86	2.75	3.65	5.97	7.57	1.17	2.49	3.29	5.84	2.53	1.03
C55	Uterus, unspecified	1.14	1.54	1.49	1.92	2.85	2.93	0.84	1.4	1.32	1.49	2.52	2.45	2.34	2.07	2.28	4.02	4.42	5.16	C55	Uterus, unspecified	0.91	1.5	1.99	2.72	3.62	6.41	0.84	1.4	2.14	2.46	3.45	6.68	1.17	1.87	1.27	4.02	4.42	5.16
C56	Ovary	8.65	8.95	9.67	9.71	8.44	13.19	9.52	10.58	10.83	10.94	9.42	15.81	5.18	2.7	4.31	3.65	3.79	1.03	C56	Ovary	3.85	6.04	7	7.61	8.33	5.31	4.07	7.07	7.81	8.19	9.55	6.46	3.01	2.07	3.29	4.75	2.53	0
C57	Other female genital organs	0.44	0.39	0.72	0.93	0.55	0.73	0.46	0.38	0.82	0.97	0.66	0.89	0.33	0.41	0.25	0.73	0	0	C57	Other female genital organs	0.4	0.21	0.45	0.43	0.66	0.55	0.5	0.27	0.55	0.45	0.8	0.67	0	0	0	0.37	0	0
C58	Placenta	0	0	0	0.06	0	0	0	0	0	0.07	0	0	0	0	0	0	0	0	C58	Placenta	0.03	0	0	0	0	0	0.04	0	0	0	0	0	0	0	0	0	0	0
C59	Penis	0.74	1.07	1.22	1.36	1.54	2.38	0.75	1.13	1.1	1.49	1.73	2.23	0.67	0.83	1.77	0.73	0.63	3.09	C59	Penis	0.13	0.34	0.41	0.43	0.55	0.92	0.17	0.38	0.22	0.37	0.66	1.11	0	0.21	1.27	0.73	0	0
C60	Prostate	7.51	17.87	38.63	60.86	68.65	74.35	8.64	20.9	43.21	69.02	76.83	86.62	3.01	6.22	17.49	20.81	29.69	17.54	C60	Prostate	1.37	4.2	11.11	20.1	36.19	51.09	1.47	4.54	11.71	22.26	41.14	57.45	1	2.9	8.36	9.48	12.63	21.66
C61	Tetis	0.27	0.3	0.32	0.37	0.22	1.47	0.29	0.32	0.38	0.37	0.27	1.78	0.17	0.21	0	0.37	0	0	C61	Tetis	0.07	0.04	0.23	0.37	0.22	0.37	0.04	0	0.27	0.45	0.27	0.22	0.17	0.21	0	0	0	1.03
C62	Other male genital organs	0.44	0.64	0.86	0.93	0.77	0.73	0.46	0.76	1.04	0.97	0.93	0.89	0.33	0.21	0	0.73	0	0	C62	Other male genital organs	0	0.04	0.14	0.25	0.33	0.92	0	0.05	0.16	0.3	0.4	1.11	0	0	0	0	0	0
C63	Kidney	11.53	14.87	18.61	21.46	19.41	18.5	13.5	17.87	21.17	24.79	21.5	21.82	3.68	3.32	6.84	5.11	9.48	3.09	C63	Kidney	2.92	4.71	7.73	12.68	13.16	13.37	3.1	5.45	8.58	14.3	14.73	15.81	2.17	1.87	3.8	4.75	5.69	2.06
C64	Renal pelvis	1.27	2.7	3.52	5.32	5.7	4.4	1.55	3.35	4.23	6.25	6.9	5.34	0.17	0.21	0.25	0.73	0	0	C64	Renal pelvis	0.23	0.26	0.9	2.04	3.51	3.11	0.21	0.32	1.1	2.38	4.11	3.79	0.33	0	0	0.37	0.63	0
C65	Ureter	1.37	2.91	4.97	6.06	6.36	3.11	1.59	3.56	5.72	7.07	7.7	3.34	0.5	0.41	1.52	1.1	0	2.06	C65	Ureter	0.2	0.47	1.26	2.23	3.73	1.83	0.17	0.59	1.48	2.68	4.38	2.23	0.33	0	0.25	0	0.63	0
C66	Bladder	15.05	22.79	40.66	53.37	66.35	69.77	16.39	25.54	44.37	59.04	72.98	77.71	9.69	12.23	23.57	25.56	34.75	33.01	C66	Bladder	0.03	0.26	0.41	1.24	0.99	1.47	2.98	5.56	11.88	24.64	44.45	66.58	3.01	4.98	12.93	21.18	24.01	34.04
C67	Other urinary organs	0.37	0.51	0.45	0.8	0.77	2.2	0.46	0.65	0.44	0.97	0.93	2.67	0	0	0.51	0	0	0	C67	Other urinary organs	2.98	5.44	12.06	24.06	40.9	60.8	0.04	0.32	0.49	1.34	1.19	1.78	0	0	0	0.73	0	0
C68	Eye	0.3	0.34	0.41	0.56	0.66	0.73	0.25	0.22	0.49	0.45	0.8	0.67	0.5	0.83	0	1.1	0	1.03	C68	Eye	0.07	0.17	0.05	0.19	0.33	0.73	0.08	0.22	0.05	0.07	0.27	0.67	0	0	0	0.73	0.63	1.03
C69	Brain, nervous system	16.53	17.87	22.5	22.82	22.7	25.64	16.19	18.9	23.09	22.34	23.49	28.72	17.88	13.89	19.77	25.19	18.95	11.35	C69	Brain, nervous system	9.12	10.5	15.81	19.48	18.97	20.88	7.97	9.61	15.39	19.06	20.57	22.93	13.7	13.89	17.74	21.54	11.37	11.35
C70-72, D32-33, D42-43	Thyroid	9.25	8.61	8.22	7.17	6.25	9.16	10.19	9.4	9.24	7.74	6.9	10.02	5.52	5.6	3.55	4.38	3.16	5.16	C70-72, D32-33, D42-43	Thyroid	0.6	1.46	2.71	3.96	5.81	4.94	0.5	1.46	2.86	4.32	6.24	5.34	1	1.45	2.03	2.19	3.79	3.09
C73	Adrenal gland	0.3	0.39	0.59	0.49	1.43	1.1	0.34	0.43	0.66	0.6	1.59	1.34	0.17	0.21	0.25	0	0.63	0	C73	Adrenal gland	0.3	0.43	0.54	0.62	0.77	1.1	0.29	0.43	0.55	0.74	0.8	1.11	0.33	0.41	0.51	0	0.63	1.03
C74	Other endocrine	1.74	1.71	2.12	1.73	1.97	1.1	1.89	1.94	2.53	1.94	2.26	1.11	1.17	0.83	0.25	0.73	0.63	1.03	C74	Other endocrine	0.17	0.26	0.41	1.05	1.32	1.1	0.21	0.27	0.38	1.27	1.46	1.34	0	0.21	0.51	0	0.63	0
C75	Hodgkin's lymphoma	0.34	0.6	0.9	0.62	1.1	1.47	0.34	0.65	0.93	0.74	1.06	1.78	0.33	0.41	0.76	0	1.26	0	C75	Hodgkin's lymphoma	0.34	0.39	0.95	1.11	1.32	0.92	0.21	0.43	1.04	1.27	1.33	1.11	0.84	0.21	0.51	0.37	1.26	0
C81	Non-Hodgkin's lymphoma	11.7	16.2	21.05	23.87	26.76	23.62	12.08	17.77	22.49	25.91	28.53	27.17	10.2	10.16	14.45	13.88	18.32	7.22	C81	Non-Hodgkin's lymphoma	5.33	8.44	13.69	18	21.6	17.58	5.16	8.53	13.91	18.39	22.69	20.04	6.02	8.09	12.67	16.07	16.43	6.19
C82-86, C96	Immunoproliferative diseases	0.2	0	0.27	0.31	0.44	0.55	0.25	0	0.27	0.37	0.53	0.67	0	0	0.25	0	0	0	C82-86, C96	Immunoproliferative diseases	0.1	0.04	0.05	0.25	0.22	0.55	0.13	0.05	0.05	0.3	0.27	0.67	0	0	0	0	0	0
C88	Multiple myeloma	4.32	4.76	8.13	7.92	8.99	5.31	4.53	5.24	8.96	8.34	10.22	6.23	3.51	2.9	4.31	5.84	3.16	1.03	C88	Multiple myeloma	2.04	3.21	5.69	6	8.33	3.48	2.14	3.67	6.16	6.48	9.42	4.23	1.67	1.45	3.55	3.65	3.16	0
C90	Lymphoid leukemia	1.98	2.19	3.66	5.32	4.28	8.61	2.18	2.54	3.9	5.73	4.78	10.24	1.17	0.83	2.53	3.29	1.9	1.03	C90	Lymphoid leukemia	1.41	1.8	1.99	3.03	3.29	4.4	1.59	2	2.2	3.5	3.85	5.34	0.67	1.04	1.01	0.73	0.63	0
C91	Myeloid leukemia	5.4	6.08	8.45	9.9	10.86	13.74	6.04	7.18	9.68	11.17	11.94	16.48	2.84	1.87	2.79	3.65	5.69	1.03	C91	Myeloid leukemia	2.04	3	4.52	6.86	8.44	5.68	2.35	3.4	4.89	7.97	9.16	6.46	0.84	1.45	2.79	1.46	5.05	2.06
C92-94, D45-47	Leukemia, unspecified	3.02	4.16	4.65	6	7.02	5.49	2.52	3.4	3.68	5.88	5.84	6.46	5.01	7.05	9.12	6.57	12.63	1.03	C92-94, D45-47	Leukemia, unspecified	3.65	5.27	6.87	8.66	8.88	4.76	3.14	4.91	6.38	9.01	9.16	5.57	5.68	6.64	9.12	6.94	7.58	1.03
C95	Other and unspecified	15.02	18.94	28.91	39.64	44.96	58.24	17.07	21.92	32.27	43.78	50.96	67.69	6.85	7.46	13.43	19.35	16.43	14.44	C95	Other and unspecified	9.12	13.8	23.04	37.85	46.72	61.35	10.15	15.28	25.23	42.22	52.95	71.7	5.01	8.09	12.93	16.43	17.06	13.41
O&U	All sites	695.32	925.51	1266.38	1518.47	1603.61	1755.15	658.98	904.85	1253.15	1519.78	1634.46	1893.11	840.17	1004.85	1327.36	1512.03	1456.77	1116.07	O&U	All sites	394.5	592.62	902.47	1256.99	1508.86	1511.03	348.27	547.58	854.84	1233.2	1519.41	1588.72	578.78	765.56	1122.06	1373.64	1458.67	1151.14
C00-96	All sites except C44	690.46	919.22	1253.64	1502.45	1583.87	1724.38	653.65	897.83	1240.23	1503.48	1614.55	1862.38	837.16	1001.33	1315.45	1497.42	1437.82	1085.13	C00-96	All sites except C44	393.8	590.99	899.45	1252.23	1501.19	1489.97	347.56	546.34	851.6	1228.81	1512.77	1569.35	578.11	762.45	1120.03	1367.07	1446.03	1122.26
male		overall						urban						rural							male	overall						urban						rural
		60-64	65-69	70-74	75-79	80-84	85+	60-64	65-69	70-74	75-79	80-84	85+	60-64	65-69	70-74	75-79	80-84	85+			60-64	65-69	70-74	75-79	80-84	85+	60-64	65-69	70-74	75-79	80-84	85+	60-64	65-69	70-74	75-79	80-84	85+
C00	Lip	0.2	0.44	0.67	1.06	1.52	1.47	0.25	0.34	0.58	1.11	1.81	1.76	0	0.83	1.07	0.81	0	0	C00	Lip	0.27	0.09	0.29	0.66	1.01	0.49	0.25	0.11	0.23	0.64	0.91	0.59	0.33	0	0.53	0.81	1.55	0
C01-02	Tongue	2.43	2.12	2.19	1.86	2.53	4.89	2.63	2.24	2.54	2.22	2.11	5.86	1.65	1.66	0.53	0	4.65	0	C01-02	Tongue	1.28	1.23	1.05	2.79	2.78	2.93	1.1	1.01	1.27	2.7	3.02	3.51	1.98	2.08	0	3.24	1.55	0
C03-06	Mouth	2.64	3.97	4.09	5.31	6.83	7.83	2.72	4.14	3.47	5.24	6.65	9.37	2.31	3.33	6.93	5.66	7.75	0	C03-06	Mouth	1.49	2.56	2.47	4.25	5.31	9.29	1.27	2.24	2.08	3.81	5.44	10.54	2.31	3.74	4.27	6.47	4.65	2.96
C07-08	Salivary glands	1.76	1.68	2.38	2.79	1.77	1.96	2.12	2.01	2.77	3.02	2.11	2.34	0.33	0.42	0.53	1.62	0	0	C07-08	Salivary glands	0.47	0.71	0.95	1.46	1.77	1.96	0.51	0.78	0.92	1.43	2.11	2.34	0.33	0.42	1.07	1.62	0	0
C09	Tonsil	0.41	0.79	0.76	0.66	0.76	2.45	0.42	1.01	0.81	0.79	0.3	2.93	0.33	0	0.53	0	3.1	0	C09	Tonsil	0.14	0.53	0.19	0.4	0.51	0.98	0.17	0.56	0.12	0.48	0.6	1.17	0	0.42	0.53	0	0	0
C10	Other oropharynx	0.74	0.26	0.67	0.8	2.02	1.96	0.76	0.22	0.81	0.64	2.11	2.34	0.66	0.42	0	1.62	1.55	0	C10	Other oropharynx	0.41	0	0.57	0.93	1.52	0.98	0.34	0	0.58	0.79	1.81	1.17	0.66	0	0.53	1.62	0	0
C11	Nasopharynx	11.62	12.52	10.74	11.29	7.08	16.14	12.41	13.32	11.21	11.44	6.95	18.74	8.58	9.57	8.53	10.52	7.75	2.96	C11	Nasopharynx	7.7	8.73	10.55	11.69	12.39	9.29	8.5	9.07	10.87	12.24	11.48	8.79	4.62	7.49	9.07	8.9	17.06	11.86
C12-13	Hypopharynx	1.69	1.15	2.09	1.86	2.28	0.98	1.87	1.12	2.2	1.91	2.72	1.17	0.99	1.25	1.6	1.62	0	0	C12-13	Hypopharynx	0.54	0.53	1.14	2.39	1.77	2.45	0.51	0.67	1.16	2.54	2.11	2.93	0.66	0	1.07	1.62	0	0
C14	Pharynx, unspecified	0.47	0.97	1.14	0.8	1.77	1.47	0.42	1.01	1.39	0.95	1.81	1.76	0.66	0.83	0	0	1.55	0	C14	Pharynx, unspecified	0.41	0.97	0.48	0.93	1.52	1.96	0.34	1.12	0.58	1.11	1.51	2.34	0.66	0.42	0	0	1.55	0
C15	Esophagus	97.37	117.48	132.54	145.06	160.04	206.39	61.18	72.2	85.2	100.6	116	184.51	237.88	285.76	350.97	371.41	386.14	317.13	C15	Esophagus	65.66	91.99	117.9	151.03	176.98	162.86	40.75	54.74	75.95	102.67	124.76	132.38	167.93	230.44	311.5	397.3	445.07	317.13
C16	Stomach	155.14	205.41	270.58	303.27	308.2	418.66	122.28	163.2	230.73	267.47	279.42	417.63	282.75	362.29	454.45	485.5	455.93	423.83	C16	Stomach	90.81	140.24	209.4	276.3	317.55	313.5	68.06	104.66	170.74	239.03	282.75	301.66	179.15	272.45	387.77	466.08	496.25	373.44
C17	Small intestine	4.05	6.17	5.51	9.03	9.35	4.4	4.5	6.6	6.13	9.69	10.27	4.69	2.31	4.58	2.67	5.66	4.65	2.96	C17	Small intestine	1.69	2.73	4.28	6.51	10.11	5.38	2.04	3.13	4.97	6.83	11.48	6.44	0.33	1.25	1.07	4.85	3.1	0
C18	Colon	38.31	61.3	98.33	119.42	147.15	148.19	44.1	72.2	111.21	132.86	166.45	169.28	15.84	20.8	38.94	50.98	48.07	41.49	C18	Colon	11.89	23.55	43.89	63.63	97.59	129.12	13.34	25.97	48.78	68.97	108.14	145.85	6.27	14.56	21.34	36.41	43.42	44.46
C19-20	Rectum	43.99	55.92	82.37	105.07	99.36	119.83	46.65	60.56	87.74	111.88	107.84	135.31	33.65	38.68	57.61	70.4	55.83	41.49	C19-20	Rectum	16.82	24.52	41.42	64.69	85.46	105.64	17.67	26.42	40.81	68.02	91.53	117.73	13.53	17.47	44.27	47.74	54.28	44.46
C21	Anna	0.47	0.88	2.09	1.59	2.28	2.93	0.51	1.12	2.54	1.59	2.72	3.51	0.33	0	0	1.62	0	0	C21	Anna	0.14	0.26	0.86	0.8	1.26	2.93	0.17	0.34	0.92	0.64	1.51	3.51	0	0	0.53	1.62	0	0
C22	Liver	100.07	116.82	141.28	156.88	174.2	214.22	88.88	107.9	129.47	145.1	172.49	229.61	143.52	150.16	195.75	216.86	182.99	136.34	C22	Liver	90.81	110.78	137	161.66	175.21	181.45	78.09	103.54	128.43	155.75	174.9	188.61	140.22	137.68	176.55	191.77	176.79	145.23
C23-24	Gallbladder etc	10.34	13.49	25.94	35.73	43.23	54.78	10.88	15.33	29.13	38.94	46.82	61.5	8.25	6.66	11.2	19.42	24.81	20.75	C23-24	Gallbladder etc	6.69	10.67	19.76	30.15	45.26	46.46	6.8	11.86	21.73	32.58	50.75	50.37	6.27	6.24	10.67	17.8	17.06	26.67
C25	Pancreas	24.66	35.72	51.59	64.43	73.83	90.97	25.92	38.95	53.64	68.02	75.82	98.4	19.8	23.71	42.14	46.12	63.58	53.35	C25	Pancreas	20.61	29.9	47.41	60.84	68.77	69.94	21.16	30.78	48.9	62.98	72.2	70.87	18.48	26.62	40.54	50.17	51.18	65.2
C30-31	Nose,sinuses etc	1.62	1.59	2.76	3.06	2.78	2.93	1.61	1.9	3.01	3.02	3.32	2.93	1.65	0.42	1.6	3.24	0	2.96	C30-31	Nose,sinuses etc	0.61	0.79	1.62	1.46	3.03	4.89	0.59	0.9	1.5	1.43	3.02	5.86	0.66	0.42	2.13	1.62	3.1	0
C32	Larynx	10.47	12.7	16.72	17.8	19.72	13.21	11.05	13.99	17.92	17.96	21.75	14.64	8.25	7.9	11.2	16.99	9.3	5.93	C32	Larynx	4.53	5.82	8.84	15.54	24.52	20.54	4.67	5.48	9.25	15.89	28.09	22.84	3.96	7.07	6.93	13.76	6.2	8.89
C33-34	Trachea,bronchus & lung	187.57	295.02	413.57	541.44	566.08	598.15	183.88	298.52	417.54	545.28	584.22	660.72	201.91	282.01	395.24	521.91	472.99	281.56	C33-34	Trachea,bronchus & lung	143.65	238.49	374.24	543.96	617.91	569.29	135.7	240.88	377.78	556.4	644.03	605.66	174.53	229.6	357.9	480.64	483.84	385.3
C37-38	Other thoracic organs	2.43	5.03	3.42	4.91	6.83	4.4	2.63	6.04	3.35	5.09	8.16	3.51	1.65	1.25	3.73	4.05	0	8.89	C37-38	Other thoracic organs	1.15	2.65	3.23	4.52	6.07	2.45	1.36	2.8	3.24	4.93	6.65	2.34	0.33	2.08	3.2	2.43	3.1	2.96
C40-41	Bone	4.12	5.47	9.03	9.17	7.58	13.69	3.74	4.7	8.9	8.26	7.85	13.47	5.61	8.32	9.6	13.76	6.2	14.82	C40-41	Bone	2.91	5.47	8.55	10.89	9.61	12.72	2.12	4.59	7.17	9.38	10.57	11.13	5.94	8.73	14.93	18.61	4.65	20.75
C43	Melanoma of skin	0.95	1.94	2.47	2.92	4.8	4.89	1.19	2.13	2.43	2.86	5.44	5.86	0	1.25	2.67	3.24	1.55	0	C43	Melanoma of skin	0.68	1.23	1.62	1.2	3.79	3.42	0.76	1.34	1.73	1.43	4.23	4.1	0.33	0.83	1.07	0	1.55	0
C44	Other skin	5.61	7.5	14.54	17.67	19.97	36.19	6.46	8.39	14.1	18.44	20.84	35.73	2.31	4.16	16.54	13.76	15.51	38.53	C44	Other skin	0.61	2.29	4.09	7.04	9.35	22.01	0.59	1.79	4.16	6.99	7.85	20.5	0.66	4.16	3.73	7.28	17.06	29.64
C45	Mesothelioma	0.54	0.79	0.86	1.33	1.26	1.47	0.51	1.01	1.04	1.43	1.21	1.76	0.66	0	0	0.81	1.55	0	C45	Mesothelioma	0.41	0.35	0.48	1.46	1.01	1.47	0.51	0.45	0.58	1.75	0.91	1.76	0	0	0	0	1.55	0
C46	Kaposi sarcoma	0.07	0.18	0	0	0	0	0.08	0.22	0	0	0	0	0	0	0	0	0	0	C46	Kaposi sarcoma	0	0.18	0	0.13	0.25	0	0	0.11	0	0.16	0.3	0	0	0.42	0	0	0	0
C47,C49	Connective & soft tissue	2.57	2.65	4.09	4.38	5.56	7.34	2.89	3.13	4.28	5.09	6.04	8.79	1.32	0.83	3.2	0.81	3.1	0	C47,C49	Connective & soft tissue	0.74	0.53	1.33	3.06	4.3	4.89	0.85	0.67	1.39	3.66	4.53	5.86	0.33	0	1.07	0	3.1	0
C50	Breast	0.74	1.06	1.24	3.06	1.52	3.42	0.68	1.23	1.04	3.34	1.81	4.1	0.99	0.42	2.13	1.62	0	0	C50	Breast	0.2	0.44	0.67	0.8	1.52	1.96	0.17	0.34	0.58	0.79	1.81	2.34	0.33	0.83	1.07	0.81	0	0
C51	Vulva	—	—	—	—	—	—	-	-	-	-	-	-							C51	Vulva	—	—	—	—	—	—	—	—	—	—	—	—	—	—	—	—	—	—
C52	Vagina	—	—	—	—	—	—	-	-	-	-	-	-							C52	Vagina	—	—	—	—	—	—	—	—	—	—	—	—	—	—	—	—	—	—
C53	Cervix uteri	—	—	—	—	—	—	-	-	-	-	-	-							C53	Cervix uteri	—	—	—	—	—	—	—	—	—	—	—	—	—	—	—	—	—	—
C54	Corpus uteri	—	—	—	—	—	—	-	-	-	-	-	-							C54	Corpus uteri	—	—	—	—	—	—	—	—	—	—	—	—	—	—	—	—	—	—
C55	Uterus, unspecified	—	—	—	—	—	—	-	-	-	-	-	-							C55	Uterus, unspecified	—	—	—	—	—	—	—	—	—	—	—	—	—	—	—	—	—	—
C56	Ovary	—	—	—	—	—	—	-	-	-	-	-	-							C56	Ovary	—	—	—	—	—	—	—	—	—	—	—	—	—	—	—	—	—	—
C57	Other female genital organs	—	—	—	—	—	—	-	-	-	-	-	-							C57	Other female genital organs	—	—	—	—	—	—	—	—	—	—	—	—	—	—	—	—	—	—
C58	Placenta	—	—	—	—	—	—	-	-	-	-	-	-							C58	Placenta	—	—	—	—	—	—	—	—	—	—	—	—	—	—	—	—	—	—
C59	Penis	1.49	2.2	2.57	2.92	3.54	6.36	1.53	2.35	2.31	3.18	3.93	5.86	1.32	1.66	3.73	1.62	1.55	8.89	C59	Penis	0.27	0.71	0.86	0.93	1.26	2.45	0.34	0.78	0.46	0.79	1.51	2.93	0	0.42	2.67	1.62	0	0
C60	Prostate	15.14	36.78	81.23	130.71	158.27	198.57	17.5	43.32	90.86	147.32	174.9	227.85	5.94	12.48	36.8	46.12	72.89	50.39	C60	Prostate	2.77	8.64	23.37	43.17	83.43	136.45	2.97	9.4	24.62	47.52	93.64	151.12	1.98	5.82	17.6	21.04	31.02	62.24
C61	Tetis	0.54	0.62	0.67	0.8	0.51	3.91	0.59	0.67	0.81	0.79	0.6	4.69	0.33	0.42	0	0.81	0	0	C61	Tetis	0.14	0.09	0.48	0.8	0.51	0.98	0.08	0	0.58	0.95	0.6	0.59	0.33	0.42	0	0	0	2.96
C62	Other male genital organs	0.88	1.32	1.81	1.99	1.77	1.96	0.93	1.57	2.2	2.07	2.11	2.34	0.66	0.42	0	1.62	0	0	C62	Other male genital organs	0	0.09	0.29	0.53	0.76	2.45	0	0.11	0.35	0.64	0.91	2.93	0	0	0	0	0	0
C63	Kidney	15.27	19.23	24.42	30.02	27.05	29.83	18.01	23.28	27.86	34.49	29.6	35.14	4.62	4.16	8.53	7.28	13.96	2.96	C63	Kidney	4.39	6	10.55	16.74	19.22	24.45	4.67	6.94	11.91	18.91	21.45	28.12	3.3	2.5	4.27	5.66	7.75	5.93
C64	Renal pelvis	1.22	2.82	2.95	5.05	6.83	4.89	1.53	3.47	3.58	5.72	8.16	5.86	0	0.42	0	1.62	0	0	C64	Renal pelvis	0.2	0.35	1.05	1.73	4.05	3.42	0.25	0.45	1.27	1.91	4.83	4.1	0	0	0	0.81	0	0
C65	Ureter	1.28	2.2	5.42	6.38	7.58	4.89	1.53	2.69	6.01	7.15	9.06	5.27	0.33	0.42	2.67	2.43	0	2.96	C65	Ureter	0.2	0.71	0.95	2.79	4.05	3.42	0.25	0.9	1.16	3.34	4.83	4.1	0	0	0	0	0	0
C66	Bladder	23.18	36.96	65.46	88.87	114.03	133.52	25.49	42.2	71.21	97.26	125.06	146.44	14.19	17.47	38.94	46.12	57.38	68.07	C66	Bladder	0	0.44	0.57	1.46	2.02	2.93	4.59	9.4	17.8	40.21	76.43	123.01	4.95	8.32	20.27	31.56	40.32	80.02
C67	Other urinary organs	0.47	0.53	0.57	1.06	0.76	2.93	0.59	0.67	0.58	1.27	0.91	3.51	0	0	0.53	0	0	0	C67	Other urinary organs	4.66	9.17	18.24	38.79	70.54	115.91	0	0.56	0.69	1.59	2.42	3.51	0	0	0	0.81	0	0
C68	Eye	0.47	0.44	0.29	0.4	0.76	0.49	0.34	0.22	0.35	0.48	0.91	0.59	0.99	1.25	0	0	0	0	C68	Eye	0.07	0.18	0	0	0.25	0.49	0.08	0.22	0	0	0.3	0.59	0	0	0	0	0	0
C69	Brain, nervous system	15.68	17.38	23.28	25.24	21.49	27.39	14.79	18.47	23.35	23.84	22.66	29.29	19.14	13.31	22.94	32.37	15.51	17.78	C69	Brain, nervous system	10.54	11.55	17.86	23.51	20.48	13.48	8.84	10.75	16.65	22.89	22.66	25.19	17.16	14.56	23.47	26.7	9.3	14.82
C70-72, D32-33, D42-43	Thyroid	4.46	4.32	3.99	5.84	4.55	4.4	5.01	4.48	4.62	6.36	5.14	4.69	2.31	3.74	1.07	3.24	1.55	2.96	C70-72, D32-33, D42-43	Thyroid	0.27	1.68	2.19	3.06	3.54	2.45	0.17	1.46	2.31	3.18	4.23	2.34	0.66	2.5	1.6	2.43	0	2.96
C73	Adrenal gland	0.41	0.53	0.48	0.8	2.02	0.98	0.42	0.56	0.95	0.95	2.11	1.17	0.33	0.42	0	0	1.55	0	C73	Adrenal gland	0.54	0.44	0.67	0.8	0.76	1.96	0.51	0.34	0.69	0.95	0.91	1.76	0.66	0.83	0.53	0	0	2.96
C74	Other endocrine	2.36	2.2	2.85	1.86	2.28	2.45	2.55	2.57	3.47	2.07	2.42	2.34	1.65	0.83	0	0.81	1.55	2.96	C74	Other endocrine	0.27	0.26	0.29	1.46	2.02	1.47	0.34	0.22	0.23	1.75	2.11	1.76	0	0.42	0.53	0	1.55	0
C75	Hodgkin's lymphoma	0.54	0.88	1.52	0.53	1.26	3.42	0.51	1.01	1.5	0.64	1.51	4.1	0.66	0.42	1.6	0	0	0	C75	Hodgkin's lymphoma	0.47	0.71	1.33	1.06	2.02	0.98	0.25	0.9	1.39	1.11	1.81	1.17	1.32	0	1.07	0.81	3.1	0
C81	Non-Hodgkin's lymphoma	14.05	18.96	24.13	29.49	30.09	37.17	14.62	20.71	25.89	31.31	32.93	42.76	11.88	12.48	16	20.23	15.51	8.89	C81	Non-Hodgkin's lymphoma	7.03	9.61	15.68	22.72	24.27	26.41	6.88	9.74	15.95	22.09	25.37	28.7	7.59	9.15	14.4	25.89	18.61	14.82
C82-86, C96	Immunoproliferative diseases	0.41	0	0.38	0.27	0.76	1.47	0.51	0	0.35	0.32	0.91	1.76	0	0	0.53	0	0	0	C82-86, C96	Immunoproliferative diseases	0.14	0	0.1	0.13	0.51	1.47	0.17	0	0.12	0.16	0.6	1.76	0	0	0	0	0	0
C88	Multiple myeloma	5	6.35	8.93	10.89	13.4	8.8	5.18	6.94	9.94	11.76	14.8	10.54	4.29	4.16	4.27	6.47	6.2	0	C88	Multiple myeloma	2.36	4.23	7.22	8.63	10.62	7.34	2.38	4.93	7.51	9.54	11.48	8.79	2.31	1.66	5.87	4.05	6.2	0
C90	Lymphoid leukemia	2.36	2.47	4.85	6.77	6.07	15.16	2.46	2.91	5.32	7.15	6.65	18.16	1.98	0.83	2.67	4.85	3.1	0	C90	Lymphoid leukemia	1.49	1.68	2.47	3.59	4.55	9.29	1.7	1.9	2.66	4.29	5.44	11.13	0.66	0.83	1.6	0	0	0
C91	Myeloid leukemia	6.01	6.7	10.93	12.09	15.68	14.67	6.88	8.17	12.25	13.67	17.22	17.57	2.64	1.25	4.8	4.05	7.75	0	C91	Myeloid leukemia	2.36	2.47	5.32	8.24	11.63	9.29	2.63	2.91	5.78	9.69	12.69	10.54	1.32	0.83	3.2	0.81	6.2	2.96
C92-94, D45-47	Leukemia, unspecified	2.64	4.41	6.08	6.77	10.37	5.38	2.12	4.03	4.28	6.52	8.46	5.86	4.62	5.82	14.4	8.09	20.16	2.96	C92-94, D45-47	Leukemia, unspecified	3.78	5.82	8.08	11.16	12.64	4.89	3.06	5.93	7.4	11.6	12.99	5.27	6.6	5.41	11.2	8.9	10.86	2.96
C95	Other and unspecified	17.5	20.37	35.25	46.09	55.62	72.38	20.05	24.18	39.3	50.54	62.23	83.18	7.59	6.24	16.54	23.47	21.71	17.78	C95	Other and unspecified	11.69	16.4	26.7	46.09	55.12	79.72	12.92	18.58	29.71	51.65	61.93	93.13	6.93	8.32	12.8	17.8	20.16	11.86
O&U	All sites	844.42	1158.75	1611.62	1987.5	2164.98	2566.22	786.43	1119.22	1571.79	1969.1	2197.32	2761.18	1069.62	1305.66	1795.38	2081.18	1998.95	1579.73	O&U	All sites	527.86	789.46	1188.46	1668.56	2022.38	2152.95	461.23	722.75	1115.64	1620.73	2028.15	2245.73	786.54	1037.38	1524.42	1912.06	1992.74	1683.46
C00-96	All sites except C44	838.82	1151.25	1597.08	1969.83	2145	2530.03	779.97	1110.82	1557.69	1950.66	2176.47	2725.45	1067.31	1301.5	1778.85	2067.42	1983.44	1541.2	C00-96	All sites except C44	527.25	787.17	1184.37	1661.52	2013.03	2130.94	460.64	720.96	1111.48	1613.74	2020.3	2225.23	785.88	1033.22	1520.69	1904.78	1975.68	1653.82
female		overall						urban						rural							female	overall						urban						rural
		60-64	65-69	70-74	75-79	80-84	85+	60-64	65-69	70-74	75-79	80-84	85+	60-64	65-69	70-74	75-79	80-84	85+			60-64	65-69	70-74	75-79	80-84	85+	60-64	65-69	70-74	75-79	80-84	85+	60-64	65-69	70-74	75-79	80-84	85+
C00	Lip	0	0.08	0.52	0.93	0.58	1.46	0	0.1	0.63	0.84	0.24	1.44	0	0	0	1.33	2.13	1.58	C00	Lip	0	0.08	0	0.12	0.19	1.46	0	0.1	0	0	0.24	1.8	0	0	0	0.67	0	0
C01-02	Tongue	1.26	1.42	2.76	1.74	5.04	3.22	1.57	1.67	2.73	1.96	5.21	3.95	0	0.41	2.9	0.67	4.26	0	C01-02	Tongue	0.47	0.5	0.95	1.62	2.71	3.51	0.58	0.52	0.73	1.26	2.84	4.31	0	0.41	1.93	3.33	2.13	0
C03-06	Mouth	1.6	2.58	3.62	5.21	4.45	6.73	1.49	2.61	4.09	5.6	5.21	7.54	2.03	2.48	1.45	3.33	1.07	3.16	C03-06	Mouth	0.4	1.67	1.38	3.36	4.65	6.15	0.17	1.67	1.47	3.78	5.21	6.47	1.35	1.65	0.97	1.33	2.13	4.75
C07-08	Salivary glands	0.73	1.17	1.29	1.16	1.94	2.63	0.83	1.25	1.36	0.98	2.37	2.87	0.34	0.83	0.97	2	0	1.58	C07-08	Salivary glands	0.4	0.08	0.52	0.69	1.74	1.46	0.5	0	0.63	0.84	2.13	1.8	0	0.41	0	0	0	0
C09	Tonsil	0	0.08	0.17	0	0.39	0.29	0	0.1	0.21	0	0.24	0.36	0	0	0	0	1.07	0	C09	Tonsil	0	0.08	0.09	0	0.39	0	0	0.1	0.1	0	0.47	0	0	0	0	0	0	0
C10	Other oropharynx	0.07	0.25	0.17	0.12	0.19	0.59	0.08	0.31	0.21	0.14	0.24	0.72	0	0	0	0	0	0	C10	Other oropharynx	0	0	0.09	0.35	0.39	0.29	0	0	0.1	0.42	0.47	0.36	0	0	0	0	0	0
C11	Nasopharynx	4.79	4.17	3.88	3.7	2.9	4.68	4.97	4.38	4.51	3.22	3.31	5.03	4.06	3.31	0.97	5.99	1.07	3.16	C11	Nasopharynx	2.93	2.25	4.13	4.51	4.84	3.22	3.06	2.5	4.4	3.92	4.5	3.59	2.37	1.24	2.9	7.32	6.4	1.58
C12-13	Hypopharynx	0	0.08	0.6	0.12	0.19	0.29	0	0.1	0.63	0.14	0.24	0.36	0	0	0.48	0	0	0	C12-13	Hypopharynx	0	0	0.17	0.12	0	0	0	0	0.21	0.14	0	0	0	0	0	0	0	0
C14	Pharynx, unspecified	0.13	0.08	0.34	0.35	0.39	0.29	0.17	0.1	0.42	0.28	0.47	0.36	0	0	0	0.67	0	0	C14	Pharynx, unspecified	0	0.08	0.17	0.58	0.39	0.29	0	0.1	0.21	0.56	0.24	0.36	0	0	0	0.67	1.07	0
C15	Esophagus	41.11	52.99	60.64	71.05	75.14	88.12	18.13	25.77	32.92	41.6	46.62	61.79	135.15	160.85	188.35	210.93	203.6	204.09	C15	Esophagus	22.22	39.08	49.53	68.85	92.77	83.43	9.27	17.84	27.05	38.52	58.22	54.24	75.19	123.22	153.09	212.93	248.37	212
C16	Stomach	53.62	78.32	97.68	127.87	149.32	146.08	41.22	61.87	85.13	109.26	133	142.97	104.32	143.48	155.51	216.25	222.79	159.79	C16	Stomach	35.12	49.32	80.02	115.37	148.73	147.84	25	36.31	62.06	97.36	132.29	142.61	76.55	100.89	162.75	200.95	222.79	170.87
C17	Small intestine	3.06	3.5	5.69	4.51	5.62	4.98	3.39	3.76	6.5	4.62	5.92	5.39	1.69	2.48	1.93	3.99	4.26	3.16	C17	Small intestine	0.93	1.83	3.53	3.82	4.65	4.1	1.08	2.09	3.67	4.34	5.44	4.31	0.34	0.83	2.9	1.33	1.07	3.16
C18	Colon	32.66	47.74	75.71	99.75	111.55	105.68	36.42	53.63	86.59	112.91	126.14	122.14	17.27	24.4	25.6	37.26	45.848	33.22	C18	Colon	11.04	20.33	35.4	52.42	79.6	87.83	11.92	23.27	39.31	57.71	87.56	99.15	7.45	8.68	17.39	27.28	43.7	37.97
C19-20	Rectum	30.53	39.66	57.45	68.62	60.04	71.43	33.11	41.63	59.65	72.28	65.08	79.03	19.98	31.84	47.33	51.24	37.31	37.97	C19-20	Rectum	12.51	16.16	31.01	50.69	59.07	63.23	12.91	16.07	30.82	52.95	62.01	68.25	10.84	16.54	31.87	39.92	45.84	41.13
C21	Anna	0.07	0.5	0.86	0.93	1.55	2.05	0.08	0.42	0.52	0.98	1.66	2.51	0	0.83	2.41	0.67	1.07	0	C21	Anna	0.13	0.17	0.69	1.16	0.58	1.76	0.17	0.1	0.42	1.26	0.71	2.16	0	0.41	1.93	0.67	0	0
C22	Liver	33.33	48.66	65.03	84.01	92.38	104.81	27.73	43.61	58.81	79.85	89.69	105.25	56.23	68.64	93.69	103.8	104.47	102.84	C22	Liver	30.53	42.74	63.74	89.1	98.19	96.61	26.74	39.75	58.39	87.13	98.21	97.71	46.07	54.58	88.38	98.48	98.07	91.76
C23-24	Gallbladder etc	9.58	18.33	28.86	42.01	51.51	50.35	10.51	20.24	31.45	46.93	55.85	57.48	5.76	10.75	16.9	18.63	31.98	18.99	C23-24	Gallbladder etc	6.32	12.25	21.36	32.63	43.19	41.28	6.7	14.09	22.75	36.28	47.57	47.78	4.74	4.96	14.97	15.3	23.45	12.66
C25	Pancreas	16.03	25.58	42.9	55.08	59.07	59.72	15.89	26.29	44.56	56.17	62.48	64.3	16.6	22.74	35.26	49.9	43.7	39.55	C25	Pancreas	13.84	23.91	35.06	53	62.55	56.21	14.15	24.83	35.96	55.05	64.14	61.43	12.53	20.26	30.91	43.25	55.43	33.22
C30-31	Nose,sinuses etc	0.73	1.67	0.95	0.81	1.74	1.46	0.83	1.67	0.94	0.98	1.89	1.08	0.34	1.65	0.97	0	1.07	3.16	C30-31	Nose,sinuses etc	0.13	0.17	0.43	0.69	0.97	1.76	0.17	0.1	0.42	0.7	1.18	2.16	0	0.41	0.48	0.67	0	0
C32	Larynx	0.67	1.08	2.63	2.55	2.71	2.63	0.66	1.36	2.31	2.8	3.31	2.16	0.68	0	2.41	1.33	0	4.75	C32	Larynx	0.73	0.58	1.46	2.08	3.68	3.51	0.58	0.73	1.78	2.1	4.26	3.23	1.35	0	0	2	1.07	4.75
C33-34	Trachea,bronchus & lung	75.23	115.64	193.38	224.5	237.05	224.83	76.15	122.81	203.59	236.32	251.57	250.02	71.47	87.25	146.33	168.34	171.62	113.91	C33-34	Trachea,bronchus & lung	50.42	90.81	160.91	217.21	252.15	230.1	49.91	95.16	167.32	235.34	266.95	253.25	52.5	73.6	131.36	131.08	185.48	128.15
C37-38	Other thoracic organs	1.8	1.75	2.67	4.17	4.26	2.93	1.99	1.98	3.15	4.76	4.5	2.87	1.02	0.83	0.48	1.33	3.2	3.16	C37-38	Other thoracic organs	0.86	0.92	1.55	1.74	4.07	3.22	0.91	0.94	1.57	1.82	4.97	2.87	0.68	0.83	1.45	1.33	0	4.75
C40-41	Bone	2.73	3.83	6.2	5.44	6.2	6.44	2.57	3.65	5.66	4.9	5.44	7.18	3.39	4.55	8.69	7.98	9.59	3.16	C40-41	Bone	1.46	3.5	5.51	5.79	8.33	7.9	1.41	3.03	4.72	5.46	7.57	8.26	1.69	5.38	9.18	7.32	11.73	6.33
C43	Melanoma of skin	1.13	1.83	1.9	1.39	2.32	2.63	1.24	1.88	2.31	1.4	2.37	2.51	0.68	1.65	0	1.33	2.13	3.16	C43	Melanoma of skin	0.2	1.08	1.12	1.97	2.71	2.34	0.17	1.25	1.36	2.1	3.31	2.87	0.34	0.41	0	1.33	0	0
C44	Other skin	4.12	5.17	11.11	14.58	19.56	27.52	4.22	5.74	11.85	14.43	19.17	27.66	3.73	2.89	7.73	15.3	21.32	26.9	C44	Other skin	0.8	1	2.07	2.78	6.39	20.49	0.83	0.73	2.41	2.1	5.68	18.68	0.68	2.07	0.48	5.99	9.59	28.48
C45	Mesothelioma	0.47	0.67	0.78	1.04	0.77	0.59	0.5	0.63	0.73	1.26	0.95	0.72	0.34	0.83	0.97	0	0	0	C45	Mesothelioma	0.33	0.25	0.95	0.93	0.77	0	0.41	0.21	1.15	1.12	0.95	0	0	0.41	0	0	0	0
C46	Kaposi sarcoma	0	0.08	0	0	0	0	0	0.1	0	0	0	0	0	0	0	0	0	0	C46	Kaposi sarcoma	0	0	0.09	0	0	0	0	0	0.1	0	0	0	0	0	0	0	0	0
C47,C49	Connective & soft tissue	1.33	2.42	2.15	4.05	3.1	3.51	1.32	2.82	2.41	4.76	3.55	4.31	1.35	0.83	0.97	0.67	1.07	0	C47,C49	Connective & soft tissue	0.53	0.17	0.86	1.85	1.74	3.22	0.58	0.1	0.94	2.24	1.66	3.59	0.34	0.41	0.48	0	2.13	1.58
C50	Breast	89	89.23	90.19	81.35	59.07	85.78	99.91	103.3	100.85	93.15	64.85	101.66	44.37	33.49	41.05	25.28	33.05	15.82	C50	Breast	21.22	23.41	29.2	36.22	41.83	66.45	22.35	25.77	32.29	40.2	46.39	76.16	16.6	14.06	14.97	17.3	21.32	23.73
C51	Vulva	0.93	0.75	1.9	1.16	2.32	2.63	0.99	0.94	2.31	1.26	2.13	2.87	0.68	0	0	0.67	3.2	1.58	C51	Vulva	0.2	0.5	0.34	0.81	1.36	2.63	0.25	0.63	0.31	0.98	1.66	3.23	0	0	0.48	0	0	0
C52	Vagina	0.27	0.5	0.78	0.35	0	0	0.33	0.42	0.94	0.42	0	0	0	0.83	0	0	0	0	C52	Vagina	0.13	0.33	0.17	0.35	0	0.29	0.08	0.31	0.1	0.42	0	0.36	0.34	0.41	0.48	0	0	0
C53	Cervix uteri	15.03	11.5	13.52	10.18	11.43	34.84	12.42	10.43	11.74	9.11	10.89	39.51	25.74	15.71	21.73	15.3	13.86	14.24	C53	Cervix uteri	5.12	4.17	7.24	7.87	12.78	14.93	3.15	3.65	6.29	7.42	13.02	16.17	13.21	6.2	11.59	9.98	11.73	9.49
C54	Corpus uteri	19.96	17.08	16.19	10.88	8.71	11.12	22.27	19.2	17.61	12.19	9.47	13.29	10.5	8.68	9.66	4.66	5.33	1.58	C54	Corpus uteri	2.93	5.42	5.43	7.52	9.49	10.25	3.06	5.53	5.24	6.86	10.65	12.21	2.37	4.96	6.28	10.65	4.26	1.58
C55	Uterus, unspecified	2.26	3	2.84	3.59	5.04	4.68	1.66	2.71	2.52	2.8	4.5	3.95	4.74	4.13	4.35	7.32	7.46	7.91	C55	Uterus, unspecified	1.8	2.92	3.79	5.09	6.39	10.25	1.66	2.71	4.09	4.62	6.15	10.78	2.37	3.72	2.41	7.32	7.46	7.91
C56	Ovary	17.16	17.41	18.43	18.17	14.91	21.08	18.79	20.45	20.65	20.59	16.8	25.5	10.5	5.38	8.21	6.65	6.4	1.58	C56	Ovary	7.65	11.75	13.35	14.23	14.72	8.49	8.03	13.67	14.89	15.41	17.04	10.42	6.1	4.13	6.28	8.65	4.26	0
C57	Other female genital organs	0.86	0.75	1.38	1.74	0.97	1.17	0.91	0.73	1.57	1.82	1.18	1.44	0.68	0.83	0.48	1.33	0	0	C57	Other female genital organs	0.8	0.42	0.86	0.81	1.16	0.88	0.99	0.52	1.05	0.84	1.42	1.08	0	0	0	0.67	0	0
C58	Placenta	0	0	0	0.12	0	0	0	0	0	0.14	0	0	0	0	0	0	0	0	C58	Placenta	0.07	0	0	0	0	0	0.08	0	0	0	0	0	0	0	0	0	0	0
C59	Penis	—	—	—	—	—	—							—	—	—	—	—	—	C59	Penis	—	—	—	—	—	—	—	—	—	—	—	—	—	—	—	—	—	—
C60	Prostate	—	—	—	—	—	—							—	—	—	—	—	—	C60	Prostate	—	—	—	—	—	—	—	—	—	—	—	—	—	—	—	—	—	—
C61	Tetis	—	—	—	—	—	—							—	—	—	—	—	—	C61	Tetis	—	—	—	—	—	—	—	—	—	—	—	—	—	—	—	—	—	—
C62	Other male genital organs	—	—	—	—	—	—							—	—	—	—	—	—	C62	Other male genital organs	—	—	—	—	—	—	—	—	—	—	—	—	—	—	—	—	—	—
C63	Kidney	7.85	10.75	13.35	14	13.56	11.71	9.11	12.83	15.1	16.25	15.15	13.65	2.71	2.48	5.31	3.33	6.4	3.16	C63	Kidney	1.46	3.5	5.17	9.14	8.52	6.73	1.57	4.07	5.56	10.23	9.47	8.26	1.02	1.24	3.38	3.99	4.26	0
C64	Renal pelvis	1.33	2.58	4.05	5.55	4.84	4.1	1.57	3.23	4.82	6.72	5.92	5.03	0.34	0	0.48	0	0	0	C64	Renal pelvis	0.27	0.17	0.78	2.31	3.1	2.93	0.17	0.21	0.94	2.8	3.55	3.59	0.68	0	0	0	1.07	0
C65	Ureter	1.46	3.58	4.57	5.79	5.42	2.05	1.66	4.38	5.45	7	6.63	2.16	0.68	0.41	0.48	0	0	1.58	C65	Ureter	0.2	0.25	1.55	1.74	3.49	0.88	0.08	0.31	1.78	2.1	4.02	1.08	0.68	0	0.48	0	1.07	0
C66	Bladder	7.05	9.41	18.18	22.45	29.82	31.62	7.53	10.02	20.02	25.35	32.19	35.56	5.08	7.03	9.66	8.65	19.19	14.24	C66	Bladder	0.07	0.08	0.26	1.04	0.19	0.59	1.41	1.98	6.5	10.93	19.41	31.97	1.02	1.65	6.28	12.64	12.79	9.49
C67	Other urinary organs	0.27	0.5	0.34	0.58	0.77	1.76	0.33	0.63	0.31	0.7	0.95	2.16	0	0	0.48	0	0	0	C67	Other urinary organs	1.33	1.92	6.46	11.22	18.2	27.81	0.08	0.1	0.31	1.12	0.24	0.72	0	0	0	0.67	0	0
C68	Eye	0.13	0.25	0.52	0.69	0.58	0.88	0.17	0.21	0.63	0.42	0.71	0.72	0	0.41	0	2	0	1.58	C68	Eye	0.07	0.17	0.09	0.35	0.39	0.88	0.08	0.21	0.1	0.14	0.24	0.72	0	0	0	1.33	1.07	1.58
C69	Brain, nervous system	17.36	18.33	21.79	20.71	23.63	24.59	17.55	19.3	22.85	21.01	24.14	28.38	16.6	14.47	16.9	19.3	21.32	7.91	C69	Brain, nervous system	7.72	9.5	13.95	15.97	17.82	19.32	7.12	8.56	14.26	15.69	18.93	21.55	10.16	13.23	12.56	17.3	12.79	9.49
C70-72, D32-33, D42-43	Thyroid	13.97	12.66	12.06	8.33	7.55	12	15.23	13.98	13.42	8.97	8.28	13.29	8.81	7.44	5.8	5.32	4.26	6.33	C70-72, D32-33, D42-43	Thyroid	0.93	1.25	3.19	4.74	7.55	6.44	0.83	1.46	3.35	5.32	7.81	7.18	1.35	0.41	2.41	2	6.4	3.16
C73	Adrenal gland	0.2	0.25	0.69	0.23	0.97	1.17	0.25	0.31	0.73	0.28	1.18	1.44	0	0	0.48	0	0	0	C73	Adrenal gland	0.07	0.42	0.43	0.46	0.77	0.59	0.08	0.52	0.42	0.56	0.71	0.72	0	0	0.48	0	1.07	0
C74	Other endocrine	1.13	1.25	1.46	1.62	1.74	0.29	1.24	1.36	1.68	1.82	2.13	0.36	0.68	0.83	0.48	0.67	0	0	C74	Other endocrine	0.07	0.25	0.52	0.69	0.77	0.88	0.08	0.31	0.52	0.84	0.95	1.08	0	0	0.48	0	0	0
C75	Hodgkin's lymphoma	0.13	0.33	0.34	0.69	0.97	0.29	0.17	0.31	0.42	0.84	0.71	0.36	0	0.41	0	0	2.13	0	C75	Hodgkin's lymphoma	0.2	0.08	0.6	1.16	0.77	0.88	0.17	0	0.73	1.4	0.95	1.08	0.34	0.41	0	0	0	0
C81	Non-Hodgkin's lymphoma	9.38	13.58	18.26	18.98	24.21	15.52	9.6	15.03	19.39	21.15	25.09	17.6	8.47	7.86	13.04	8.65	20.25	6.33	C81	Non-Hodgkin's lymphoma	3.66	7.33	11.89	13.89	19.56	12.3	3.48	7.41	12.06	15.13	20.59	14.73	4.4	7.03	11.11	7.98	14.92	1.58
C82-86, C96	Immunoproliferative diseases	0	0	0.17	0.35	0.19	0	0	0	0.21	0.42	0.24	0	0	0	0	0	0	0	C82-86, C96	Immunoproliferative diseases	0.07	0.08	0	0.35	0	0	0.08	0.1	0	0.42	0	0	0	0	0	0	0	0
C88	Multiple myeloma	3.66	3.25	7.41	5.32	5.62	3.22	3.89	3.65	8.07	5.32	6.63	3.59	2.71	1.65	4.35	5.32	1.07	1.58	C88	Multiple myeloma	1.73	2.25	4.31	3.7	6.58	1.17	1.9	2.5	4.93	3.78	7.81	1.44	1.02	1.24	1.45	3.33	1.07	0
C90	Lymphoid leukemia	1.6	1.92	2.58	4.05	2.9	4.68	1.9	2.19	2.62	4.48	3.31	5.39	0.34	0.83	2.41	2	1.07	1.58	C90	Lymphoid leukemia	1.33	1.92	1.55	2.55	2.32	1.46	1.49	2.09	1.78	2.8	2.6	1.8	0.68	1.24	0.48	1.33	1.07	0
C91	Myeloid leukemia	4.79	5.5	6.2	7.98	7.17	13.17	5.21	6.26	7.34	8.97	7.89	15.81	3.05	2.48	0.97	3.33	4.26	1.58	C91	Myeloid leukemia	1.73	3.5	3.79	5.67	6	3.51	2.07	3.86	4.09	6.44	6.39	3.95	0.34	2.07	2.41	2	4.26	1.58
C92-94, D45-47	Leukemia, unspecified	3.39	3.92	3.36	5.32	4.45	5.56	2.9	2.82	3.15	5.32	3.79	6.83	5.42	8.27	4.35	5.32	7.46	0	C92-94, D45-47	Leukemia, unspecified	3.53	4.75	5.77	6.48	6	4.68	3.23	3.96	5.45	6.72	6.15	5.75	4.74	7.86	7.24	5.32	5.33	0
C95	Other and unspecified	12.57	17.58	23.17	34.02	36.8	49.77	14.15	19.82	25.89	37.82	42.13	58.19	6.1	8.68	10.62	15.97	12.79	12.66	C95	Other and unspecified	6.59	11.33	19.73	30.67	40.28	50.35	7.45	12.21	21.28	33.9	45.91	58.55	3.05	7.86	13.04	15.3	14.92	14.24
O&U	All sites	548.53	705.19	953.37	1109.88	1173.61	1269.67	534.82	705.03	964.18	1123.74	1193.49	1360.73	604.61	705.82	903.59	1044	1084.09	868.57	O&U	All sites	263.22	406.67	643.19	898.45	1115.51	1126.8	238.23	384.29	618.32	891.63	1120.83	1185.79	365.47	495.35	757.74	930.89	1091.56	866.99
C00-96	All sites except C44	544.4	700.02	942.26	1095.29	1154.05	1242.15	530.6	699.29	952.33	1109.31	1174.32	1333.07	600.88	702.92	895.87	1028.7	1062.78	841.68	C00-96	All sites except C44	262.42	405.67	641.12	895.68	1109.12	1106.31	237.4	383.56	615.91	889.53	1115.15	1167.11	364.8	493.29	757.26	924.9	1081.96	838.51

## Sheet: 2009
The number of cases and deaths of people over 60 years old in China, 2009
incident	all	overall						urban						rural						death	all	overall						urban						rural
		60-64	65-69	70-74	75-79	80-84	85+	60-64	65-69	70-74	75-79	80-84	85+	60-64	65-69	70-74	75-79	80-84	85+			60-64	65-69	70-74	75-79	80-84	85+	60-64	65-69	70-74	75-79	80-84	85+	60-64	65-69	70-74	75-79	80-84	85+
C00	Lip	0.33	0.47	0.8	1.01	1.52	1.48	0.34	0.31	0.76	0.98	1.62	1.44	0.32	0.81	0.91	1.09	1.26	1.61	C00	Lip	0.08	0.1	0.3	0.3	0.98	1.34	0.07	0.15	0.32	0.28	1	0.82	0.08	0	0.26	0.36	0.94	2.68
C01-02	Tongue	1.81	2.71	2.59	2.52	3.66	2.23	2.24	3.31	3.4	2.94	4.48	2.87	0.89	1.52	0.65	1.45	1.57	0.54	C01-02	Tongue	0.66	0.88	1.26	1.81	3.03	2.82	0.64	1.02	1.4	2.09	3.86	3.69	0.73	0.61	0.91	1.09	0.94	0.54
C03-06	Mouth	2.07	3.86	4.19	4.33	5.53	6.08	2.35	4.07	4.7	4.33	6.09	6.77	1.45	3.45	2.98	4.35	4.09	4.28	C03-06	Mouth	1	1.19	1.98	2.62	4.37	6.97	1.08	1.17	1.89	2.58	4.6	7.8	0.81	1.22	2.21	2.72	3.78	4.82
C07-08	Salivary glands	1.12	1.59	2.13	2.72	1.87	1.48	1.31	1.78	2.64	2.72	2.49	2.05	0.73	1.22	0.91	2.72	0.31	0	C07-08	Salivary glands	0.26	0.54	0.84	0.71	1.34	1.48	0.26	0.66	1.03	0.84	1.62	1.85	0.24	0.3	0.39	0.36	0.63	0.54
C09	Tonsil	0.31	0.47	0.34	0.55	0.27	0.89	0.37	0.46	0.22	0.7	0.25	1.03	0.16	0.51	0.65	0.18	0.31	0.54	C09	Tonsil	0.08	0.14	0.27	0.3	0.27	0.3	0.07	0.15	0.27	0.42	0.25	0.41	0.08	0.1	0.26	0	0.31	0
C10	Other oropharynx	0.54	0.61	0.61	0.76	0.98	0.45	0.45	0.66	0.54	0.77	1.12	0.62	0.73	0.51	0.78	0.72	0.63	0	C10	Other oropharynx	0.15	0.14	0.3	0.55	0.71	0.89	0.11	0.1	0.32	0.7	0.75	1.23	0.24	0.2	0.26	0.18	0.63	0
C11	Nasopharynx	8.63	7.73	8.27	7.2	6.42	5.79	9.75	8.96	9.5	7.95	6.09	5.34	6.21	5.27	5.32	5.26	7.24	6.96	C11	Nasopharynx	5.08	5.66	6.9	8.16	7.22	8.75	6.05	6.62	7.72	9.14	8.46	9.44	2.99	3.75	4.93	5.62	4.09	6.96
C12-13	Hypopharynx	0.69	0.78	0.88	0.71	0.71	1.34	0.86	0.87	1.08	0.77	0.87	1.44	0.32	0.61	0.39	0.54	0.31	1.07	C12-13	Hypopharynx	0.2	0.44	0.61	0.2	0.53	1.19	0.22	0.51	0.54	0.28	0.75	1.44	0.16	0.3	0.78	0	0	0.54
C14	Pharynx, unspecified	0.64	0.61	0.8	0.3	0.36	0.89	0.56	0.46	0.97	0.35	0.5	1.03	0.81	0.91	0.39	0.18	0	0.54	C14	Pharynx, unspecified	0.26	0.27	0.57	0.35	0.62	0.59	0.26	0.31	0.49	0.42	0.75	0.62	0.24	0.2	0.78	0.18	0.31	0.54
C15	Esophagus	76.78	95.43	114.04	120.96	129.26	105.19	42.92	58.17	67.14	74.1	86.2	74.91	149.91	169.64	226.79	242.67	238.22	184.2	C15	Esophagus	46.88	67.54	92.88	116.43	145.31	139.91	25.25	39.04	52.62	71.59	86.7	96.26	93.59	124.32	189.69	232.88	293.6	253.82
C16	Stomach	106.68	136.94	183.48	212.75	215.75	167.51	72.51	102.81	148.2	180.15	188.82	157.01	180.49	204.93	268.31	296.13	284.16	194.91	C16	Stomach	62.15	94.04	139.23	191.19	237.58	234.43	41.69	67.69	105.67	151.9	200.64	223.09	106.34	146.53	219.92	293.23	331.05	263.99
C17	Small intestine	3.42	3.93	4.92	6.1	5.71	5.19	4.11	5.24	5.67	7.19	6.47	6.16	1.94	1.32	3.11	3.26	3.78	2.68	C17	Small intestine	1.38	1.76	2.63	4.84	5.71	4.45	1.61	1.98	2.64	6.07	6.34	4.1	0.89	1.32	2.59	1.63	4.09	5.35
C18	Colon	35.21	51.47	79.77	102.17	119.1	105.34	43	64.18	98.82	126.3	147.27	131.76	18.4	26.16	33.99	39.51	47.83	36.41	C18	Colon	12.56	19.48	37.01	60.66	92.36	103.86	14.9	23.41	45.5	72.15	111.45	128.27	7.5	11.66	16.61	30.81	44.06	40.16
C19-20	Rectum	37.2	45.85	66.59	84.47	83.8	72.11	41.09	51.76	73.83	95.52	94.53	83.74	28.8	34.07	49.17	56.72	56.64	41.77	C19-20	Rectum	13.46	19.48	36.02	53.4	71.94	87.98	14.94	21.68	38.91	57.5	82.47	102.62	10.25	15.11	29.06	42.77	45.31	49.8
C21	Anna	0.69	1.15	1.49	1.76	2.14	1.93	0.82	1.43	1.83	2.23	2.49	2.46	0.4	0.61	0.65	0.54	1.26	0.54	C21	Anna	0.15	0.27	0.38	0.55	0.71	1.34	0.19	0.2	0.49	0.7	0.75	1.64	0.08	0.41	0.13	0.18	0.63	0.54
C22	Liver	71.62	84.24	101.76	121.72	133.99	119.44	63.47	75.07	92.66	114.57	131.1	119.04	89.24	102.52	123.65	140.27	141.29	120.48	C22	Liver	63.48	78.18	99.36	125.44	144.15	136.8	53.98	68.96	91.48	119.39	143.42	134.64	83.99	96.53	118.33	141.18	146.01	142.44
C23-24	Gallbladder etc	9.98	14.13	24.47	31.69	43.42	46.44	10.57	16.13	28.01	37.19	51.5	56.65	8.71	10.14	15.96	17.4	22.97	19.81	C23-24	Gallbladder etc	7.07	10.17	19.59	27.61	40.21	49.26	7.7	11.71	22.72	32.93	47.64	59.11	5.73	7.1	12.07	13.77	21.4	23.56
C25	Pancreas	17.85	26.19	39.45	51.24	64.99	62.17	18.86	28.4	41.34	55.75	72.89	71.01	15.65	21.8	34.9	39.51	45	39.09	C25	Pancreas	15.55	23.92	36.74	50.18	65.61	61.57	15.88	25.29	39.45	53.59	72.77	69.99	14.85	21.19	30.23	41.32	47.52	39.63
C30-31	Nose,sinuses etc	1.02	1.36	1.83	1.86	1.96	1.93	1.12	1.27	1.89	2.02	2.24	2.67	0.81	1.52	1.69	1.45	1.26	0	C30-31	Nose,sinuses etc	0.38	0.58	0.99	1.01	1.52	1.93	0.3	0.56	0.97	1.26	1.49	1.85	0.56	0.61	1.04	0.36	1.57	2.14
C32	Larynx	5.36	8.31	8.42	10.08	8.74	6.08	5.94	8.8	8.96	12.14	11.07	6.98	4.11	6.79	7.14	4.71	2.83	3.75	C32	Larynx	2.25	3.52	4.84	8.56	9.54	8.61	2.09	3.41	4.7	9.07	10.95	10.26	2.58	3.75	5.19	7.25	5.98	4.28
C33-34	Trachea,bronchus & lung	136.79	197.93	297.52	379.21	405.98	322.56	138.29	211.52	315.44	406.38	447.42	363.8	133.53	170.86	254.43	308.63	301.15	215.8	C33-34	Trachea,bronchus & lung	99.76	158.45	268.29	372.2	431.21	382.35	98.17	168.72	283.93	402.54	478.02	439.01	103.2	138.01	230.68	293.41	312.8	234.54
C37-38	Other thoracic organs	2.12	2.68	3.32	4.18	5.53	6.08	2.43	3.31	4.21	4.88	6.22	7.39	1.45	1.42	1.17	2.36	3.78	2.68	C37-38	Other thoracic organs	1.02	1.69	2.71	2.67	3.21	4.45	1.27	2.19	3.24	3.21	3.61	5.54	0.48	0.71	1.43	1.27	2.2	1.61
C40-41	Bone	3.96	5.35	8.5	8.61	8.74	6.08	3.36	4.38	8.1	7.47	8.21	5.95	5.24	7.3	9.47	11.6	10.07	6.43	C40-41	Bone	2.86	4.24	7.43	8.31	9.27	7.12	2.24	3.72	5.88	7.05	7.84	6.16	4.2	5.27	11.16	11.6	12.9	9.64
C43	Melanoma of skin	1.02	1.49	2.44	3.12	2.85	3.71	1.27	2.04	2.7	3.42	3.36	4.31	0.48	0.41	1.82	2.36	1.57	2.14	C43	Melanoma of skin	0.66	0.81	1.91	1.16	2.14	2.97	0.75	1.12	2.37	1.19	2.49	3.49	0.48	0.2	0.78	1.09	1.26	1.61
C44	Other skin	4.42	5.93	9.57	14.36	20.59	24.33	4.93	6.31	10.09	14.93	22.27	23.6	3.31	5.17	8.3	12.87	16.36	26.24	C44	Other skin	0.79	1.29	2.44	4.03	10.97	19.58	0.78	1.32	1.89	4.12	11.19	17.03	0.81	1.22	3.76	3.81	10.38	26.24
C45	Mesothelioma	0.41	0.78	0.95	1.31	0.89	0.74	0.52	1.07	1.19	1.74	1.24	1.03	0.16	0.2	0.39	0.18	0	0	C45	Mesothelioma	0.15	0.58	1.03	1.31	1.87	0.89	0.19	0.76	1.446	1.81	2.49	1.03	0.08	0.2	0	0	0.31	0.54
C46	Kaposi sarcoma	0.05	0.14	0.08	0.1	0.09	0.15	0.04	0.15	0.05	0.14	0.12	0.21	0.08	0.1	0.13	0	0	0	C46	Kaposi sarcoma	0.05	0.03	0.04	0.05	0	0.45	0.07	0.05	0.05	0.07	0	0.62	0	0	0	0	0	0
C47,C49	Connective & soft tissue	1.58	1.59	3.89	3.68	4.37	4.3	1.87	2.09	4.64	4.54	5.72	5.13	0.97	0.61	2.08	1.45	0.94	2.14	C47,C49	Connective & soft tissue	0.36	0.88	1.37	1.31	3.12	3.71	0.34	0.92	1.57	1.54	3.86	4.72	0.4	0.81	0.91	0.72	1.26	1.07
C50	Breast	44.66	39.85	42.61	40.15	36.11	32.05	53.27	50.79	52.89	48.7	43.91	40.02	26.06	18.05	17.9	17.94	16.36	11.24	C50	Breast	11.69	11.49	15.97	18.94	27.01	45.4	12.63	13.59	19.59	23.31	33.21	56.44	9.68	7.3	7.27	7.61	11.33	16.6
C51	Vulva	0.66	0.68	1.18	1.11	1.69	1.48	0.75	0.81	1.46	1.47	1.87	1.85	0.48	0.41	0.52	0.18	1.26	0.54	C51	Vulva	0.05	0.17	0.15	0.65	0.53	1.34	0.07	0.15	0.22	0.84	0.75	1.23	0	0.2	0	0.18	0	1.61
C52	Vagina	0.33	0.41	0.46	0.25	0.71	0.15	0.34	0.51	0.38	0.21	0.75	0.21	0.32	0.2	0.65	0.36	0.63	0	C52	Vagina	0.1	0.1	0.11	0.1	0.36	0.15	0.15	0.1	0.16	0.07	0.5	0.21	0	0.1	0	0.18	0	0
C53	Cervix uteri	9	7.32	7.24	5.94	7.76	6.23	7.02	6.16	6.75	5.72	7.34	6.16	13.56	9.63	8.43	6.52	8.81	6.43	C53	Cervix uteri	3.27	3.29	4	5.34	8.47	10.24	2.61	2.49	3.62	4.95	8.46	11.7	4.68	4.87	4.93	6.34	8.5	6.43
C54	Corpus uteri	8.73	7.81	6.78	5.59	5.97	2.82	10.35	9.06	8.2	6.84	7.21	2.87	5.24	3.45	3.37	2.36	2.83	2.68	C54	Corpus uteri	2.07	2.13	2.97	3.98	5.35	5.49	2.2	2.44	2.97	4.4	5.72	6.16	1.78	1.52	2.98	2.9	4.41	3.75
C55	Uterus, unspecified	1.97	1.9	2.25	3.48	2.5	2.97	1.34	1.17	1.83	2.09	2.11	1.85	3.31	3.35	3.24	7.07	3.46	5.89	C55	Uterus, unspecified	1.63	1.97	2.13	3.02	4.81	5.79	1.08	1.73	1.83	2.3	4.1	5.54	2.82	2.43	2.85	4.89	6.61	6.43
C56	Ovary	8.38	8.65	9.72	8.38	6.68	3.93	9.23	10.08	10.52	11.72	10.32	8.21	6.54	4.87	4.15	4.53	3.46	2.68	C56	Ovary	4.32	4.44	6.52	7.86	8.02	8.9	4.93	5.55	8.2	9.84	10.2	10.88	2.99	2.23	2.47	2.72	2.52	3.75
C57	Other female genital organs	0.69	0.44	0.42	0.5	1.16	0.45	0.86	0.46	0.43	0.49	1.49	0.62	0.32	0.41	0.39	0.54	0.31	0	C57	Other female genital organs	0.18	0.14	0.19	0.35	0.71	0.15	0.22	0.1	0.16	0.42	0.87	0.21	0.08	0.2	0.26	0.18	0.31	0
C58	Placenta	0.03	0	0	0	0	0	0.04	0	0	0	0	0	0	0	0	0	0	0	C58	Placenta	0	0	0.04	0.05	0	0	0	0	0.05	0.07	0	0	0	0	0	0	0	0
C59	Penis	0.71	1.08	1.33	1.91	1.87	2.37	0.82	1.02	1.4	2.196	2.36	2.05	0.48	1.22	1.17	1.27	0.63	3.21	C59	Penis	0.15	0.24	0.53	0.71	0.8	1.93	0.07	0.15	0.54	0.56	0.75	2.05	0.32	0.41	0.52	1.09	0.94	1.61
C60	Prostate	7.61	18.06	34.87	58.19	69	56.23	9.86	24.23	44.52	73.47	88.07	68.34	2.74	5.78	11.68	18.49	20.77	24.63	C60	Prostate	1.4	4	10.25	22.97	40.12	58.16	1.76	4.63	11.33	27.63	47.89	72.04	0.65	2.74	7.65	10.87	20.45	21.95
C61	Tetis	0.2	0.14	0.3	0.35	0.18	0.59	0.26	0.1	0.38	0.28	0.25	0.41	0.08	0.2	0.13	0.54	0	1.07	C61	Tetis	0.05	0.14	0.23	0.1	0.36	0.45	0.04	0.1	0.22	0.14	0.5	0.62	0.08	0.2	0.26	0	0	0
C62	Other male genital organs	0.49	0.47	0.72	0.86	0.71	0.74	0.67	0.66	0.86	1.12	0.87	1.03	0.08	0.1	0.39	0.18	0.31	0	C62	Other male genital organs	0.08	0.07	0.23	0.15	0.53	0.59	0.11	0.1	0.22	0.21	0.75	0.82	0	0	0.26	0	0	0
C63	Kidney	11.23	13.69	17.61	17.58	18.81	14.99	14.53	18.42	22.23	21.84	23.76	19.09	4.11	4.26	6.49	6.52	6.29	4.28	C63	Kidney	2.27	4.74	7.89	10.83	14.26	16.77	2.58	5.95	9.44	13.12	17.54	21.55	1.61	2.33	4.15	4.89	5.98	4.28
C64	Renal pelvis	1.02	2.2	3.16	3.58	4.55	3.56	1.27	3.16	4.21	4.68	8.97	4.72	0.48	0.3	0.65	0.72	0.94	0.54	C64	Renal pelvis	0.26	0.51	0.61	2.17	2.23	2.23	0.37	0.71	0.81	2.79	2.99	2.67	0	0.1	0.13	0.54	0.31	1.07
C65	Ureter	1.4	1.76	3.89	6.05	5.35	5.34	1.79	2.29	5.4	8.02	7.21	7.18	0.56	0.71	0.26	0.91	0.63	0.54	C65	Ureter	0.23	0.47	1.14	2.67	3.57	3.71	0.34	0.71	1.51	3.7	4.98	4.72	0	0	0.26	0	0	1.07
C66	Bladder	13.76	22.09	35.22	52.6	60.44	57.86	15.99	26.21	41.99	61.4	71.02	70.19	8.96	13.89	18.94	29.72	33.67	25.7	C66	Bladder	2.91	5.79	13.04	24.79	39.49	64.39	2.88	6.51	14.3	28.26	44.65	74.91	2.99	4.36	9.99	15.77	26.43	36.95
C67	Other urinary organs	0.2	0.78	0.72	0.96	1.16	2.08	0.3	0.92	0.92	1.12	1.62	2.87	0	0.51	0.26	0.54	0	0	C67	Other urinary organs	0.03	0.14	0.15	0.3	0.8	1.48	0.04	0.2	0.05	0.35	0.87	1.85	0	0	0.39	0.18	0.63	0.54
C68	Eye	0.33	0.3	0.5	0.86	0.8	0.45	0.41	0.46	0.54	0.84	0.5	0.41	0.16	0	0.39	0.91	1.57	0.54	C68	Eye	0.1	0.1	0.23	0.45	0.71	1.04	0.15	0.05	0.16	0.35	0.5	1.23	0	0.2	0.39	0.72	1.26	0.54
C69	Brain, nervous system	13.89	16.33	20.39	22.77	22.64	17.8	13.71	17.51	21.37	23.51	24.13	20.32	14.28	13.99	18.03	20.84	18.88	11.24	C69	Brain, nervous system	8.66	11.45	14.71	19.09	23.18	21.66	7.81	11.1	14.41	18.21	23.01	23.81	10.49	12.17	15.44	21.38	23.6	16.06
C70-72, D32-33, D42-43	Thyroid	10.44	8.2	8.35	7.56	5.9	4.75	12.36	9.42	10.2	8.79	7.09	5.75	6.29	5.78	3.89	4.35	2.52	2.14	C70-72, D32-33, D42-43	Thyroid	0.84	1.69	3.09	4.63	6.15	5.93	0.86	1.98	3.56	5.3	7.34	7.18	0.81	1.12	1.95	2.9	3.15	2.68
C73	Adrenal gland	0.43	0.51	0.5	0.65	1.34	0.45	0.56	0.51	0.54	0.91	1.62	0.62	0.16	0.51	0.39	0	0.63	0	C73	Adrenal gland	0.15	0.3	0.38	0.6	1.43	0.45	0.19	0.41	0.38	0.84	1.74	0.41	0.08	0.1	0.39	0	0.63	0.54
C74	Other endocrine	1.43	1.15	1.6	1.51	1.16	0.89	1.64	1.48	1.94	1.88	1.12	1.23	0.97	0.51	0.78	0.54	1.26	0	C74	Other endocrine	0.2	0.44	0.34	1.01	0.89	0.89	0.22	0.56	0.49	1.33	1	1.03	0.16	0.2	0	0.18	0.63	0.54
C75	Hodgkin's lymphoma	0.71	0.81	0.95	1.01	0.89	0.89	0.93	1.22	1.13	1.12	1.24	1.23	0.24	0	0.52	0.72	0	0	C75	Hodgkin's lymphoma	0.31	0.58	1.11	1.21	1.16	1.34	0.34	0.81	1.4	1.26	1.37	1.44	0.24	0.1	0.39	1.09	0.63	1.07
C81	Non-Hodgkin's lymphoma	11.34	14.23	21.04	24.48	25.14	17.06	12.78	16.74	24.23	28.61	31.1	20.52	8.23	9.23	13.36	13.77	10.07	8.03	C81	Non-Hodgkin's lymphoma	5.62	8.07	12.88	17.33	23	20.77	5.42	8.35	14.36	19.68	26.62	24.83	6.05	7.5	9.34	11.24	13.85	10.17
C82-86, C96	Immunoproliferative diseases	0.18	0.34	0.5	0.4	0.71	0.15	0.19	0.41	0.7	0.49	1	0.21	0.16	0.2	0	0.18	0	0	C82-86, C96	Immunoproliferative diseases	0.03	0.1	0.11	0.05	0.09	0.45	0.04	0.15	0.11	0.07	0.12	0.62	0	0	0.13	0	0	0
C88	Multiple myeloma	3.75	4.85	7.78	8.11	7.31	4.9	4.86	5.9	9.39	9.49	9.08	6.57	1.37	2.74	3.89	4.53	2.83	0.54	C88	Multiple myeloma	2.04	3.25	5.49	6.85	7.22	4.15	2.47	4.02	6.8	8.3	8.83	5.34	1.13	1.72	2.34	3.08	3.15	1.07
C90	Lymphoid leukemia	2.35	4.85	7.78	8.11	7.31	4.9	2.8	2.65	4.8	5.44	7.46	6.16	1.37	1.62	0.78	1.63	1.89	1.61	C90	Lymphoid leukemia	1.23	1.59	2.36	3.88	4.81	5.34	1.53	1.88	2.91	4.68	6.09	7.18	0.56	1.01	1.04	1.81	1.57	0.54
C91	Myeloid leukemia	4.88	6.71	7.89	10.68	10.88	8.01	5.75	9.21	10.25	13.54	14.18	11.08	2.99	1.72	2.21	3.26	2.52	0	C91	Myeloid leukemia	2.83	3.12	4.46	7.05	7.58	9.64	3.32	3.97	5.5	9	10.08	13.14	1.78	1.42	1.95	1.99	1.26	0.54
C92-94, D45-47	Leukemia, unspecified	3.19	3.73	5.26	7.86	5.97	5.79	2.17	2.8	4.75	6.35	6.09	6.36	5.41	5.58	6.49	11.78	5.66	4.28	C92-94, D45-47	Leukemia, unspecified	4.01	6.24	8.08	12.04	9.9	8.75	3.32	6.01	7.61	10.75	9.45	9.65	5.49	6.69	9.21	15.4	11.01	6.43
C95	Other and unspecified	12.23	17.35	26.57	3.29	41.1	52.97	14.01	21.38	31.52	39.49	51.62	66.91	8.39	9.33	14.66	13.59	14.48	16.6	C95	Other and unspecified	8.09	9.89	17.76	27.36	37.71	50.74	8.41	10.84	19.1	30.98	44.41	62.39	7.42	8.01	14.53	17.94	20.77	20.35
O&U	All sites	708.64	906.78	1245.46	1511.13	1635.25	1397.5	676.21	910.72	1264.31	1564.46	1754.02	1531.08	778.69	898.92	1200.13	1372.63	1357.54	1049	O&U	All sites	403.54	582.92	905.1	1252.48	1576.77	1634.3	357.27	548.8	871.53	1248.09	1621.38	1768.54	503.47	650.9	985.79	1263.89	1463.91	1284.07
C00-96	All sites except C44	704.22	900.85	1235.89	1496.77	1614.65	1373.17	671.28	904.41	1254.22	1549.52	1722.75	1507.48	775.38	893.75	1191.83	1359.76	1341.18	1022.76	C00-96	All sites except C44	402.75	581.63	902.66	1248.45	1565.8	1614.72	356.48	547.48	869.64	1243.97	1610.18	1751.51	502.67	649.68	982.03	1260.08	1453.52	1257.83
male		overall						urban						rural							male	overall						urban						rural
		60-64	65-69	70-74	75-79	80-84	85+	60-64	65-69	70-74	75-79	80-84	85+	60-64	65-69	70-74	75-79	80-84	85+			60-64	65-69	70-74	75-79	80-84	85+	60-64	65-69	70-74	75-79	80-84	85+	60-64	65-69	70-74	75-79	80-84	85+
C00	Lip	0.36	0.55	0.95	1.18	1.41	2.3	0.3	0.31	1.02	1.03	1.39	2.61	0.47	1	0.8	1.56	1.47	1.44	C00	Lip	0.15	0.14	0.32	0.43	1.01	1.91	0.15	0.21	0.34	0.3	1.11	1.04	0.16	0	0.27	0.78	0.74	4.32
C01-02	Tongue	1.99	2.61	2.79	2.89	3.83	3.06	2.26	3.14	3.64	3.01	4.16	4.17	1.41	1.6	0.8	2.34	2.95	0	C01-02	Tongue	0.87	1.17	1.27	2.03	3.22	3.06	1.06	1.36	1.48	2.21	3.61	3.65	0.47	0.8	0.8	1.56	2.21	1.44
C03-06	Mouth	2.04	4.73	4.46	5.03	6.45	8.8	2.34	5.12	4.66	4.87	6.66	10.95	1.41	3.99	3.98	5.46	5.89	2.88	C03-06	Mouth	1.43	1.51	2.39	3.64	6.04	10.72	1.59	1.78	1.82	3.84	5.55	11.99	1.1	1	3.71	3.12	7.36	7.2
C07-08	Salivary glands	1.43	1.92	2.63	3.43	3.02	1.53	1.59	2.3	3.18	3.1	4.16	2.09	1.1	1.2	1.33	4.29	0	0	C07-08	Salivary glands	0.41	0.96	0.95	1.28	1.81	1.15	0.45	1.15	1.25	1.48	2.22	1.56	0.31	0.6	0.27	0.78	0.74	0
C09	Tonsil	0.31	0.82	0.4	0.96	0.4	1.53	0.38	0.94	0.34	1.18	0.28	1.56	0.16	0.6	0.53	0.39	0.74	1.44	C09	Tonsil	0.15	0.27	0.48	0.21	0	0.38	0.15	0.31	0.57	0.3	0	0.52	0.16	0.2	0.27	0	0	0
C10	Other oropharynx	0.92	0.96	1.11	0.86	1.81	0.77	0.75	1.15	1.02	1.03	1.94	1.04	1.26	0.6	1.33	0.39	1.47	0	C10	Other oropharynx	0.31	0.21	0.56	0.86	1.41	1.91	0.23	0.21	0.68	1.03	1.39	2.61	0.47	0.2	0.27	0.39	1.47	0
C11	Nasopharynx	12.75	11.11	12.34	10.71	9.47	8.04	14.57	12.33	14.44	11.5	9.71	8.34	8.95	8.78	7.42	7.81	8.84	7.2	C11	Nasopharynx	7.85	7.48	9.71	11.46	10.48	15.7	9.66	8.57	10.58	12.99	11.93	19.29	4.08	5.39	7.69	7.42	6.63	5.76
C12-13	Hypopharynx	1.27	1.44	1.59	1.5	1.21	2.68	1.59	1.57	1.93	1.62	1.66	3.13	0.63	1.2	0.8	1.17	0	1.44	C12-13	Hypopharynx	0.41	0.62	1.11	0.11	1.21	2.3	0.45	0.73	1.14	0.15	1.66	3.13	0.31	0.4	1.06	0	0	0
C14	Pharynx, unspecified	0.92	1.03	1.27	0.43	0.81	1.53	0.91	0.73	1.48	0.74	1.11	2.09	0.94	1.6	0.8	0.39	0	0	C14	Pharynx, unspecified	0.46	0.55	0.95	0.43	1.21	0.38	0.53	0.63	0.68	0.44	1.66	0.52	0.31	0.4	1.59	0.39	0	0
C15	Esophagus	108.85	132.43	159.64	161.26	175.08	163.46	68.08	87.47	101.43	103.44	119.83	122.02	193.69	218.28	295.38	314.2	321.77	277.87	C15	Esophagus	69.08	99.24	131.15	165.97	200.47	207.1	42.34	59.78	78.23	106.39	127.31	151.22	124.73	174.58	254.54	323.57	394.67	361.38
C16	Stomach	157.74	202.46	269.39	305.71	309.87	257.63	109.07	650.38	215.37	261.77	267.94	244.57	257.78	301.88	395.34	421.93	421.18	293.71	C16	Stomach	89.17	140.39	203.57	270.48	328.21	340.7	59.33	101.79	152.15	214.84	275.99	320.18	151.28	214.09	323.48	417.64	466.83	397.37
C17	Small intestine	3.31	4.53	6.53	7.82	6.45	8.04	3.93	5.96	7.62	9.74	6.93	9.91	2.04	1.8	3.98	2.73	5.15	2.88	C17	Small intestine	1.43	2.26	3.5	7.17	7.25	7.66	1.81	2.72	3.18	9.15	7.77	7.3	0.63	1.4	4.24	1.95	5.89	8.64
C18	Colon	37.42	55.69	87.62	115.43	139.02	135.52	46.12	70.65	109.85	142.84	169.48	168.95	19.32	27.14	35.8	42.93	58.17	43.19	C18	Colon	14.07	22.22	42.5	67.35	107.59	127.86	17.29	26.65	52.76	78.8	128.7	159.05	7.38	13.77	18.56	37.08	51.54	41.75
C19-20	Rectum	45.53	55.62	84.2	104.29	104.16	95.7	51.78	62.49	93.58	118.19	116.77	108.99	32.52	42.5	62.31	67.52	70.69	59.03	C19-20	Rectum	17.54	24.9	44.8	68.96	85.02	109.87	19.55	27.38	49.12	75.84	96.25	125.67	13.35	20.15	34.73	59.74	55.22	66.23
C21	Anna	0.66	1.17	1.51	2.25	3.22	2.3	0.91	1.67	1.82	2.8	4.44	2.61	0.16	0.2	0.8	0.78	0	1.44	C21	Anna	0.31	0.27	0.56	0.54	0.81	1.91	0.38	0.31	0.68	0.74	0.83	2.09	0.16	0.2	0.27	0	0.74	1.44
C22	Liver	106.2	119.88	140.14	164.58	182.74	165.76	96.54	109.94	127.13	155.97	180.85	166.35	126.3	138.87	170.49	187.35	187.76	164.13	C22	Liver	95.14	111.31	136.48	172.5	200.47	187.58	82.43	100.01	126.22	163.05	202.21	184.6	121.59	132.88	160.41	197.5	195.86	195.81
C23-24	Gallbladder etc	8.77	12.96	22.36	28.8	42.51	53.21	9.36	15.05	25.7	32.91	50.2	62.58	7.54	8.98	14.58	17.95	22.09	27.36	C23-24	Gallbladder etc	7.7	9.33	17.75	26.88	36.87	51.68	8.98	10.87	20.92	32.32	42.16	62.58	5.03	6.38	10.34	12.49	22.83	21.6
C25	Pancreas	21.01	29.77	48.55	58.68	78.78	73.88	23.32	32.19	50.26	64.04	90.42	85.52	16.18	25.14	44.54	44.5	47.86	41.75	C25	Pancreas	19.32	28.74	42.02	58.89	78.58	70.82	20.98	30.62	44.8	63.89	85.15	82.91	15.87	25.14	35.53	45.67	61.11	37.43
C30-31	Nose,sinuses etc	1.33	1.23	2.94	2.57	2.82	2.68	1.43	0.94	3.07	3.1	3.33	3.65	1.1	1.8	2.65	1.17	1.47	0	C30-31	Nose,sinuses etc	0.46	0.69	1.51	1.07	2.22	3.06	0.23	0.63	1.59	1.33	2.22	2.61	0.94	0.8	1.33	0.39	2.21	4.32
C32	Larynx	9.64	15.16	14.4	17.77	17.93	13.78	10.87	17.03	15.58	22.43	2.74	16.17	7.07	11.57	11.67	5.46	5.15	7.2	C32	Larynx	3.93	6.52	7.96	15.53	18.33	17.99	3.93	6.58	7.85	16.82	20.53	21.38	3.93	6.38	8.22	12.1	12.52	8.64
C33-34	Trachea,bronchus & lung	191.09	278.24	406.27	540.21	581.66	504.16	194.67	300.14	423.71	569.87	639.35	565.26	183.64	236.43	363.25	461.74	428.54	335.46	C33-34	Trachea,bronchus & lung	142.14	231.06	370.06	530.35	619.54	602.55	141.23	246.42	386.39	563.67	677.9	684.16	144.05	201.72	331.97	442.23	464.62	377.22
C37-38	Other thoracic organs	2.45	3.02	4.38	5.35	7.86	8.04	2.87	3.66	5.23	6.34	8.04	8.32	1.57	1.8	2.39	2.73	7.36	7.2	C37-38	Other thoracic organs	1.12	2.19	4.06	3.11	3.43	6.89	1.51	2.72	4.55	3.54	3.33	7.82	0.31	1.2	2.92	1.95	3.68	4.32
C40-41	Bone	4.59	5.83	9.71	10.49	10.28	8.04	4.08	5.12	8.41	8.41	10.26	9.39	5.66	7.18	12.73	16	10.31	4.32	C40-41	Bone	3.67	4.87	9.63	11.46	9.47	6.89	2.79	4.28	6.71	8.71	8.04	7.3	5.5	5.99	16.44	18.74	13.25	5.76
C43	Melanoma of skin	1.12	1.71	2.47	3.75	2.82	4.59	1.51	2.51	2.84	3.98	3.33	4.69	0.31	0.2	1.59	3.12	1.47	4.32	C43	Melanoma of skin	0.61	1.3	2.15	1.39	2.62	3.06	0.75	1.78	2.5	1.33	3.05	4.17	0.31	0.4	1.33	1.56	1.47	0
C44	Other skin	5	6.52	11.14	15.95	22.57	21.44	5.81	6.58	11.94	17.41	24.41	19.29	3.3	6.38	9.28	12.1	17.67	27.36	C44	Other skin	1.02	1.51	2.71	4.93	15.72	22.2	0.98	1.57	2.39	4.43	17.2	21.9	1.1	1.4	3.45	6.25	11.78	23.04
C45	Mesothelioma	0.51	0.82	1.03	1.61	1.21	1.15	0.68	1.15	1.14	2.21	1.66	1.56	0.16	0.2	0.8	0	0	0	C45	Mesothelioma	0.1	0.82	1.27	1.18	2.82	1.15	0.15	1.25	1.82	1.62	3.61	1.56	0	0	0	0	0.74	0
C46	Kaposi sarcoma	0.1	0.27	0.16	0.11	0.2	0.38	0.08	0.31	0.11	0.15	0.28	0.52	0.16	0.2	0.27	0	0	0	C46	Kaposi sarcoma	0.1	0.07	0.08	0.11	0	0.77	0.15	0.1	0.11	0.15	0	1.04	0	0	0	0	0	0
C47,C49	Connective & soft tissue	1.73	1.85	4.93	4.39	6.85	6.12	2.19	2.3	5.57	5.31	8.88	7.82	0.79	0	3.45	1.95	1.47	1.44	C47,C49	Connective & soft tissue	0.61	1.23	1.91	1.5	4.43	5.36	0.6	1.25	2.05	1.62	5.27	7.3	0.63	1.2	1.59	1.17	2.21	0
C50	Breast	0.82	1.03	1.91	1.71	1.81	2.68	0.91	1.25	1.71	1.92	1.94	2.61	0.63	0.6	2.39	1.17	1.47	2.88	C50	Breast	0.25	0.27	1.19	0.54	1.21	3.45	0.15	0.31	1.14	0.44	1.39	4.17	0.47	0.2	1.33	0.78	0.74	1.44
C51	Vulva	-	-	-	-	-	-	—	—	—	—	—	—	—	—	—	—	—	—	C51	Vulva	-	-	-	-	-	-	-	-	-	-	-	-	-	-	-	-	-	-
C52	Vagina	-	-	-	-	-	-	—	—	—	—	—	—	—	—	—	—	—	—	C52	Vagina	-	-	-	-	-	-	-	-	-	-	-	-	-	-	-	-	-	-
C53	Cervix uteri	-	-	-	-	-	-	—	—	—	—	—	—	—	—	—	—	—	—	C53	Cervix uteri	-	-	-	-	-	-	-	-	-	-	-	-	-	-	-	-	-	-
C54	Corpus uteri	-	-	-	-	-	-	—	—	—	—	—	—	—	—	—	—	—	—	C54	Corpus uteri	-	-	-	-	-	-	-	-	-	-	-	-	-	-	-	-	-	-
C55	Uterus, unspecified	-	-	-	-	-	-	—	—	—	—	—	—	—	—	—	—	—	—	C55	Uterus, unspecified	-	-	-	-	-	-	-	-	-	-	-	-	-	-	-	-	-	-
C56	Ovary	-	-	-	-	-	-	—	—	—	—	—	—	—	—	—	—	—	—	C56	Ovary	-	-	-	-	-	-	-	-	-	-	-	-	-	-	-	-	-	-
C57	Other female genital organs	-	-	-	-	-	-	—	—	—	—	—	—	—	—	—	—	—	—	C57	Other female genital organs	-	-	-	-	-	-	-	-	-	-	-	-	-	-	-	-	-	-
C58	Placenta	-	-	-	-	-	-	—	—	—	—	—	—	—	—	—	—	—	—	C58	Placenta	-	-	-	-	-	-	-	-	-	-	-	-	-	-	-	-	-	-
C59	Penis	1.43	2.19	2.79	4.07	4.23	6.12	1.66	2.09	2.96	4.57	5.27	5.21	0.94	2.39	2.39	2.73	1.47	8.64	C59	Penis	0.31	0.48	1.11	1.5	1.81	4.98	0.15	0.31	1.14	1.18	1.66	5.21	0.63	0.8	1.06	2.34	2.21	4.32
C60	Prostate	15.19	36.55	72.82	123.67	155.94	145.09	19.93	49.74	93.81	155.38	196.38	173.65	5.34	11.37	23.86	39.81	48.6	66.23	C60	Prostate	2.8	8.09	21.41	48.83	90.66	150.06	3.55	9.51	23.88	58.43	106.79	183.03	1.26	5.39	15.64	23.42	47.86	59.03
C61	Tetis	0.41	0.27	0.64	0.75	0.4	1.53	0.53	0.21	0.8	0.59	0.55	1.04	0.16	0.4	0.27	1.17	0	2.88	C61	Tetis	0.1	0.27	0.48	0.21	0.81	1.15	0.08	0.21	0.45	0.3	1.11	1.56	0.16	0.4	0.53	0	0	0
C62	Other male genital organs	0.97	0.96	1.51	1.82	1.61	1.91	1.36	1.36	1.82	2.36	1.94	2.61	0.16	0.2	0.8	0.39	0.74	0	C62	Other male genital organs	0.15	0.14	0.48	0.32	1.21	1.53	0.23	0.21	0.45	0.44	1.66	2.09	0	0	0.53	0	0	0
C63	Kidney	15.09	17.69	21.49	22.7	24.18	23.73	20.3	23.64	27.18	28.04	30.97	30.77	4.24	6.38	8.22	8.59	6.63	4.32	C63	Kidney	3.62	5.9	10.74	14.24	20.35	22.97	4.15	7.42	12.96	17.26	24.13	29.2	2.51	2.99	5.57	6.25	10.31	5.76
C64	Renal pelvis	1.48	2.19	2.86	3	5.64	5.74	1.74	3.24	3.87	3.98	7.21	7.3	0.94	0.2	0.53	0.39	1.47	1.44	C64	Renal pelvis	0.25	0.48	0.64	2.68	2.42	3.83	0.38	0.63	0.91	3.25	3.05	4.17	0	0.2	0	1.17	0.74	2.88
C65	Ureter	1.63	1.51	4.46	5.89	5.84	6.12	2.04	1.88	6.25	7.97	7.77	7.82	0.79	0.8	0.27	0.39	0.74	1.44	C65	Ureter	0.2	0.34	1.27	3.21	4.03	3.06	0.3	0.52	1.59	4.43	5.55	3.65	0	0	0.53	0	0	1.44
C66	Bladder	20.6	35.39	54.83	82.56	99.73	104.12	23.93	42.85	65.84	93.85	117.05	124.63	13.67	21.15	29.17	52.69	53.75	47.51	C66	Bladder	4.23	8.98	21.09	40.15	67.29	119.05	4.3	10.03	22.97	44.86	75.72	136.1	4.08	6.98	16.7	27.71	44.92	71.99
C67	Other urinary organs	0.25	1.1	0.95	1.82	1.21	3.06	0.38	1.25	1.14	2.07	1.66	4.17	0	0.8	0.53	1.17	0	0	C67	Other urinary organs	0	0.27	0.24	0.54	1.61	2.68	0	0.42	0.11	0.59	1.66	3.13	0	0	0.53	0.39	1.47	1.44
C68	Eye	0.36	0.14	0.64	0.64	0.6	0.39	0.53	0.25	0.68	0.74	0.55	0	0	0	0.53	0.39	0.74	1.44	C68	Eye	0.2	0.14	0.24	0.43	0.2	0.77	0.3	0	0.23	0.15	0.28	1.04	0	0.4	0.27	1.17	0	0
C69	Brain, nervous system	13.82	17.49	20.05	23.34	21.16	22.2	13.59	17.56	20.47	23.46	21.64	25.55	14.3	17.36	19.09	23.03	19.88	12.96	C69	Brain, nervous system	11.01	13.1	17.35	21.09	21.96	22.97	10.11	12.75	15.92	19.33	20.53	23.99	12.88	13.77	20.68	25.76	25.77	20.16
C70-72, D32-33, D42-43	Thyroid	5.71	4.94	5.49	6.75	4.23	5.36	6.94	5.64	6.6	7.67	4.99	6.78	3.14	3.59	2.92	4.29	2.21	1.44	C70-72, D32-33, D42-43	Thyroid	0.82	1.1	1.99	3.32	4.43	6.12	0.75	1.15	2.27	3.84	4.99	7.3	0.94	1	1.33	1.95	2.95	2.88
C73	Adrenal gland	0.56	0.62	0.56	0.64	1.81	0.77	0.75	0.73	0.57	0.89	1.94	1.04	0.16	0.4	0.53	0	1.47	0	C73	Adrenal gland	0.25	0.41	0.24	0.75	2.22	0.77	0.3	0.63	0.11	1.03	2.5	0.52	0.16	0	0.53	0	1.47	1.44
C74	Other endocrine	1.63	1.44	1.35	1.93	1.41	1.53	1.96	1.67	1.59	2.51	1.11	2.09	0.94	1	0.8	0.39	2.21	0	C74	Other endocrine	0.2	0.75	0.48	1.5	1.21	1.91	0.15	0.94	0.68	1.92	1.39	2.09	0.31	0.4	0	0.39	0.4	1.44
C75	Hodgkin's lymphoma	1.07	1.23	0.88	1.5	1.21	1.15	1.36	1.88	1.02	1.62	1.66	1.56	0.47	0	0.53	1.17	0	0	C75	Hodgkin's lymphoma	0.36	0.89	1.35	2.03	1.81	2.68	0.45	1.25	1.82	2.07	2.22	2.61	0.16	0.2	0.27	1.95	0.74	2.88
C81	Non-Hodgkin's lymphoma	13.46	16.73	25.31	30.14	31.23	23.35	14.27	19.86	29.01	34.97	38.55	28.68	11.78	10.77	16.44	18.34	11.78	8.64	C81	Non-Hodgkin's lymphoma	7.75	11.04	16.31	21.74	29.21	29.86	7.32	11.81	17.51	23.76	33.56	37.02	8.64	9.58	13.52	16.39	17.67	10.08
C82-86, C96	Immunoproliferative diseases	0.05	0.48	0.4	0.64	0.81	0.38	0.08	0.52	0.57	0.89	1.11	0.52	0	0.4	0	0	0	0	C82-86, C96	Immunoproliferative diseases	0.05	0.07	0.24	0.11	0.2	1.15	0.08	0.1	0.23	0.15	0.28	1.56	0	0	0.27	0	0	0
C88	Multiple myeloma	4.44	6.38	8.44	9.85	12.29	7.76	5.66	7.84	9.89	11.21	14.42	9.91	1.89	3.59	5.04	6.25	6.63	1.44	C88	Multiple myeloma	2.19	4.32	5.65	8.57	10.88	6.12	2.49	5.43	6.94	10.03	12.76	8.34	1.57	2.19	2.65	4.68	5.89	0
C90	Lymphoid leukemia	2.4	2.81	5.09	5.68	8.86	7.27	2.72	3.45	6.82	7.08	11.09	9.39	1.73	1.6	1.06	1.95	2.95	1.44	C90	Lymphoid leukemia	1.38	1.99	3.02	6.1	6.65	8.8	1.59	2.51	3.98	7.53	8.32	11.47	0.94	1	0.8	2.34	2.21	1.44
C91	Myeloid leukemia	5.3	8.37	8.91	12.64	12.29	11.87	6.19	11.7	11.6	16.23	15.81	16.17	3.46	2	2.65	3.12	2.95	0	C91	Myeloid leukemia	3.47	3.7	5.65	8.35	9.87	13.02	4.15	4.49	7.05	10.77	12.48	17.73	2.04	2.19	2.39	1.95	2.95	0
C92-94, D45-47	Leukemia, unspecified	3.67	4.66	6.53	9.64	6.85	8.42	2.79	3.76	5.69	8.85	6.93	9.39	5.5	6.38	8.48	11.71	6.63	5.76	C92-94, D45-47	Leukemia, unspecified	3.98	7.13	10.19	15.31	12.09	13.78	3.17	7.21	9.32	14.76	10.54	14.6	5.66	6.98	12.2	16.78	16.2	11.52
C95	Other and unspecified	13.1	19.75	30.32	36.09	50.37	62.02	15.55	24.25	35.32	43.97	60.47	77.7	8.01	11.17	18.83	15.22	23.56	18.72	C95	Other and unspecified	9.74	11.93	19.98	31.48	44.93	63.93	9.81	12.65	20.24	35.27	50.2	76.13	9.58	10.57	19.36	21.47	30.93	30.23
O&U	All sites	852.04	1138.27	1583.13	1965.73	2178.17	2008.61	803.12	1129.7	1578.32	2019.92	2311.08	2192.74	953.84	1154.64	1594.34	1822.38	1825.34	1500.23	O&U	All sites	532.88	783.63	1182.75	1662.8	2087.3	2297.25	473.64	732.17	1114.49	1632.73	2119.42	2475.9	656.16	881.89	1341.92	1742.36	2002.06	1804.02
C00-96	All sites except C44	847.04	1131.76	1571.99	1949.77	2155.6	1987.18	797.31	1123.12	1566.38	2002.51	2286.67	2173.45	950.54	1148.25	1585.06	1810.28	1807.67	1472.87	C00-96	All sites except C44	531.86	782.12	1180.04	1657.88	2071.59	2275.05	472.66	730.6	1112.1	1628.3	2102.22	2453.99	655.06	880.49	1338.47	1736.12	1990.28	1780.98
female		overall						urban						rural							female	overall						urban						rural
		60-64	65-69	70-74	75-79	80-84	85+	60-64	65-69	70-74	75-79	80-84	85+	60-64	65-69	70-74	75-79	80-84	85+			60-64	65-69	70-74	75-79	80-84	85+	60-64	65-69	70-74	75-79	80-84	85+	60-64	65-69	70-74	75-79	80-84	85+
C00	Lip	0.31	0.4	0.66	0.86	1.6	0.97	0.37	0.3	0.51	0.93	1.8	0.68	0.17	0.62	1.02	0.68	1.1	1.71	C00	Lip	0	0.07	0.29	0.19	0.96	0.97	0	0.1	0.31	0.26	0.9	0.68	0	0	0.25	0	1.1	1.71
C01-02	Tongue	1.64	2.81	2.41	2.19	3.52	1.7	2.22	3.47	3.18	2.78	4.47	2.03	0.33	1.44	0.51	0.68	0.55	0.85	C01-02	Tongue	0.46	0.6	1.24	1.62	2.88	2.66	0.22	0.69	1.34	1.99	4.06	3.72	1	0.41	1.02	0.68	0	0
C03-06	Mouth	2.1	3.01	3.95	3.71	4.8	4.36	2.37	3.08	4.73	3.84	5.64	4.06	1.49	2.89	2.03	3.38	2.75	5.12	C03-06	Mouth	0.56	0.87	1.61	1.71	3.04	4.6	0.59	0.6	1.95	1.46	3.83	5.08	0.5	1.44	0.76	2.37	1.1	3.41
C07-08	Salivary glands	0.82	1.27	1.68	2.09	0.96	1.45	1.04	1.29	2.16	2.38	1.13	2.03	0.33	1.24	0.51	1.35	0.55	0	C07-08	Salivary glands	0.1	0.13	0.73	0.19	0.96	1.7	0.07	0.2	0.82	0.26	1.13	2.03	0.17	0	0.51	0	0.55	0.85
C09	Tonsil	0.31	0.13	0.29	0.19	0.16	0.48	0.37	0	0.1	0.26	0.23	0.68	0.17	0.41	0.76	0	0	0	C09	Tonsil	0	0	0.07	0.38	0.48	0.24	0	0	0	0.53	0.45	0.34	0	0	0.25	0	0.55	0
C10	Other oropharynx	0.15	0.27	0.15	0.67	0.32	0.24	0.15	0.2	0.1	0.53	0.45	0.34	0.17	0.41	0.25	1.01	0	0	C10	Other oropharynx	0	0.07	0.07	0.29	0.16	0.24	0	0	0	0.4	0.23	0.34	0	0.21	0.25	0	0	0
C11	Nasopharynx	4.5	4.42	4.54	4.09	4	4.36	5.03	5.75	5.03	4.5	3.16	3.38	3.32	1.65	3.3	3.04	6.04	6.82	C11	Nasopharynx	2.3	3.89	4.32	5.23	4.64	4.36	2.51	4.76	5.14	5.69	5.64	3.05	1.82	2.06	2.29	4.06	2.2	7.67
C12-13	Hypopharynx	0.1	0.22	0.13	0	0.32	0.48	0.15	0.2	0.31	0	0.23	0.34	0	0	0	0	0.55	0.85	C12-13	Hypopharynx	0	0.27	0.15	0.29	0	0.48	0	0.3	0	0.4	0	0.34	0	0.21	0.51	0	0	0.85
C14	Pharynx, unspecified	0.36	0.2	0.37	0.19	0	0.48	0.22	0.2	0.51	0.26	0	0.34	0.66	0.21	0	0	0	0.85	C14	Pharynx, unspecified	0.05	0	0.22	0.29	0.16	0.73	0	0	0.31	0.4	0	0.68	0.17	0	0	0	0.55	0.85
C15	Esophagus	44.6	59.28	72.12	85.15	92.9	68.32	18.27	30.36	36.16	47.79	58.86	44.34	103.68	119.39	161.08	180.66	175.85	128.74	C15	Esophagus	24.6	36.57	57.71	72.4	101.54	97.39	8.51	19.35	29.48	40.37	53.67	60.58	60.72	72.37	127.54	154.27	218.17	190.12
C16	Stomach	55.86	72.94	104.53	130.16	141.19	110.48	36.68	57.64	87.52	107.88	124.49	100.18	98.87	104.75	146.59	187.09	181.9	136.41	C16	Stomach	35.04	48.76	80.09	120.74	165.66	167.17	24.41	35.32	63.69	95.44	139.37	160.08	58.89	76.7	120.68	185.4	229.71	185.01
C17	Small intestine	3.53	3.35	3.44	4.57	5.12	3.39	4.29	4.56	3.9	4.9	6.09	3.72	1.82	0.82	2.29	3.72	2.75	2.56	C17	Small intestine	1.33	1.27	1.83	2.76	4.48	2.42	1.41	1.29	2.16	3.31	5.19	2.03	1.16	1.24	1.02	1.35	2.75	3.41
C18	Colon	32.99	47.36	72.56	90.39	103.3	86.25	39.94	58.04	88.85	111.46	129.22	107.63	17.42	25.16	32.27	36.54	40.12	32.4	C18	Colon	11.05	16.81	31.96	54.71	80.27	88.67	12.57	20.34	38.93	66.19	97.42	108.3	7.63	9.48	14.74	25.37	38.47	39.22
C19-20	Rectum	28.85	36.3	50.4	67.36	67.64	57.18	30.62	41.57	55.98	75.19	76.45	67.35	24.88	25.36	36.59	47.36	46.16	31.54	C19-20	Rectum	9.36	14.2	27.94	39.58	61.56	74.13	10.43	16.27	29.69	41.04	71.26	87.66	6.97	9.9	23.63	35.86	37.92	40.07
C21	Anna	0.72	1.14	1.46	1.33	1.28	1.7	0.74	1.19	1.85	1.72	0.9	2.37	0.66	1.03	0.51	0.34	2.2	0	C21	Anna	0	0.27	0.22	0.57	0.64	0.97	0	0.1	0.31	0.66	0.68	1.35	0	0.62	0	0.34	0.55	0
C22	Liver	36.93	49.43	66.49	83.63	95.6	90.12	31.06	41.97	61.53	77.44	90.66	88.33	50.1	64.95	78.76	99.46	106.61	94.63	C22	Liver	31.71	45.82	65.25	83.63	99.46	104.66	26.11	39.49	60.09	80.22	95.62	102.21	44.29	58.97	78	92.36	108.81	110.83
C23-24	Gallbladder etc	11.2	15.27	26.41	34.25	44.13	42.15	11.76	17.16	30.1	41.04	52.55	52.8	9.95	11.34	17.28	16.92	23.63	15.35	C23-24	Gallbladder etc	6.45	10.99	21.29	28.26	42.85	47.73	6.43	12.5	24.34	33.49	52.09	56.86	6.47	7.84	13.72	14.89	20.33	24.72
C25	Pancreas	14.68	22.71	31.09	44.62	54.05	54.75	14.5	24.8	33.28	48.32	58.63	61.6	15.1	18.35	25.66	35.18	42.86	37.51	C25	Pancreas	11.77	19.22	31.89	42.43	55.33	55.72	10.87	20.24	34.62	44.34	62.69	61.6	13.77	17.11	25.15	37.55	37.37	40.92
C30-31	Nose,sinuses etc	0.72	1.47	0.8	1.24	1.28	1.45	0.81	1.59	0.82	1.06	1.35	2.03	0.5	1.24	0.76	1.69	1.1	0	C30-31	Nose,sinuses etc	0.31	0.47	0.51	0.95	0.96	1.21	0.37	0.5	0.41	1.19	0.9	1.35	0.17	0.41	0.76	0.34	1.1	1.71
C32	Larynx	1.07	1.27	2.93	3.23	1.44	1.21	1.11	0.99	2.98	2.91	1.58	1.02	1	1.86	2.79	4.06	1.1	1.71	C32	Larynx	0.56	0.6	1.97	2.38	2.56	2.66	0.3	0.4	1.85	2.12	3.16	3.05	1.16	1.03	2.29	3.04	1.1	1.71
C33-34	Trachea,bronchus & lung	82.3	119.5	197.57	236.15	266.55	207.63	83.05	127.39	216.74	259.71	291.37	232.51	80.62	103.1	150.15	175.92	206.08	144.93	C33-34	Trachea,bronchus & lung	57.24	87.55	174.74	231.68	281.74	243	55.99	94.95	191.37	257.99	315.5	279.89	60.05	72.17	133.64	164.42	199.48	150.05
C37-38	Other thoracic organs	1.79	2.34	2.34	3.14	3.68	2.85	2	2.98	3.29	3.57	4.74	6.77	1.33	1.03	0	2.03	1.1	0	C37-38	Other thoracic organs	0.92	1.21	1.46	2.28	3.04	2.91	1.04	1.69	2.05	2.91	3.83	4.06	0.66	0.21	0	0.68	1.1	0
C40-41	Bone	3.32	4.89	7.39	6.95	7.52	4.85	2.66	3.67	7.81	6.62	6.54	3.72	4.81	7.42	6.35	7.78	9.89	7.67	C40-41	Bone	2.05	3.62	5.41	5.52	9.11	7.27	1.7	3.17	5.14	5.56	7.67	5.42	2.82	4.54	6.1	5.41	12.64	11.94
C43	Melanoma of skin	0.92	1.27	2.41	2.57	2.88	3.15	1.04	1.59	2.57	2.91	3.38	4.06	0.66	0.62	2.03	1.69	1.65	0.85	C43	Melanoma of skin	0.72	0.33	1.68	0.95	1.76	2.91	0.74	0.5	2.26	1.06	2.03	3.05	0.66	0	0.25	0.68	1.1	2.56
C44	Other skin	3.84	5.36	8.12	12.94	19.03	26.17	4.07	6.05	8.42	12.71	20.52	26.4	3.32	3.92	7.37	13.53	15.39	25.58	C44	Other skin	0.56	1.07	2.19	3.23	7.2	17.93	0.59	1.09	1.44	3.84	6.31	13.88	0.5	1.03	4.07	1.69	9.34	28.13
C45	Mesothelioma	0.31	0.74	0.88	1.05	0.64	0.48	0.37	0.99	1.23	1.32	0.9	0.68	0.17	0.21	0	0.34	0	0	C45	Mesothelioma	0.2	0.33	0.8	1.43	1.12	0.73	0.22	0.3	1.13	1.99	1.58	0.68	0.17	0.41	0	0	0	0.85
C46	Kaposi sarcoma	0	0	0	0.01	0	0	0	0	0	0.13	0	0	0	0	0	0	0	0	C46	Kaposi sarcoma	0	0	0	0	0	0.24	0	0	0	0	0	0.34	0	0	0	0	0	0
C47,C49	Connective & soft tissue	1.43	1.34	2.93	3.04	2.4	3.15	1.55	1.89	3.8	3.84	3.16	3.38	1.16	0.21	0.76	1.1	0.55	2.56	C47,C49	Connective & soft tissue	0.1	0.54	0.88	1.14	2.08	2.66	0.07	0.6	1.13	1.46	2.71	3.05	0.17	0.41	0.25	0.34	0.55	1.71
C50	Breast	88.65	77.77	80.02	74.31	63.32	50.63	104.58	97.82	99.12	90.67	78.03	64.3	52.92	36.08	32.77	32.48	27.48	16.2	C50	Breast	23.17	22.44	29.55	35.3	47.49	71.95	24.85	26.19	36.26	43.82	59.09	90.36	19.41	14.64	12.96	13.35	19.23	25.58
C51	Vulva	1.33	1.34	2.27	2.09	3.04	2.42	1.48	1.59	2.77	2.78	3.38	3.05	1	0.82	1.02	0.34	2.2	0.85	C51	Vulva	0.1	0.33	0.29	1.24	0.96	2.18	0.15	0.3	0.41	1.59	1.35	2.03	0	0.41	0	0.34	0	2.56
C52	Vagina	0.66	0.8	0.88	0.48	1.28	0.24	0.67	0.99	0.725	0.4	1.35	0.34	0.66	0.41	1.27	0.68	1.1	0	C52	Vagina	0.2	0.2	0.22	0.19	0.64	0.24	0.3	0.2	0.31	0.13	0.9	0.34	0	0.21	0	0.34	0	0
C53	Cervix uteri	18.21	14.47	13.9	11.23	13.91	10.18	13.9	12	12.84	10.85	13.31	10.15	27.87	19.59	16.51	12.18	15.39	10.23	C53	Cervix uteri	6.55	6.5	7.68	10.09	15.19	16.72	5.18	4.86	6.88	9.4	15.34	19.29	9.62	9.9	9.65	11.84	14.84	10.23
C54	Corpus uteri	17.49	14.2	13.02	10.56	10.71	4.6	20.49	17.66	15.61	12.97	13.08	4.74	10.78	7.01	6.61	4.4	4.95	4.26	C54	Corpus uteri	4.14	4.22	5.71	7.52	9.59	8.96	4.36	4.76	5.65	8.34	10.37	10.15	3.65	3.09	5.84	5.41	7.69	5.97
C55	Uterus, unspecified	3.94	3.75	4.32	6.56	4.48	4.85	2.66	2.28	3.49	3.97	3.83	3.05	6.8	6.8	6.35	13.19	6.04	9.38	C55	Uterus, unspecified	3.27	3.89	4.1	5.71	8.63	9.45	2.14	3.37	3.49	4.37	7.44	9.14	5.81	4.95	5.59	9.13	11.54	10.23
C56	Ovary	16.78	16.48	16.6	18.36	15.03	10.9	18.27	19.64	20.03	22.24	18.72	13.54	13.44	9.9	8.13	8.46	6.04	4.26	C56	Ovary	8.64	8.77	12.51	14.84	14.39	14.54	9.76	10.81	15.61	18.66	18.49	17.94	6.14	4.54	4.83	5.07	4.4	5.97
C57	Other female genital organs	1.38	0.87	0.8	0.95	2.08	0.73	1.7	0.89	0.82	0.93	2.71	1.02	0.66	0.82	0.76	1.01	0.55	0	C57	Other female genital organs	0.36	0.27	0.37	0.67	1.28	0.24	0.44	0.2	0.31	0.79	1.58	0.34	0.17	0.41	0.51	0.34	0.55	0
C58	Placenta	0.05	0	0	0	0	0	0.07	0	0	0	0	0	0	0	0	0	0	0	C58	Placenta	0	0	0.07	0.1	0	0	0	0	0.1	0.13	0	0	0	0	0	0	0	0
C59	Penis	-	-	-	-	-	-	—	—	—	—	—	—	—	—	—	—	—	—	C59	Penis	-	-	-	-	-	-	-	-	-	-	-	-	-	-	-	-	-	-
C60	Prostate	-	-	-	-	-	-	—	—	—	—	—	—	—	—	—	—	—	—	C60	Prostate	-	-	-	-	-	-	-	-	-	-	-	-	-	-	-	-	-	-
C61	Tetis	-	-	-	-	-	-	—	—	—	—	—	—	—	—	—	—	—	—	C61	Tetis	-	-	-	-	-	-	-	-	-	-	-	-	-	-	-	-	-	-
C62	Other male genital organs	-	-	-	-	-	-	—	—	—	—	—	—	—	—	—	—	—	—	C62	Other male genital organs	-	-	-	-	-	-	-	-	-	-	-	-	-	-	-	-	-	-
C63	Kidney	7.37	9.78	14.04	13.03	14.55	9.45	8.87	13.49	17.77	16.28	18.04	11.51	3.98	2.06	4.83	4.74	6.04	4.26	C63	Kidney	0.92	3.62	5.27	7.8	9.43	12.84	1.04	4.56	6.27	9.4	12.18	16.58	0.66	1.65	2.79	3.72	2.75	3.41
C64	Renal pelvis	0.56	2.21	3.44	4.09	3.68	2.18	0.81	3.08	4.52	5.29	4.96	3.05	0	0.41	0.76	1.01	0.55	0	C64	Renal pelvis	0.26	0.54	0.59	1.71	2.08	1.21	0.37	0.79	0.72	2.38	2.93	1.69	0	0	0.25	0	0	0
C65	Ureter	1.18	2.01	3.36	6.18	4.96	4.85	1.55	2.68	4.62	8.07	6.77	6.77	0.33	0.62	0.25	1.35	0.55	0	C65	Ureter	0.26	0.6	1.02	2.19	3.2	4.12	0.37	0.89	1.44	3.04	4.51	5.42	0	0	0	0	0	0.85
C66	Bladder	6.91	9.11	17.19	25.97	29.26	28.59	8.21	10.42	20.44	32.3	33.6	34.86	3.98	6.39	9.15	9.81	18.68	12.79	C66	Bladder	1.59	2.68	5.63	11.13	17.43	29.8	1.48	3.17	6.47	13.37	19.39	35.2	1.82	1.65	3.56	5.41	12.64	16.2
C67	Other urinary organs	0.15	0.47	0.51	0.19	1.12	1.45	0.22	0.6	0.72	0.26	1.58	2.03	0	0.21	0	0	0	0	C67	Other urinary organs	0.05	0	0.07	0.1	0.16	0.73	0.07	0	0	0.13	0.23	1.02	0	0	0.25	0	0	0
C68	Eye	0.31	0.47	0.37	1.05	0.96	0.48	0.3	0.69	0.41	0.93	0.45	0.68	0.33	0	0.25	1.35	2.2	0	C68	Eye	0	0.07	0.22	0.48	1.12	1.21	0	0.1	0.1	0.53	0.68	1.35	0	0	0.51	0.34	2.2	0.85
C69	Brain, nervous system	13.96	15.21	20.7	22.26	23.83	15.02	13.83	17.46	22.19	23.56	26.16	16.92	14.27	10.52	17.02	18.95	18.13	10.23	C69	Brain, nervous system	6.29	9.85	12.29	17.32	24.14	20.84	5.55	9.52	13.05	17.21	25.03	23.69	7.96	10.52	10.42	17.59	21.98	13.64
C70-72, D32-33, D42-43	Thyroid	15.19	11.39	10.97	8.28	7.04	4.36	17.68	13	13.46	9.8	8.8	5.08	9.62	8.04	4.83	4.4	2.75	2.56	C70-72, D32-33, D42-43	Thyroid	0.87	2.28	4.1	5.8	7.52	5.81	0.96	2.78	4.73	6.62	9.25	7.11	0.66	1.24	2.54	3.72	3.3	2.56
C73	Adrenal gland	0.31	0.4	0.44	0.67	0.96	0.24	0.37	0.3	0.51	0.93	1.35	0.34	0.17	0.62	0.25	0	0	0	C73	Adrenal gland	0.05	0.2	0.51	0.48	0.8	0.24	0.07	0.2	0.62	0.66	1.13	0.34	0	0.21	0.25	0	0	0
C74	Other endocrine	2.3	1.81	2.27	3.23	3.52	3.39	1.33	1.29	2.26	1.23	1.13	0.68	1	0	0.76	0.68	0.55	0	C74	Other endocrine	0.2	0.13	0.22	0.57	0.64	0.24	0.3	0.2	0.31	0.79	0.68	0.34	0	0	0	0	0.55	0
C75	Hodgkin's lymphoma	0.36	0.4	1.02	0.57	0.64	0.73	0.52	0.6	2.23	0.66	0.9	1.02	0	0	0.51	0.34	0	0	C75	Hodgkin's lymphoma	0.26	0.27	0.88	0.48	0.64	0.48	0.22	0.4	1.03	0.53	0.68	0.68	0.33	0	0.51	0.34	0.55	0
C81	Non-Hodgkin's lymphoma	3.07	3.35	7.17	6.56	3.36	3.15	11.32	13.79	19.82	22.9	25.03	15.23	4.48	7.63	10.42	9.81	8.79	7.67	C81	Non-Hodgkin's lymphoma	3.48	5.16	9.73	13.42	18.07	15.02	3.55	5.06	11.5	16.02	20.97	16.92	3.32	5.36	5.34	6.77	10.99	10.23
C82-86, C96	Immunoproliferative diseases	0.31	0.2	0.59	0.19	0.64	0	0.3	0.3	0.82	0.13	0.9	0	0.33	0	0	0.34	0	0	C82-86, C96	Immunoproliferative diseases	0	0.13	0	0	0	0	0	0.02	0	0	0	0	0	0	0	0	0	0
C88	Multiple myeloma	3.07	3.35	7.17	6.65	3.36	3.15	4.07	4.07	8.94	7.94	4.74	4.4	0.83	1.86	2.79	3.04	0	0	C88	Multiple myeloma	1.89	2.21	5.34	5.33	4.32	2.91	2.44	2.68	6.68	6.75	5.64	3.38	0.66	1.24	2.03	1.69	1.1	1.71
C90	Lymphoid leukemia	2.3	1.81	2.27	3.23	3.52	3.39	2.88	1.89	2.98	3.97	4.51	4.06	1	1.65	0.51	1.35	1.1	1.71	C90	Lymphoid leukemia	1.07	1.21	1.76	1.9	3.36	3.15	1.48	1.29	1.95	2.12	4.28	4.4	0.13	1.03	1.27	1.35	1.1	0
C91	Myeloid leukemia	4.45	5.09	6.95	8.94	9.75	5.57	5.32	6.85	9.04	11.12	12.85	7.78	2.49	1.44	1.78	3.38	2.2	0	C91	Myeloid leukemia	2.2	2.55	3.36	5.9	5.76	7.51	2.51	3.47	4.11	7.41	8.12	10.15	1.49	0.62	1.52	2.03	0	0.85
C92-94, D45-47	Leukemia, unspecified	2.71	2.81	4.1	6.28	5.28	4.12	1.55	1.89	3.9	4.1	5.41	4.4	5.31	4.74	4.57	11.84	4.95	3.41	C92-94, D45-47	Leukemia, unspecified	4.04	5.36	6.14	9.13	8.15	5.57	3.48	4.86	6.06	7.15	8.57	6.43	5.31	6.39	6.35	14.21	7.14	3.41
C95	Other and unspecified	11.36	15	23.11	28.92	33.74	47.24	12.5	18.65	28.14	35.48	44.43	59.9	8.79	7.42	10.67	12.18	7.69	15.35	C95	Other and unspecified	6.45	7.9	15.73	23.69	31.98	42.4	7.03	9.13	18.08	27.14	39.69	53.47	5.14	5.36	9.91	14.89	13.19	14.49
O&U	All sites	564.77	680.68	935.09	1107.2	1204.36	1010.75	551.87	702.82	980.66	1155.87	1284.78	1101.64	593.72	634.66	822.4	982.8	1008.41	781.8	O&U	All sites	273.77	386.89	649.9	887.89	1171.58	1214.74	234.24	374.73	652.06	903.04	1216.45	1309.44	342.23	412.18	644.56	849.16	1062.26	976.18
C00-96	All sites except C44	560.94	675.32	926.98	1094.26	1185.33	984.58	547.8	696.77	972.23	1143.16	1264.26	1075.24	590.4	630.74	815.03	969.26	993.02	756.22	C00-96	All sites except C44	273.2	385.82	647.7	884.65	1164.39	1196.81	242.65	373.64	650.62	899.2	1210.13	1295.57	341.73	411.15	640.49	847.47	1052.92	948.05

## Sheet: 2010
The number of cases and deaths of people over 60 years old in China, 2010
incident	all	overall						urban						rural						death	all	overall						urban						rural
		60-64	65-69	70-74	75-79	80-84	85+	60-64	65-69	70-74	75-79	80-84	85+	60-64	65-69	70-74	75-79	80-84	85+			60-64	65-69	70-74	75-79	80-84	85+	60-64	65-69	70-74	75-79	80-84	85+	60-64	65-69	70-74	75-79	80-84	85+
C00	Lip	0.43	0.38	0.55	0.98	1.17	1.05	0.4	0.41	0.49	0.87	1.35	1.36	0.49	0.33	0.65	1.22	0.77	0.34	C00	Lip	0.12	0.07	0.36	0.46	0.37	1.88	0.03	0.07	0.21	0.36	0.27	1.36	0.29	0.07	0.65	0.66	0.58	3.05
C01-02	Tongue	1.76	1.77	2.54	2.45	2.89	2.2	2.13	1.81	2.99	3.12	3.79	3.03	1.08	1.7	1.64	1	0.96	0.34	C01-02	Tongue	0.81	0.99	1.17	1.58	2.83	1.78	1.04	1.15	1.31	1.89	3.7	2.12	0.39	0.72	0.9	0.89	0.96	1.02
C03-06	Mouth	2.84	3.22	3.63	4.73	5.41	5.76	3.16	3.41	3.82	5.17	5.96	6.82	2.26	2.88	3.27	3.77	4.24	3.39	C03-06	Mouth	0.97	1.47	2.32	2.56	4	5.76	1.06	1.44	2.42	3.02	4.69	6.67	0.78	1.51	2.13	1.55	2.5	3.73
C07-08	Salivary glands	1.29	1.18	1.5	1.72	1.66	1.88	1.62	1.56	1.72	2.2	1.9	2.42	0.69	0.52	1.06	0.66	1.16	0.68	C07-08	Salivary glands	0.26	0.52	0.57	1.05	1.23	2.3	0.35	0.67	0.53	1.18	1.62	2.73	0.1	0.26	0.65	0.78	0.39	1.36
C09	Tonsil	0.34	0.24	0.3	0.49	0.37	0.52	0.45	0.26	0.37	0.46	0.54	0.45	0.15	0.2	0.16	0.55	0	0.68	C09	Tonsil	0.12	0.17	0.25	0.21	0.31	0.42	0.16	0.19	0.25	0.26	0.36	0.45	0.05	0.13	0.25	0.11	0.19	0.34
C10	Other oropharynx	0.71	0.83	0.57	0.63	0.98	1.05	0.74	0.85	0.62	0.56	0.99	0.91	0.64	0.79	0.49	0.78	0.96	1.36	C10	Other oropharynx	0.22	0.33	0.49	0.49	0.25	0.73	0.21	0.41	0.45	0.51	0.36	0.91	0.25	0.2	0.57	0.44	0	0.34
C11	Nasopharynx	8.78	7	6.67	5.71	4.61	3.98	9.6	7.52	7.01	5.94	4.96	4.09	7.26	6.1	5.97	5.21	3.85	3.73	C11	Nasopharynx	4.76	5.25	5.87	5.88	7.25	7.12	5.42	5.7	6.69	6.24	8.12	6.36	3.53	4.46	4.25	5.09	5.39	8.81
C12-13	Hypopharynx	0.76	0.85	1.2	1.58	0.92	0.94	0.88	1.11	1.44	1.74	1.17	1.21	0.54	0.39	0.74	1.22	0.39	0.34	C12-13	Hypopharynx	0.31	0.5	0.63	0.74	0.61	0.31	0.4	0.67	0.82	0.82	0.81	0.15	0.15	0.2	0.25	0.55	0.19	0.68
C14	Pharynx, unspecified	0.5	0.71	0.87	0.77	0.98	0.63	0.35	0.85	0.62	0.87	1.26	0.61	0.78	0.46	1.39	0.55	0.39	0.68	C14	Pharynx, unspecified	0.34	0.45	0.55	0.81	0.74	1.05	0.4	0.41	0.53	0.87	0.72	0.76	0.25	0.52	0.57	0.66	0.77	1.69
C15	Esophagus	87.22	109.32	127.42	137.44	141.68	123.02	54.9	67.73	80.12	91.42	101.1	94.45	146.88	182.93	221.71	237	228.26	184.68	C15	Esophagus	49.74	73.59	99.93	130.01	159.13	165.32	32.17	50.62	63.79	82.72	109.14	119.69	82.17	114.24	171.98	232.35	265.82	367.36
C16	Stomach	115.71	149.26	189.27	214.2	222.44	186.68	92.81	121.46	158.92	186.57	205.99	177.27	157.96	198.46	249.76	273.99	257.53	207.72	C16	Stomach	65.27	102.24	145.64	197.23	245	238.5	51.52	80.13	116.63	167.63	226.12	227.87	90.66	141.37	203.47	261.25	285.27	262.28
C17	Small intestine	2.76	4.21	5.11	6.62	6.58	6.49	3.48	5.04	6.19	8.14	8.67	7.58	1.42	2.75	2.94	3.32	2.12	4.07	C17	Small intestine	1.1	2.2	2.62	4.87	6.15	6.39	1.25	2.74	3.16	6.24	7.76	7.42	0.83	1.25	1.55	1.88	2.7	4.07
C18	Colon	33.86	46.9	69.25	92.77	106.58	93.81	39.93	59.73	86.44	117.16	137.57	122.88	22.66	24.19	35	39.98	40.45	28.8	C18	Colon	11.48	18.83	32.4	54.23	80.95	100.2	12.6	23.03	39.55	67.1	103	127.42	9.42	11.4	18.16	26.36	33.9	39.31
C19-20	Rectum	37.24	48.32	65.46	76.17	83.9	67.95	41.42	54.69	73.14	85.58	96.05	78.94	29.53	37.03	50.13	55.82	57.98	43.37	C19-20	Rectum	14.72	20.04	32.54	53.7	72.9	84.39	14.57	21.66	35.2	58.45	82.14	98.94	15.01	17.17	27.23	43.41	53.16	51.85
C21	Anna	0.74	1.04	1.45	1.79	1.78	2.09	0.61	0.81	1.44	1.89	2.53	2.42	0.98	1.44	1.47	1.55	0.19	1.36	C21	Anna	0.33	0.64	0.68	0.46	1.29	2.3	0.24	0.63	0.66	0.31	1.53	2.58	0.49	0.66	0.74	0.78	0.77	1.69
C22	Liver	75.91	89.63	102.04	118.46	134.48	133.49	65.16	80.06	93.94	108.05	128	132.42	95.76	106.57	118.17	140.98	148.32	135.88	C22	Liver	67.98	79.17	97.12	122.42	150.77	154.74	54.74	72.1	87.71	113.53	141.09	148.18	94.42	91.69	115.88	141.65	171.43	169.43
C23-24	Gallbladder etc	9.72	13.89	20.68	32.28	38.78	41.88	10.77	16.03	24	37.62	46.85	50.76	7.8	10.09	14.07	20.71	21.57	22.03	C23-24	Gallbladder etc	6.98	9.32	15.68	28.78	37.12	43.14	7.58	11.15	17.35	34.65	46.13	53.63	5.89	6.1	12.35	16.06	17.91	19.65
C25	Pancreas	18.01	26.48	36.99	50.55	59.87	58.11	19.51	28.62	40.86	58.25	69.42	69.54	15.4	22.68	29.68	33.89	39.49	32.53	C25	Pancreas	15.36	23.68	33.85	47.75	61.77	60.52	16.51	25.77	38.15	54.82	73.21	70.6	13.25	19.99	25.27	32.45	37.37	37.95
C30-31	Nose,sinuses etc	1.21	1.23	1.53	1.72	1.23	1.88	1.14	1.59	1.72	1.69	1.81	1.97	1.32	0.59	0.59	1.77	0	1.69	C30-31	Nose,sinuses etc	0.48	0.4	0.87	1.44	1.97	1.88	0.43	0.41	0.98	1.64	2.53	2.27	0.59	0.39	0.65	1	0.77	1.02
C32	Larynx	5.36	6.89	8.06	8.65	7.99	7.33	5.37	7.07	9.23	10.03	9.48	7.73	5.35	6.55	6.55	5.65	4.82	6.44	C32	Larynx	2.26	3.36	5.3	5.71	9.77	10.05	2.02	3.07	5.17	6.19	11.28	10.91	2.7	3.87	5.56	4.65	6.55	8.13
C33-34	Trachea,bronchus & lung	146.38	204.22	285.1	361.27	394.17	327.39	143.37	206.99	298.73	386.15	431.31	364.99	151.93	199.31	257.93	307.44	314.94	243.3	C33-34	Trachea,bronchus & lung	104.55	157.32	243.66	351.61	434.92	407.17	100.99	161.26	256.15	378.21	479.69	446.35	111.11	150.35	218.76	294.03	339.4	319.55
C37-38	Other thoracic organs	2.31	2.53	3.39	3.68	3.93	2.72	2.82	2.81	4.31	4.86	4.51	3.48	1.37	2.03	1.55	1.11	2.7	1.02	C37-38	Other thoracic organs	0.91	1.3	1.91	2.87	3.38	4.08	1.17	1.56	2.46	3.58	4.33	5.45	0.44	0.85	0.82	1.33	1.35	1.02
C40-41	Bone	4.28	5.3	6.53	8.65	9.22	7.01	3.4	4.78	5.5	7.93	8.67	7.27	5.89	6.23	8.59	10.19	10.4	6.44	C40-41	Bone	3.24	3.86	5.79	8.72	9.34	8.9	2.21	2.81	4.8	7.83	8.58	8.33	5.15	5.7	7.77	10.63	10.98	10.17
C43	Melanoma of skin	1.14	1.54	2.19	2.8	2.95	2.51	1.36	1.81	2.58	3.53	3.7	2.58	0.74	1.05	1.39	1.22	1.35	2.37	C43	Melanoma of skin	0.67	0.62	0.9	1.19	1.41	3.56	0.8	0.78	0.98	1.54	1.72	4.55	0.44	0.33	0.74	0.44	0.77	1.36
C44	Other skin	4.79	5.77	8.58	12.99	20.1	23.35	5.08	6.26	9.68	13.46	21.66	23.64	4.27	4.92	6.38	11.96	16.76	22.7	C44	Other skin	0.97	0.97	1.91	3.75	8.36	17.38	0.77	0.85	1.68	3.28	9.3	17.12	1.32	1.18	2.37	4.76	6.36	17.96
C45	Mesothelioma	0.52	0.52	0.76	1.09	1.35	1.47	0.64	0.63	1.11	1.38	1.53	1.97	0.29	0.33	0.08	0.44	0.96	0.34	C45	Mesothelioma	0.4	0.45	0.68	1.02	0.92	1.57	0.48	0.63	0.98	1.48	1.26	2.27	0.25	0.13	0.08	0	0.19	0
C46	Kaposi sarcoma	0.02	0.12	0.11	0.11	0.18	0.31	0.03	0.15	0.12	0.15	0.27	0.45	0	0.07	0.08	0	0	0	C46	Kaposi sarcoma	0.09	0.02	0.11	0.21	0.25	0.31	0.08	0.04	0.08	0.31	0.36	0.45	0.1	0	0.16	0	0	0
C47,C49	Connective & soft tissue	2.02	2.34	3.31	3.54	3.75	3.14	2.5	2.89	4.23	4.3	5.06	3.79	1.13	1.38	1.47	1.88	0.96	1.69	C47,C49	Connective & soft tissue	0.43	0.99	1.26	1.79	2.77	3.25	0.53	1.3	1.52	2.15	3.88	4.24	0.25	0.46	0.74	1	0.39	1.02
C50	Breast	85.2	71.96	70.59	69.33	61.68	53.58	98.97	87.91	88.14	87.21	77.02	62.83	59.33	42.72	34.27	31.03	30.65	33.91	C50	Breast	22.44	22.18	27.36	34.34	47.73	71.21	24.2	24.97	30.24	41.83	60.25	88.27	19.15	17.06	21.4	18.29	22.41	34.97
C51	Vulva	0.97	1.54	1.57	2.68	2.83	3.05	1.27	2.02	1.87	3.36	4.07	3.99	0.4	0.66	0.97	1.23	0.33	1.06	C51	Vulva	0.21	0.28	0.37	0.65	1.31	2.71	0.27	0.36	0.54	0.96	1.63	3.99	0.1	0.13	0	0	0.66	0
C52	Vagina	0.52	0.56	0.79	1.11	0.33	0.51	0.64	0.51	0.78	1.44	0.49	0.75	0.3	0.66	0.8	0.41	0	0	C52	Vagina	0.14	0.19	0.21	0.46	0.44	0.17	0.21	0.22	0.16	0.58	0.65	0.25	0	0.13	0.32	0.21	0	0
C53	Cervix uteri	19.64	17.32	15.09	13.73	14.82	10.17	17.62	14.94	12.82	11.51	14.33	10.72	23.43	21.69	19.79	18.49	15.82	9.01	C53	Cervix uteri	7.07	7.75	9.01	9.891	13.95	18.65	6.42	6.86	8.55	8.73	13.52	19.95	8.28	9.39	9.97	12.12	14.83	15.89
C54	Corpus uteri	19.88	15.13	12.89	10.99	10.9	6.1	23.35	17.61	15.08	13.14	12.86	7.33	13.36	10.58	8.37	6.37	6.92	2.65	C54	Corpus uteri	3.91	4.25	5.08	7	9.26	11.36	3.82	4.69	5.52	7.29	12.05	14.21	4.09	3.44	4.18	6.37	3.62	5.3
C55	Uterus, unspecified	4.36	3.88	4.3	4.38	4.36	4.92	3.5	2.96	3.5	3.84	4.07	4.49	5.98	5.55	5.95	5.55	4.94	5.83	C55	Uterus, unspecified	3.5	2.76	3.41	5.69	6.97	9.16	3.02	1.95	3.19	4.89	7.33	8.48	4.39	4.23	3.86	7.4	6.26	10.6
C56	Ovary	16.52	16.76	16.14	16.35	13.19	11.02	18.47	20.21	20.29	19.19	16.93	14.21	12.86	10.45	7.56	10.27	5.6	4.24	C56	Ovary	8.66	9.62	10.53	13.41	14.6	13.56	9.98	12.13	13.14	17.17	20.35	18.2	6.18	5.03	5.15	5.34	2.97	3.71
C57	Other female genital organs	1.07	0.89	1.05	0.92	1.2	1.86	1.27	1.01	1.48	1.06	1.3	2.74	0.7	0.66	0.16	0.62	0.99	0	C57	Other female genital organs	0.24	0.28	0.58	0.59	1.31	1.86	0.32	0.43	0.62	0.77	1.79	2.74	0.1	0	0.48	0.21	0.33	0
C58	Placenta	0	0	0	0	0	0.17	0	0	0	0	0	0.25	0	0	0	0	0	0	C58	Placenta	0	0	0	0.07	0.11	0.17	0	0	0	0.1	0	0.25	0	0	0	0	0.33	0
C59	Penis	1.48	2.01	2.68	4.52	4.37	3.56	1.49	2.05	2.87	3.4	4.25	4.25	1.45	1.95	2.33	6.97	4.64	1.88	C59	Penis	0.24	0.38	0.4	0.75	1.69	3.28	0.32	0.38	0.35	0.44	2.03	3.48	0.1	0.39	0.5	1.44	0.93	2.82
C60	Prostate	13.87	33.72	66.26	110.05	149.01	154.94	18.11	45.77	87.39	140.02	185.95	196.56	6.18	13.12	25.78	44.44	64.45	53.59	C60	Prostate	3.6	7.58	21.86	44.89	85.01	158.77	4.05	8.44	26.76	54.43	103.71	192.7	2.8	6.11	12.48	24.02	42.19	76.16
C61	Tetis	0.76	0.67	1.43	0.9	1.69	1.37	0.85	0.46	1.65	0.99	1.62	1.16	0.58	1.04	1	0.72	1.85	1.88	C61	Tetis	0.1	0.29	0.46	0.38	0.99	1.64	0.11	0.3	0.35	0.33	1.42	2.32	0.1	0.26	0.67	0.48	0	0
C62	Other male genital organs	0.41	0.82	1.14	1.88	1.55	1.37	0.53	1.14	1.48	2.74	1.82	0.77	0.19	0.26	0.5	0	0.93	2.82	C62	Other male genital organs	0.07	0.14	0.29	0.6	0.99	0.82	0.11	0.15	0.43	0.77	1.22	1.16	0	0.13	0	0.24	0.46	0
C63	Kidney	11.34	12.94	15.11	17.82	17.82	13.4	14.89	17.74	19.57	22.98	23.11	16.67	4.81	4.46	6.22	6.64	6.55	6.1	C63	Kidney	2.88	4.21	7.05	10.85	13.65	15.29	3.62	5	8.74	14.02	17.69	19.85	1.52	2.82	3.68	3.99	5.01	5.08
C64	Renal pelvis	1.33	1.73	3.17	3.54	4.86	3.04	1.67	2.44	4.23	4.91	6.86	4.39	0.69	0.46	1.06	0.55	0.58	0	C64	Renal pelvis	0.33	0.62	0.79	1.68	2.83	2.93	0.4	0.81	1.15	2.41	3.88	4.24	0.2	0.26	0.08	0.11	0.58	0
C65	Ureter	0.98	2.25	3.72	4.8	4.49	4.5	1.17	3.04	5.05	6.55	6.14	5.91	0.64	0.85	1.06	1	0.96	1.36	C65	Ureter	0.29	0.45	1.28	2.1	2.77	3.66	0.4	0.63	1.81	2.87	3.79	4.7	0.1	0.13	0.25	0.44	0.58	1.36
C66	Bladder	13.03	21.08	30.16	45.23	55.87	58	15.05	25.59	35.4	53.28	64.9	68.94	9.32	13.11	19.71	27.8	36.6	33.55	C66	Bladder	2.67	6.46	10.41	22.19	38.42	63.03	2.79	6.7	11.65	25.9	44.23	76.82	2.45	6.03	7.93	14.18	26	32.19
C67	Other urinary organs	0.21	0.38	0.55	0.88	0.92	0.73	0.29	0.48	0.78	1.13	1.17	1.06	0.05	0.2	0.08	0.33	0.39	0	C67	Other urinary organs	0.1	0.07	0.3	0.84	0.92	1.05	0.11	0.11	0.29	1.07	1.08	1.21	0.1	0	0.33	0.33	0.58	0.68
C68	Eye	0.36	0.5	0.41	0.67	1.11	0.42	0.4	0.48	0.45	0.77	0.63	0.45	0.29	0.52	0.33	0.44	2.12	0.34	C68	Eye	0.05	0.14	0.19	0.11	0.68	0.52	0.08	0.15	0.16	0.05	0.72	0.61	0	0.13	0.25	0.22	0.58	0.34
C69	Brain, nervous system	16.24	17.49	21.14	23.98	22.19	22.93	15.87	17.44	21.99	25.8	23.29	25.3	16.92	17.57	19.46	20.05	19.84	17.62	C69	Brain, nervous system	9.21	12.19	15.22	19.25	22.68	24.19	8.35	11.78	15.38	19.55	24.28	26.82	10.79	12.91	14.88	18.61	19.26	18.3
C70-72, D32-33, D42-43	Thyroid	9.71	7.83	6.26	6.13	4.67	4.19	12.12	9.66	7.22	7.52	6.05	5.61	5.25	4.59	4.33	3.1	1.73	1.02	C70-72, D32-33, D42-43	Thyroid	0.74	1.23	2.16	3.19	3.32	4.61	0.74	1.22	2.54	4.04	4.69	6.06	0.74	1.25	1.39	1.33	0.39	1.36
C73	Adrenal gland	0.31	0.43	0.66	0.84	0.8	0.73	0.37	0.56	0.66	0.82	1.08	0.45	0.2	0.2	0.65	0.89	0.19	1.36	C73	Adrenal gland	0.26	0.21	0.38	0.49	1.04	1.15	0.29	0.26	0.41	0.56	1.17	1.36	0.2	0.13	0.33	0.33	0.77	0.68
C74	Other endocrine	1.21	1.04	1.09	1.26	1.54	0.84	1.62	1.3	1.39	1.69	2.08	0.91	0.44	0.59	0.49	0.33	0.39	0.68	C74	Other endocrine	0.14	0.24	0.46	0.6	0.55	1.15	0.21	0.3	0.62	0.82	0.81	1.52	0	0.13	0.16	0.11	0	0.34
C75	Hodgkin's lymphoma	0.71	0.73	0.79	0.98	0.74	1.36	0.74	0.93	0.94	0.87	0.99	1.97	0.64	0.39	0.49	1.22	0.19	0	C75	Hodgkin's lymphoma	0.43	0.73	0.9	0.98	1.48	1.68	0.4	0.78	1.07	1.18	1.81	2.12	0.49	0.66	0.57	0.55	0.77	0.68
C81	Non-Hodgkin's lymphoma	10.59	13.68	17.7	21.67	22.07	17.17	12.57	16.26	20.96	26.36	27.17	21.06	6.92	9.11	11.2	11.52	11.17	8.47	C81	Non-Hodgkin's lymphoma	5.76	8	12.43	16.98	22.25	18.64	6.46	9.04	13.7	19.35	26.9	22.73	4.46	6.16	9.9	11.85	12.33	9.49
C82-86, C96	Immunoproliferative diseases	0.12	0.24	0.14	0.32	0.68	0.42	0.19	0.3	0.21	0.41	0.99	0.61	0	0.13	0	0.11	0	0	C82-86, C96	Immunoproliferative diseases	0.02	0.07	0.05	0.21	0.31	0.42	0.03	0.07	0.08	0.31	0.45	0.61	0	0.07	0	0	0	0
C88	Multiple myeloma	4.62	4.16	5.25	7	6.58	4.19	5.93	5.37	6.6	9.32	8.67	5.61	2.21	2.03	2.54	1.99	2.12	1.02	C88	Multiple myeloma	2	2.89	4.21	5.43	5.84	5.55	2.58	3.85	5.09	7.22	7.58	7.27	0.93	1.18	2.45	1.55	2.12	1.69
C90	Lymphoid leukemia	2.29	2.84	3.11	3.54	3.63	4.19	2.69	3.44	3.98	4.3	4.96	5.15	1.57	1.77	1.39	1.88	0.77	2.03	C90	Lymphoid leukemia	1.67	1.63	2.49	3.64	4.55	4.4	1.67	1.81	3.08	4.2	6.14	5.61	1.67	1.31	1.31	2.44	1.16	1.69
C91	Myeloid leukemia	4.21	5.68	7.54	8.44	10.2	8.69	5.32	7.37	9.68	10.85	13.36	11.67	2.16	2.69	3.27	3.21	3.47	2.03	C91	Myeloid leukemia	2.1	3.1	4.78	6.58	8.42	6.49	2.5	4	6.15	8.6	11.37	8.79	1.37	1.51	2.04	2.21	2.12	1.36
C92-94, D45-47	Leukemia, unspecified	3.52	4.59	5.6	7.46	7.68	6.49	2.74	3.78	4.92	7.37	8.58	7.12	4.95	6.03	6.95	7.64	5.78	5.08	C92-94, D45-47	Leukemia, unspecified	4.19	4.9	6.75	8.65	10.14	8.48	3.64	4.22	6.19	8.7	10.92	9.39	5.2	6.1	7.85	8.53	8.48	6.44
C95	Other and unspecified	13.28	16.54	21.72	30.04	39.4	43.87	15.26	19.26	25.97	36.19	47.75	55	9.62	11.73	13.25	16.72	21.57	18.98	C95	Other and unspecified	9.12	11.88	18.58	28.6	44.38	54.89	10.34	14.26	22.11	34.91	54.61	71.06	6.87	7.67	11.53	14.95	22.54	18.64
O&U	All sites	743.18	933.63	1198.05	1457.67	1596.18	1423.06	716.12	922.65	1212.35	1515.11	1714.12	1560.41	793.1	953.05	1169.53	1333.4	1344.5	1115.87	O&U	All sites	422.01	596.12	864.32	1224.42	1583.02	1697.16	380.87	567.43	836.66	1233.02	1669.89	1825.71	497.93	646.9	919.45	1205.82	1397.66	1409.66
C00-96	All sites except C44	738.39	927.85	1189.47	1444.68	1576.08	1399.71	711.05	916.4	1202.67	1501.64	1692.46	1536.78	788.83	948.14	1163.15	1321.44	1327.74	1093.17	C00-96	All sites except C44	421.05	595.15	862.41	1220.68	1574.66	1679.78	380.1	566.58	834.98	1229.74	1660.59	1808.59	496.6	645.72	917.08	1201.06	1391.3	1391.7
male		overall						urban						rural							male	overall						urban						rural
		60-64	65-69	70-74	75-79	80-84	85+	60-64	65-69	70-74	75-79	80-84	85+	60-64	65-69	70-74	75-79	80-84	85+			60-64	65-69	70-74	75-79	80-84	85+	60-64	65-69	70-74	75-79	80-84	85+	60-64	65-69	70-74	75-79	80-84	85+
C00	Lip	0.41	0.48	0.57	1.28	0.99	1.09	0.37	0.61	0.35	1.1	1.22	1.54	0.48	0.26	1	1.68	0.46	0	C00	Lip	0.1	0.1	0.57	0.75	0.28	2.74	0	0.08	0.35	0.55	0	1.93	0.29	0.13	1	1.2	0.93	4.7
C01-02	Tongue	2.2	2.16	2.8	2.49	3.52	3.56	2.82	1.82	3.39	2.96	4.46	4.63	1.06	2.73	1.66	1.44	1.39	0.94	C01-02	Tongue	0.86	1.39	1.31	2.11	3.67	2.19	1.07	1.67	1.3	2.3	4.86	2.32	0.48	0.91	1.33	1.68	0.93	1.88
C03-06	Mouth	3.91	3.69	4.22	5.2	7.05	7.12	4.47	3.8	4.26	5.82	8.1	7.34	2.9	3.51	4.16	3.84	4.64	6.58	C03-06	Mouth	1.37	1.87	2.74	2.86	4.65	7.12	1.6	1.6	2.69	3.29	5.27	7.72	0.97	2.34	2.83	1.92	3.25	5.64
C07-08	Salivary glands	1.44	1.49	2.05	2.34	2.11	2.19	1.81	1.9	2.35	2.96	2.43	3.09	0.77	0.78	1.5	0.96	1.39	0	C07-08	Salivary glands	0.34	0.82	0.74	1.28	1.55	3.01	0.48	0.99	0.78	1.32	1.82	4.25	0.1	0.52	0.67	1.2	0.93	0
C09	Tonsil	0.55	0.43	0.29	0.6	0.42	0.82	0.8	0.46	0.26	0.55	0.61	0.77	0.1	0.39	0.33	0.72	0	0.94	C09	Tonsil	0.17	0.24	0.29	0.3	0.56	0.55	0.21	0.38	0.35	0.44	0.61	0.39	0.1	0	0.17	0	0.46	0.54
C10	Other oropharynx	1.03	1.39	0.91	1.05	1.55	1.09	0.12	1.52	1.13	0.88	1.62	1.16	0.87	1.17	0.5	1.44	1.39	0.94	C10	Other oropharynx	0.41	0.43	0.63	0.83	0.42	1.37	0.43	0.61	0.69	0.88	0.61	1.93	0.39	0.13	0.5	0.72	0	0
C11	Nasopharynx	12.19	9.74	8.73	8.96	7.33	6.02	14.01	10.95	9.03	9.66	7.9	6.18	8.88	7.67	8.15	7.45	6.03	5.64	C11	Nasopharynx	6.97	7.19	8.5	9.04	11	7.94	8.1	8.06	9.73	9.55	12.56	7.72	4.92	5.72	6.15	7.93	7.42	8.46
C12-13	Hypopharynx	1.44	1.49	2.23	2.79	1.83	2.19	1.7	2.05	2.69	2.96	2.43	2.7	0.97	0.52	1.33	2.4	0.46	0.94	C12-13	Hypopharynx	0.58	0.96	1.2	1.36	1.13	0.82	0.75	1.37	1.56	1.54	1.62	0.39	0.29	0.26	0.5	0.96	0	1.88
C14	Pharynx, unspecified	0.76	1.15	1.54	1.28	0.99	1.37	0.48	1.52	1.13	1.32	1.22	1.16	1.26	0.52	2.33	1.2	0.46	1.88	C14	Pharynx, unspecified	0.55	0.62	0.97	1.05	0.85	1.92	0.59	0.53	0.87	1.21	0.81	1.54	0.48	0.78	1.16	0.72	0.93	2.82
C15	Esophagus	125.82	152.63	176.74	187.03	198.77	178.48	85.02	99.69	115.71	130.47	142.81	145.97	199.79	243.1	293.59	310.84	326.87	257.63	C15	Esophagus	73.43	106.15	141.36	175.58	217.38	238.97	51.4	76.72	95.04	116.65	150.5	187.29	113.36	156.44	230.05	304.59	370.45	364.82
C16	Stomach	171.34	219.64	283.23	313.04	331.99	277.57	138.18	180.51	240.64	273.78	308.5	262.98	231.46	286.49	364.78	398.99	385.75	313.11	C16	Stomach	95.85	153.35	215.89	283.14	353.98	347.38	75.8	121.58	174.18	240.2	322.28	335.58	132.19	207.63	295.75	377.14	426.55	376.1
C17	Small intestine	3.06	4.41	6.33	7.98	9.73	7.66	3.68	5.32	7.99	9.77	12.56	7.72	1.93	2.86	3.16	4.08	3.25	7.52	C17	Small intestine	1.41	2.54	3.14	6.18	9.02	10.4	1.49	3.04	3.91	8.23	11.75	11.2	1.26	1.69	1.66	1.68	2.78	8.46
C18	Colon	37.45	50.17	76.3	105.45	130.12	116.89	44.27	64.1	95.21	132.34	167.92	153.69	25.11	26.38	40.09	46.6	43.58	27.27	C18	Colon	13.46	21.73	37.32	65.08	100.65	123.18	14.54	26.84	45.78	79.67	123.97	154.47	11.49	12.99	21.12	33.15	47.29	47.01
C19-20	Rectum	44.56	59.05	79.84	97.09	108.83	90.61	50.61	67.75	90.35	111.49	126.2	101.18	33.6	44.18	59.72	65.58	69.08	64.88	C19-20	Rectum	18.37	24.46	41.15	69.75	95.86	108.13	18.32	27.6	45.7	76.37	109.38	129.75	18.44	19.1	32.44	55.25	64.91	55.48
C21	Anna	1	1.44	1.83	1.88	1.69	2.74	0.85	1.14	1.74	1.87	2.43	2.7	1.26	1.95	2	1.92	0	2.82	C21	Anna	0.48	0.86	0.74	0.6	1.55	3.01	0.37	0.91	0.61	0.33	2.03	3.09	0.68	0.78	1	1.2	0.46	2.82
C22	Liver	113.43	129.32	141.59	159.54	186.93	185.6	99.45	118.47	130.14	146.49	175.01	185.75	138.76	147.86	163.51	188.09	214.2	158.23	C22	Liver	101.76	114.16	134.68	165.33	205.68	217.35	83.15	104.48	121.36	153.31	186.76	204.67	135.48	130.71	160.18	191.21	248.98	248.23
C23-24	Gallbladder etc	9.27	12.57	19.52	30.2	35.95	42.16	10.33	14.75	22.41	33.91	44.56	49.82	7.34	8.84	13.97	22.1	16.23	23.51	C23-24	Gallbladder etc	7.07	8.49	15.92	27.19	32.56	42.7	7.67	10.04	17.9	31.49	41.53	51.75	5.99	5.85	12.14	17.78	12.05	20.69
C25	Pancreas	22.62	32.09	42.23	59.73	68.23	70.35	24.24	33.61	46.74	67.59	77.18	82.25	19.7	29.49	33.6	42.52	47.76	41.37	C25	Pancreas	19.22	28.68	40.8	54.99	72.04	73.36	20.62	30.57	46.3	61.01	83.66	83.8	16.71	25.47	30.27	41.8	45.44	47.95
C30-31	Nose,sinuses etc	1.65	1.39	2.05	2.34	1.69	2.74	1.6	1.75	2.43	2.19	2.43	2.7	1.74	0.78	1.33	2.64	0	2.82	C30-31	Nose,sinuses etc	0.79	0.53	1.26	1.88	2.54	2.74	0.64	0.38	1.39	1.98	3.24	3.09	1.06	0.8	1	1.68	0.93	1.88
C32	Larynx	9.34	12.33	14.72	16.19	14.66	15.33	9.96	13.31	17.55	18.54	17.42	15.83	8.21	10.65	9.31	11.05	8.35	14.1	C32	Larynx	3.64	5.76	9.02	10.24	18.33	20.8	3.68	5.25	9.12	11.3	21.67	23.94	3.57	6.63	8.82	7.93	10.66	13.16
C33-34	Trachea,bronchus & lung	208.11	291.16	403.19	518.15	586.17	502.59	202.47	296.93	423.85	550.2	631.39	548.74	218.33	281.3	363.62	448	482.65	390.21	C33-34	Trachea,bronchus & lung	150.92	227.94	345.72	507.76	640.72	625.49	145.96	235.49	364	539.99	689.32	672.31	159.91	215.03	310.72	437.19	529.48	511.5
C37-38	Other thoracic organs	2.92	3.5	4.39	4.9	4.65	3.56	3.73	3.65	5.91	6.58	5.27	4.25	1.45	3.25	1.5	1.2	3.25	1.88	C37-38	Other thoracic organs	1.3	1.77	2.57	3.84	4.65	4.38	1.65	2.13	3.47	4.83	5.87	5.02	0.68	1.17	0.83	1.68	1.85	2.82
C40-41	Bone	4.63	6.19	8.27	11.75	12.97	11.22	3.73	5.47	6.52	10.21	12.36	10.43	6.28	7.41	11.64	15.13	14.37	13.16	C40-41	Bone	4.19	4.46	7.25	10.7	12.12	12.87	2.56	3.12	5.82	9.22	10.74	9.65	7.15	6.76	9.98	13.93	15.3	20.69
C43	Melanoma of skin	1.17	1.87	1.88	3.24	3.95	4.11	1.28	2.05	2.17	4.17	4.86	3.48	0.97	1.56	1.33	1.2	1.85	5.64	C43	Melanoma of skin	0.65	0.67	0.91	1.81	1.41	4.11	0.75	0.84	1.04	2.19	1.42	5.02	0.48	0.39	0.67	0.96	1.39	1.88
C44	Other skin	5.63	7.05	10.96	13.93	25.66	27.92	5.59	8.29	12.08	15.47	26.94	27.8	5.7	4.94	8.82	10.57	22.72	28.21	C44	Other skin	1.34	0.82	2.74	4.75	10.57	20.26	1.07	0.68	2.61	4.39	11.95	18.54	1.83	1.04	2.99	5.52	7.42	24.45
C45	Mesothelioma	0.72	0.72	0.97	1.21	1.41	2.74	0.91	0.91	1.39	1.76	1.42	3.86	0.39	0.39	0.17	0	1.39	0	C45	Mesothelioma	0.45	0.62	0.74	1.13	0.85	2.46	0.59	0.91	1.04	1.65	1.01	3.48	0.19	0.13	0.17	0	0.46	0
C46	Kaposi sarcoma	0	0.14	0.23	0.15	0.28	0	0	0.15	0.26	0.22	0.41	0	0	0.13	0.17	0	0	0	C46	Kaposi sarcoma	0.1	0.05	0.17	0.23	0.28	0.27	0.11	0.08	0.09	0.33	0.41	0.39	0.1	0	0.33	0	0	0
C47,C49	Connective & soft tissue	2.13	2.88	3.54	4.37	5.78	3.83	2.66	3.57	4.6	5.27	7.49	5.02	1.16	1.69	1.5	2.4	1.85	0.94	C47,C49	Connective & soft tissue	0.55	1.39	1.54	2.26	3.81	4.65	0.69	1.98	1.91	2.96	5.27	5.79	0.29	0.39	0.83	0.72	0.46	1.88
C50	Breast	0.82	1.2	1.77	1.81	2.4	3.01	0.91	1.52	2	2.41	2.84	3.86	0.68	0.65	1.33	0.48	1.39	0.94	C50	Breast	0.31	0.48	0.68	0.83	0.99	4.11	0.21	0.46	0.78	0.88	1.22	4.63	0.48	0.52	0.5	0.72	0.46	2.82
C51	Vulva	—	—	—	—	—	—	—	—	—	—	—	—	—	—	—	—	—	—	C51	Vulva	—	—	—	—	—	—	-	-	-	-	-	-	-	-	-	-	-	-
C52	Vagina	—	—	—	—	—	—	—	—	—	—	—	—	—	—	—	—	—	—	C52	Vagina	—	—	—	—	—	—	-	-	-	-	-	-	-	-	-	-	-	-
C53	Cervix uteri	—	—	—	—	—	—	—	—	—	—	—	—	—	—	—	—	—	—	C53	Cervix uteri	—	—	—	—	—	—	-	-	-	-	-	-	-	-	-	-	-	-
C54	Corpus uteri	—	—	—	—	—	—	—	—	—	—	—	—	—	—	—	—	—	—	C54	Corpus uteri	—	—	—	—	—	—	-	-	-	-	-	-	-	-	-	-	-	-
C55	Uterus, unspecified	—	—	—	—	—	—	—	—	—	—	—	—	—	—	—	—	—	—	C55	Uterus, unspecified	—	—	—	—	—	—	-	-	-	-	-	-	-	-	-	-	-	-
C56	Ovary	—	—	—	—	—	—	—	—	—	—	—	—	—	—	—	—	—	—	C56	Ovary	—	—	—	—	—	—	-	-	-	-	-	-	-	-	-	-	-	-
C57	Other female genital organs	—	—	—	—	—	—	—	—	—	—	—	—	—	—	—	—	—	—	C57	Other female genital organs	—	—	—	—	—	—	-	-	-	-	-	-	-	-	-	-	-	-
C58	Placenta	—	—	—	—	—	—	—	—	—	—	—	—	—	—	—	—	—	—	C58	Placenta	—	—	—	—	—	—	-	-	-	-	-	-	-	-	-	-	-	-
C59	Penis	1.48	2.01	2.68	4.52	4.37	3.56	1.49	2.05	2.87	3.4	4.25	4.25	1.45	1.95	2.33	6.97	4.64	1.88	C59	Penis	0.24	0.38	0.4	0.75	1.69	3.28	0.32	0.38	0.35	0.44	2.03	3.48	0.1	0.39	0.5	1.44	0.93	2.82
C60	Prostate	13.87	33.72	66.26	110.05	149.01	154.94	18.11	45.77	87.39	140.02	185.95	196.56	6.18	13.12	25.78	44.44	64.45	53.59	C60	Prostate	3.6	7.58	21.86	44.89	85.01	158.77	4.05	8.44	26.76	54.43	103.71	192.7	2.8	6.11	12.48	24.02	42.19	76.16
C61	Tetis	0.76	0.67	1.43	0.9	1.69	1.37	0.85	0.46	1.65	0.99	1.62	1.16	0.58	1.04	1	0.72	1.85	1.88	C61	Tetis	0.1	0.29	0.46	0.38	0.99	1.64	0.11	0.3	0.35	0.33	1.42	2.32	0.1	0.26	0.67	0.48	0	0
C62	Other male genital organs	0.41	0.82	1.14	1.88	1.55	1.37	0.53	1.14	1.48	2.74	1.82	0.77	0.19	0.26	0.5	0	0.93	2.82	C62	Other male genital organs	0.07	0.14	0.29	0.6	0.99	0.82	0.11	0.15	0.43	0.77	1.22	1.16	0	0.13	0	0.24	0.46	0
C63	Kidney	15.38	17.65	20.66	24.33	27.77	19.44	20.51	24.94	27.02	31.6	34.64	23.17	6.08	5.2	8.48	8.41	12.05	10.34	C63	Kidney	4.19	5.8	9.3	14.76	19.17	22.45	5.27	3.92	11.55	18.87	23.29	29.73	2.22	3.9	4.99	5.77	9.74	4.7
C64	Renal pelvis	1.48	1.87	2.17	3.92	4.23	3.56	1.86	2.66	2.95	5.38	5.67	5.02	0.77	0.52	0.67	0.72	0.93	0	C64	Renal pelvis	0.41	0.72	0.74	1.96	3.95	3.28	0.53	0.99	1.04	2.74	5.06	4.63	0.19	0.26	0.17	0.24	1.39	0
C65	Ureter	1.13	2.35	3.77	4.75	5.78	6.57	1.33	3.27	4.95	6.58	7.9	8.11	0.77	0.78	1.5	0.72	0.93	2.82	C65	Ureter	0.34	0.53	1.43	2.34	3.1	5.2	0.43	0.84	2	3.29	4.05	5.79	0.19	0	0.33	0.24	0.93	3.76
C66	Bladder	20.67	33.38	49.36	76.15	96.99	107.31	24.24	40.91	57.94	88.11	111.6	125.5	14.19	0.53	32.93	49.96	63.52	63	C66	Bladder	4.09	10.31	16.89	34.8	62.03	119.08	4.42	10.65	18.42	39.83	70.69	142.11	3.48	9.74	13.97	23.78	42.19	63
C67	Other urinary organs	0.24	0.43	0.74	1.51	1.27	1.37	0.37	0.53	1.04	1.87	1.42	1.93	0	0.26	0.17	0.72	0.93	0	C67	Other urinary organs	0.14	0.1	0.63	1.21	1.27	2.19	0.16	0.15	0.61	1.43	1.22	2.32	0.1	0	0.67	0.72	1.39	1.88
C68	Eye	0.34	0.67	0.4	0.45	1.69	0	0.43	0.53	0.26	0.44	1.01	0	0.19	0.91	0.67	0.48	3.25	0	C68	Eye	0.07	0.1	0.23	0.08	0.7	0.5	0.11	0.08	0.17	0	0.41	0.77	0	0.13	0.33	0.24	1.39	0
C69	Brain, nervous system	15.72	17.6	21.17	24.1	24.11	26.83	15.08	17.49	20.76	25.57	25.12	27.8	16.9	17.8	21.96	20.9	21.79	24.45	C69	Brain, nervous system	10.26	13.96	17.46	21.92	25.09	26.83	9.59	13	17.2	20.85	25.73	28.19	11.49	15.59	17.96	24.26	23.65	23.51
C70-72, D32-33, D42-43	Thyroid	5.39	4.17	3.54	3.92	2.96	3.01	6.5	5.09	3.91	4.28	3.85	4.25	3.38	2.6	2.83	3.12	0.93	0	C70-72, D32-33, D42-43	Thyroid	0.76	0.91	2.28	2.49	1.97	1.92	0.85	0.84	2.61	3.07	2.84	2.7	0.58	1.04	1.66	1.2	0	0
C73	Adrenal gland	0.34	0.72	0.63	0.75	1.13	0.55	0.43	0.91	0.61	0.77	1.42	0.39	0.19	0.39	0.67	0.72	0.46	0.94	C73	Adrenal gland	0.31	0.38	0.46	0.53	1.55	1.64	0.37	0.46	0.61	0.66	1.62	1.93	0.19	0.26	0.17	0.24	1.39	0.64
C74	Other endocrine	1.51	1.39	1.08	1.73	1.83	1.64	2.13	1.75	1.39	2.3	2.23	1.93	0.39	0.78	0.5	0.48	0.93	0.94	C74	Other endocrine	0.14	0.19	0.4	0.68	0.7	1.64	0.21	0.23	0.61	0.88	1.01	1.93	0	0.13	0	0.24	0	0.64
C75	Hodgkin's lymphoma	1.06	1.01	0.86	1.13	0.85	2.19	1.01	1.29	0.96	0.99	1.01	3.09	1.16	0.52	0.67	1.44	0.46	0	C75	Hodgkin's lymphoma	0.62	1.01	1.14	1.36	1.83	1.92	0.69	1.06	1.22	1.65	2.23	1.93	0.48	0.91	1	0.72	0.93	1.88
C81	Non-Hodgkin's lymphoma	13.11	16.5	22.31	27.64	29.46	26.83	15.98	19.69	25.98	33.36	36.06	32.82	7.92	11.04	15.3	15.13	14.37	12.22	C81	Non-Hodgkin's lymphoma	7.38	9.59	14.84	22.3	29.6	26.01	8.36	11.33	15.9	25.35	35.25	30.89	5.6	6.63	12.81	15.61	16.69	14.1
C82-86, C96	Immunoproliferative diseases	0.14	0.29	0.17	0.53	0.99	1.09	0.21	0.3	0.26	0.66	1.42	1.54	0	0.26	0	0.24	0	0	C82-86, C96	Immunoproliferative diseases	0.03	0.05	0.11	0.3	0.7	1.09	0.05	0	0.17	0.44	1.01	1.54	0	0.13	0	0	0	0
C88	Multiple myeloma	5.7	4.89	5.88	8.44	9.73	5.47	7.14	6.24	7.64	10.86	13.37	6.56	3.09	2.6	2.5	3.12	1.39	2.82	C88	Multiple myeloma	2.64	3.6	5.02	5.65	7.89	8.49	3.3	4.71	5.99	7.68	10.13	10.43	1.45	1.69	3.16	1.2	2.78	3.76
C90	Lymphoid leukemia	2.44	3.12	3.37	4.97	4.93	8.21	3.04	4.03	4.26	5.71	6.68	9.27	1.35	1.56	1.66	3.36	0.93	5.64	C90	Lymphoid leukemia	1.89	1.92	2.97	4.9	6.48	7.12	1.76	1.98	3.82	5.38	8.51	9.27	2.12	1.82	1.33	3.84	1.85	1.88
C91	Myeloid leukemia	4.33	6.43	8.67	10.24	13.67	12.04	5.75	8.44	11.38	13.06	17.62	16.22	1.74	2.99	3.49	4.08	4.64	1.88	C91	Myeloid leukemia	2.37	3.69	6.22	7.31	9.73	7.94	2.82	5.17	7.99	9.44	13.17	10.43	1.54	1.17	2.83	2.64	1.85	1.88
C92-94, D45-47	Leukemia, unspecified	3.84	5.71	6.96	9.57	9.59	7.94	2.93	5.09	6.6	9.44	10.33	7.34	5.5	6.76	7.65	9.85	7.88	9.4	C92-94, D45-47	Leukemia, unspecified	4.94	5.9	8.22	10.77	12.55	12.59	4.42	6.01	7.56	1.75	13.17	13.13	5.89	5.72	9.48	10.81	11.13	11.28
C95	Other and unspecified	15.31	18.8	25.85	35.78	49.34	52.83	17.9	22.13	30.84	42.14	58.34	64.88	10.62	13.12	16.3	21.86	28.75	23.51	C95	Other and unspecified	10.99	13.33	23.06	3.22	55.97	71.17	12.46	16.35	27.8	39.72	66.64	89.59	8.3	8.19	13.97	18.98	31.53	26.33
O&U	All sites	914.25	1185.97	1552.03	1923.23	2200.59	2022.66	864.87	1162.31	1556.42	1983.18	2333.33	2189.17	1003.76	1226.41	1543.62	1791.99	1896.77	1617.24	O&U	All sites	562.23	799.03	1154.95	1626.01	2142.08	2379.89	504.88	758.4	1113.54	1616.24	2206.52	2528.61	666.18	868.45	1234.23	1647.39	1994.59	2017.79
C00-96	All sites except C44	908.62	1178.92	1541.07	1909.3	2174.93	1994.74	859.28	1154.02	1544.34	1967.71	2306.38	2161.36	998.06	1221.47	1534.8	1781.42	1874.05	1589.03	C00-96	All sites except C44	560.89	789.21	1152.21	1621.26	2131.51	2359.63	503.82	757.71	1110.93	1611.85	2194.57	2510.07	664.34	867.41	1231.23	1641.86	1987.18	1993.34
female		overall						urban						rural							female	overall						urban						rural
		60-64	65-69	70-74	75-79	80-84	85+	60-64	65-69	70-74	75-79	80-84	85+	60-64	65-69	70-74	75-79	80-84	85+			60-64	65-69	70-74	75-79	80-84	85+	60-64	65-69	70-74	75-79	80-84	85+	60-64	65-69	70-74	75-79	80-84	85+
C00	Lip	0.45	0.28	0.52	0.72	1.31	1.02	0.42	0.22	0.62	0.67	1.47	1.25	0.5	0.4	0.32	0.82	0.99	0.53	C00	Lip	0.14	0.05	0.16	0.2	0.44	1.36	0.05	0.07	0.08	0.19	0.49	1	0.3	0	0.32	0.21	0.33	2.12
C01-02	Tongue	1.32	1.4	2.31	2.42	2.4	1.36	1.43	1.8	2.64	3.26	3.26	1.99	1.1	0.66	1.61	0.62	0.66	0	C01-02	Tongue	0.76	0.61	1.05	1.11	2.18	1.53	1.01	0.65	1.32	1.53	2.77	1.99	0.3	0.53	0.48	0.21	0.99	0.53
C03-06	Mouth	1.74	2.76	3.09	4.32	4.14	4.92	1.86	3.03	3.42	4.6	4.23	6.48	1.6	2.25	2.41	3.7	3.95	1.59	C03-06	Mouth	0.55	1.07	1.94	2.29	3.49	4.92	0.53	1.3	2.18	2.78	4.23	5.98	0.6	0.66	1.45	1.23	1.98	2.65
C07-08	Salivary glands	0.94	0.89	1	1.18	1.13	1.7	1.43	1.23	1.17	1.53	1.47	1.99	0.6	0.26	0.64	0.41	0.99	1.06	C07-08	Salivary glands	0.17	0.23	0.42	0.85	0.98	1.86	0.21	0.36	0.31	1.06	1.47	1.75	0.1	0	0.64	0.41	0	2.12
C09	Tonsil	0.13	0.05	0.31	0.39	0.33	0.34	0.11	0.07	0.47	0.38	0.49	0.25	0.2	0	0	0.41	0	0.53	C09	Tonsil	0.07	0.09	0.21	0.13	0.11	0.34	0.11	0	0.16	0.1	0.16	0.5	0	0.26	0.32	0.21	0	0
C10	Other oropharynx	0.15	0.28	0.26	0.26	0.54	1.02	0.37	0.22	0.16	0.29	0.49	0.75	0.4	0.4	0.48	0.21	0.66	1.59	C10	Other oropharynx	0.03	0.23	0.37	0.2	0.11	0.34	0	0.22	0.23	0.19	0.16	0.25	0.1	0.26	0.64	0.21	0	0.53
C11	Nasopharynx	5.33	4.34	4.77	2.88	2.51	2.71	5.2	4.26	5.21	2.69	2.61	2.74	5.58	4.5	3.86	3.29	2.31	2.65	C11	Nasopharynx	2.53	3.36	3.46	3.14	4.36	6.61	2.76	3.46	3.96	3.36	4.56	5.49	2.09	3.17	2.41	2.67	3.95	9.01
C12-13	Hypopharynx	0.07	0.23	0.26	0.52	0.22	0.17	0.05	0.22	0.31	0.67	0.16	0.25	0.1	0.26	0.16	0.21	0.33	0	C12-13	Hypopharynx	0.03	0.05	0.1	0.2	0.22	0	0.05	0	0.16	0.19	0.16	0	0	0.13	0	0.21	0.33	0
C14	Pharynx, unspecified	0.24	0.28	0.26	0.33	0.98	0.17	0.21	0.22	0.16	0.48	1.3	0.25	0.3	0.4	0.48	0	0.33	0	C14	Pharynx, unspecified	0.014	0.28	0.16	0.59	0.65	0.51	0.21	0.29	0.23	0.58	0.65	0.25	0	0.26	0	0.62	0.66	1.06
C15	Esophagus	48.28	67.15	82.12	94.38	97.54	88.67	24.89	37.39	48.27	57.27	67.58	62.83	92.24	121.68	152.19	173.84	158.71	143.57	C15	Esophagus	25.84	41.89	61.89	90.45	114.1	119.7	13	25.84	35.83	53.05	75.88	76.05	49.96	71.29	115.83	170.55	191.45	212.45
C16	Stomach	59.57	80.74	102.98	128.38	137.75	130.38	47.6	65.39	85.81	110.33	123.59	121.93	82.07	108.85	138.51	167.06	166.41	148.34	C16	Stomach	34.43	52.49	81.12	122.63	160.75	171.07	27.33	40.78	65.13	104.19	148.83	158.33	47.76	73.93	114.22	162.13	184.86	198.14
C17	Small intestine	2.46	4.02	3.98	5.43	4.14	5.76	3.29	4.76	4.59	6.72	5.54	7.48	0.9	2.65	2.73	2.67	1.32	2.12	C17	Small intestine	0.8	1.87	2.15	3.73	3.92	3.9	1.01	2.45	2.49	4.51	4.56	4.99	0.4	0.79	1.45	2.05	2.64	1.59
C18	Colon	27.96	43.71	62.78	81.75	88.38	79.52	35.61	55.58	78.58	103.9	113.17	102.98	20.14	21.96	30.08	34.32	38.22	29.67	C18	Colon	9.49	16.02	27.88	44.8	65.72	85.96	10.97	19.42	33.97	56.12	86.14	109.96	7.28	9.79	15.28	20.55	24.38	34.97
C19-20	Rectum	29.86	37.87	52.25	58.01	64.63	53.92	32.27	42.3	57.75	62.93	71.81	64.58	25.33	29.76	40.86	47.47	50.09	31.26	C19-20	Rectum	11.05	15.74	24.63	39.76	55.14	69.68	10.83	16.02	25.81	42.79	60.25	79.04	11.47	15.21	22.2	33.29	44.81	49.8
C21	Anna	0.48	0.65	1.1	1.7	1.85	1.7	0.37	0.51	1.17	1.92	2.61	2.24	0.7	0.93	0.97	1.23	0.33	0.53	C21	Anna	0.17	0.42	0.63	0.33	1.09	1.86	0.11	0.36	0.7	0.29	1.14	2.24	0.3	0.53	0.48	0.41	0.99	1.06
C22	Liver	38.06	50.99	65.72	82.8	93.94	101.22	30.99	43.6	61.56	74.45	90.21	97.99	51.35	64.54	74.32	100.69	101.49	108.08	C22	Liver	33.91	45.11	62.63	85.15	108.33	115.97	26.43	41.36	57.6	78.57	104.38	111.7	47.96	51.98	73.04	99.25	116.32	125.03
C23-24	Gallbladder etc	10.18	15.18	21.75	34.07	40.98	41.71	11.2	17.25	25.42	40.87	48.69	51.36	8.28	11.37	14.16	19.52	25.37	21.19	C23-24	Gallbladder etc	6.89	10.13	15.46	30.15	40.65	43.4	7.48	12.2	16.87	37.42	49.83	54.85	5.78	6.35	12.55	14.59	22.08	19.07
C25	Pancreas	13.47	21.01	32.18	42.58	53.4	50.52	14.81	23.89	35.6	50.08	63.18	61.34	10.97	15.74	25.1	26.51	33.61	27.55	C25	Pancreas	11.46	18.82	27.46	41.46	53.84	52.56	12.42	21.22	30.86	49.41	64.84	62.09	9.67	14.42	20.43	24.45	31.63	32.32
C30-31	Nose,sinuses etc	0.76	1.07	1.05	1.18	0.87	1.36	0.69	1.44	1.09	1.25	1.3	1.5	0.9	0.4	0.97	1.03	0	1.06	C30-31	Nose,sinuses etc	0.17	0.28	0.52	1.05	1.53	1.36	0.21	0.43	0.62	1.34	1.95	1.75	0.1	0	0.32	0.41	0.66	0.53
C32	Larynx	1.35	1.59	1.94	2.09	2.83	2.37	0.8	1.15	1.79	2.59	3.09	2.49	2.39	2.38	2.25	1.03	2.31	2.12	C32	Larynx	0.87	1.03	1.89	1.77	3.16	3.39	0.37	1.01	1.63	1.73	2.93	2.49	1.79	1.06	2.41	1.85	3.62	5.3
C33-34	Trachea,bronchus & lung	84.1	119.59	176.66	225.05	245.75	218.88	84.48	121.62	186.78	242.72	270.47	246.35	83.36	115.86	155.72	187.2	195.74	160.53	C33-34	Trachea,bronchus & lung	57.77	88.58	149.93	216.02	275.83	271.95	56.2	90.8	33.97	236.77	311.17	300.45	60.73	84.51	129.82	171.58	204.3	211.39
C37-38	Other thoracic organs	1.7	1.59	2.46	2.62	3.38	2.2	1.91	2.02	2.88	3.36	3.91	2.99	1.3	0.79	1.61	1.03	2.31	0.53	C37-38	Other thoracic organs	0.52	0.84	1.31	2.03	2.4	3.9	0.69	1.01	1.55	2.49	3.09	5.73	0.2	0.53	0.8	1.03	0.99	0
C40-41	Bone	3.91	4.44	4.93	5.95	6.32	4.41	3.08	4.11	4.59	5.95	5.7	5.24	5.48	5.03	5.63	5.96	7.58	2.65	C40-41	Bone	2.29	3.27	4.45	7	7.19	6.44	1.86	2.53	3.89	6.62	6.84	7.48	3.09	4.63	5.63	7.81	7.91	4.24
C43	Melanoma of skin	1.11	1.21	2.46	2.42	2.18	1.53	1.43	1.59	2.95	2.97	2.77	1.99	0.5	0.53	1.45	1.23	0.99	0.53	C43	Melanoma of skin	0.69	0.56	0.89	0.65	1.42	3.22	0.85	0.72	0.93	0.96	1.95	4.24	0.4	0.26	0.8	0	0.33	1.06
C44	Other skin	3.95	4.53	6.39	12.16	15.8	20.51	4.56	4.33	7.54	11.7	17.42	20.94	2.79	4.89	4.02	13.15	12.52	19.6	C44	Other skin	0.59	1.12	1.15	2.88	6.65	15.6	0.48	1.01	0.85	2.3	7.16	16.21	0.8	1.32	1.77	4.11	5.6	14.3
C45	Mesothelioma	0.31	0.33	0.58	0.98	1.31	0.68	0.37	0.36	0.85	1.06	1.63	0.75	0.2	0.26	0	0.82	0.66	0.53	C45	Mesothelioma	0.35	0.28	0.63	0.92	0.98	1.02	0.37	0.36	0.93	1.34	1.47	1.5	0.3	0.13	0	0	0	0
C46	Kaposi sarcoma	0.03	0.09	0	0.07	0.11	0.51	0.05	0.14	0	0.1	0.16	0.75	0	0	0	0	0	0	C46	Kaposi sarcoma	0.07	0	0.05	0.2	0.22	0.34	0.05	0	0.08	0.29	0.33	0.5	0.1	0	0	0	0	0
C47,C49	Connective & soft tissue	1.9	1.82	3.09	2.81	2.18	2.71	2.34	2.24	3.89	3.45	3.09	2.99	1.1	1.06	1.45	1.44	0.33	2.12	C47,C49	Connective & soft tissue	0.31	0.61	1	1.37	1.96	2.37	0.37	0.65	1.17	1.44	2.77	3.24	0.2	0.53	0.64	1.23	0.33	0.53
C50	Breast	85.2	71.96	70.59	69.33	61.68	53.58	98.97	87.91	88.14	87.21	77.02	62.83	59.33	42.72	34.27	31.03	30.65	33.91	C50	Breast	22.44	22.18	27.36	34.34	47.73	71.21	24.2	24.97	30.24	41.83	60.25	88.27	19.15	17.06	21.4	18.29	22.41	34.97
C51	Vulva	0.97	1.54	1.57	2.68	2.83	3.05	1.27	2.02	1.87	3.36	4.07	3.99	0.4	0.66	0.97	1.23	0.33	1.06	C51	Vulva	0.21	0.28	0.37	0.65	1.31	2.71	0.27	0.36	0.54	0.96	1.63	3.99	0.1	0.13	0	0	0.66	0
C52	Vagina	0.52	0.56	0.79	1.11	0.33	0.51	0.64	0.51	0.78	1.44	0.49	0.75	0.3	0.66	0.8	0.41	0	0	C52	Vagina	0.14	0.19	0.21	0.46	0.44	0.17	0.21	0.22	0.16	0.58	0.65	0.25	0	0.13	0.32	0.21	0	0
C53	Cervix uteri	19.64	17.32	15.09	13.73	14.82	10.17	17.62	14.94	12.82	11.51	14.33	10.72	23.43	21.69	19.79	18.49	15.82	9.01	C53	Cervix uteri	7.07	7.75	9.01	9.81	13.95	18.65	6.42	6.86	8.55	8.73	13.52	19.95	8.28	9.39	9.97	12.12	14.83	15.89
C54	Corpus uteri	19.88	15.13	12.89	10.99	10.9	6.1	23.35	17.61	15.08	13.14	12.86	7.73	13.36	10.58	8.37	6.37	6.92	2.65	C54	Corpus uteri	3.91	4.25	5.08	7	9.26	11.36	3.82	4.69	5.52	7.29	12.05	14.21	4.09	3.44	4.18	6.37	3.62	5.3
C55	Uterus, unspecified	4.36	3.88	4.3	4.38	4.36	4.92	3.5	2.96	3.5	3.84	4.07	4.49	5.98	5.55	5.95	5.55	4.94	5.83	C55	Uterus, unspecified	3.5	2.76	3.41	5.69	6.97	9.16	3.02	1.95	3.19	4.89	7.33	8.48	4.39	4.23	3.86	7.4	6.26	10.6
C56	Ovary	16.52	16.76	16.14	16.35	13.19	11.02	18.47	20.21	20.29	19.19	16.93	14.21	12.86	10.45	7.56	10.27	5.6	4.24	C56	Ovary	8.66	9.62	10.53	13.41	14.6	13.56	9.98	12.13	13.14	17.17	20.35	18.2	6.18	5.03	5.15	5.34	2.97	3.71
C57	Other female genital organs	1.07	0.89	1.05	0.92	1.2	1.86	1.27	1.01	1.48	1.06	1.3	2.74	0.7	0.66	0.16	0.62	0.99	0	C57	Other female genital organs	0.24	0.28	0.58	0.59	1.31	1.86	0.32	0.43	0.62	0.77	1.79	2.74	0.1	0	0.48	0.21	0.33	0
C58	Placenta	0	0	0.06	0	0	0.17	0	0	0	0	0	0.25	0	0	0	0	0	0	C58	Placenta	0	0	0	0.07	0.11	0.17	0	0	0	0.1	0	0.25	0	0	0	0	0.33	0
C59	Penis	-	-	-	-	-	-	—	—	—	—	—	—	—	—	—	—	—	—	C59	Penis	—	—	—	—	—	—	-	-	-	-	-	-	-	-	-	-	-	-
C60	Prostate	-	-	-	-	-	-	—	—	—	—	—	—	—	—	—	—	—	—	C60	Prostate	—	—	—	—	—	—	-	-	-	-	-	-	-	-	-	-	-	-
C61	Tetis	-	-	-	-	-	-	—	—	—	—	—	—	—	—	—	—	—	—	C61	Tetis	—	—	—	—	—	—	-	-	-	-	-	-	-	-	-	-	-	-
C62	Other male genital organs	-	-	-	-	-	-	—	—	—	—	—	—	—	—	—	—	—	—	C62	Other male genital organs	—	—	—	—	—	—	-	-	-	-	-	-	-	-	-	-	-	-
C63	Kidney	7.27	9.04	10.06	10.73	11.07	9.35	9.29	10.9	12.9	15.45	13.84	12.47	3.49	3.7	4.02	5.14	2.64	3.71	C63	Kidney	1.56	2.66	4.98	7.46	9.37	10.85	1.96	3.18	6.22	9.79	13.19	13.46	0.8	1.72	2.41	2.47	1.65	5.3
C64	Renal pelvis	1.18	1.23	2.25	3.19	3.69	3.2	1.49	2.24	5.36	4.51	7.82	3.99	0.6	0.4	1.45	0.41	0.33	0	C64	Renal pelvis	0.24	0.51	0.84	1.44	1.96	2.71	0.27	0.65	1.24	2.11	2.93	3.99	0.2	0.26	0	0	0	0
C65	Ureter	0.83	2.08	2.83	4.13	4.09	2.78	1.01	2.81	5.13	6.52	4.72	4.49	0.5	0.93	0.64	1.23	0.99	0.53	C65	Ureter	0.24	0.37	1.15	1.9	2.51	2.71	0.37	0.43	1.63	2.49	3.58	3.99	0	0.26	0.16	0.62	0.33	0
C66	Bladder	5.33	8.17	12.18	16.69	22.7	21.72	5.89	11.04	15.23	22.83	27.36	32.41	4.29	5.55	6.92	8.84	17.46	16.95	C66	Bladder	1.25	2.71	4.45	11.25	20.16	28.31	1.17	2.96	5.6	13.72	22.96	34.66	1.4	2.25	2.09	5.96	14.5	14.83
C67	Other urinary organs	0.17	0.17	0.33	0.54	0.34	0.76	0.21	0.43	0.54	0.48	0.98	0.5	0.1	0.13	0	0	0	0	C67	Other urinary organs	0.07	0.05	0	0.52	0.65	0.34	0.05	0.07	0	0.77	0.98	0.5	0.1	0	0	0	0	0
C68	Eye	0.38	0.5	0.36	0.32	0.62	0.59	0.37	0.43	0.62	1.06	0.33	0.75	0.4	0.13	0	0.41	1.32	0.53	C68	Eye	0.03	0.19	0.16	0.13	0.65	0.51	0.05	0.22	0.16	0.1	0.98	0.5	0	0.13	0.16	0.21	0	0.53
C69	Brain, nervous system	16.76	20.7	20.84	25.52	21.51	19.53	16.66	17.4	23.08	26	21.82	23.69	16.95	17.33	17.05	19.32	18.45	13.77	C69	Brain, nervous system	8.14	10.46	13.15	16.94	20.82	22.55	7.11	10.61	13.76	18.42	23.12	25.93	10.07	10.18	11.9	13.77	16.15	15.36
C70-72, D32-33, D42-43	Thyroid	14.06	16.33	12.37	10.34	5.84	5.64	17.72	14	10.18	10.36	7.82	6.48	7.18	6.61	5.79	3.08	2.31	1.59	C70-72, D32-33, D42-43	Thyroid	0.73	1.45	2.04	3.79	4.36	6.27	0.64	1.59	2.49	4.89	6.19	8.23	0.9	1.45	1.13	1.44	0.66	2.12
C73	Adrenal gland	0.28	0.4	0.36	0.61	0.85	0.84	0.32	0.22	0.7	0.86	0.81	0.5	0.2	0	0.64	1.03	0	1.59	C73	Adrenal gland	0.21	0.05	0.31	0.46	0.65	0.85	0.21	0.07	0.23	0.48	0.81	1	0.2	0	0.48	0.41	0.33	0.53
C74	Other endocrine	0.9	0.97	0.67	0.79	0.57	0.34	1.11	0.87	1.4	1.15	1.95	0.25	0.5	0.4	0.48	0.21	0	0.53	C74	Other endocrine	0.14	0.28	0.52	0.52	0.44	0.85	0.21	0.36	0.62	0.77	0.65	1.25	0	0.13	0.32	0	0	0
C75	Hodgkin's lymphoma	0.35	0.66	0.7	0.68	0.57	0.34	0.48	0.58	0.93	0.77	0.98	1.25	0.1	0.26	0.32	1.03	0	0	C75	Hodgkin's lymphoma	0.24	0.47	0.68	0.65	1.2	1.53	0.11	0.51	0.93	0.77	1.47	2.24	0.5	0.4	0.16	0.41	0.66	0
C81	Non-Hodgkin's lymphoma	8.04	11.4	13.22	17.98	14.81	12.38	9.18	12.99	16.48	20.24	20.03	13.46	5.88	7.14	7.24	8.42	8.9	6.36	C81	Non-Hodgkin's lymphoma	4.12	6.44	10.22	12.36	16.57	14.07	4.56	6.86	11.74	14.1	20.19	17.45	3.29	5.69	7.08	8.63	9.23	6.89
C82-86, C96	Immunoproliferative diseases	0.1	0.19	0.03	0.11	0.06	0.08	0.16	0.29	0.16	0.19	0.65	0	0	0	0	0	0	0	C82-86, C96	Immunoproliferative diseases	0	0.09	0	0.13	0	0	0	0.14	0	0.19	0	0	0	0	0	0	0	0
C88	Multiple myeloma	3.53	3.46	5.47	5.96	4.71	2.78	4.72	4.55	5.67	7.96	4.88	4.99	1.3	1.45	2.57	1.03	2.64	0	C88	Multiple myeloma	1.35	2.19	3.46	5.23	4.25	3.73	1.86	3.03	4.27	6.81	5.54	5.24	0.4	0.66	1.77	1.85	1.65	0.53
C90	Lymphoid leukemia	2.15	2.57	2.52	3.05	3.29	1.94	2.34	2.89	3.73	3.07	3.58	2.49	1.79	1.98	1.13	0.62	0.66	0	C90	Lymphoid leukemia	1.45	1.35	2.04	2.55	3.05	2.71	1.89	1.66	2.41	3.17	4.23	3.24	1.2	0.79	1.29	1.23	0.66	1.59
C91	Myeloid leukemia	4.09	4.95	6.2	7.22	6.81	5.22	4.88	6.35	8.16	8.92	9.93	8.73	2.59	2.38	3.06	2.47	2.64	2.12	C91	Myeloid leukemia	1.84	2.52	3.46	5.95	7.41	5.59	2.18	2.89	4.51	7.87	9.93	7.73	1.2	1.85	1.29	1.85	2.31	1.06
C92-94, D45-47	Leukemia, unspecified	3.19	3.5	5.95	5.78	6.53	5.73	2.55	2.53	3.42	5.56	7.16	6.98	4.39	5.29	6.27	5.75	4.28	2.65	C92-94, D45-47	Leukemia, unspecified	3.43	3.92	5.4	6.8	8.28	5.93	2.87	2.53	4.97	6.91	9.12	6.98	4.49	6.48	6.27	6.58	6.59	3.71
C95	Other and unspecified	11.22	14.34	15.89	21.97	28.77	34.19	12.63	16.53	21.61	30.99	39.24	48.62	8.58	10.32	10.3	12.33	16.48	16.42	C95	Other and unspecified	7.24	10.46	14.46	24.59	35.42	44.76	8.23	12.27	17.02	30.7	44.94	59.09	5.38	7.14	9.17	11.51	16.15	14.3
O&U	All sites	570.59	687.97	872.98	1053.43	1128.93	1051.69	567.94	695.16	904.5	1105.87	1216.36	1154.44	575.56	674.79	807.74	941.11	951.99	833.37	O&U	All sites	280.55	398.59	597.43	875.73	1150.83	1274.3	257.33	386.16	588.93	897.97	1238.51	1371.86	324.18	421.38	615.02	828.1	973.41	1067.01
C00-96	All sites except C44	566.64	683.44	845.21	1021.88	1096.1	966.28	563.37	690.83	896.96	1094.17	1198.94	1133.49	572.77	669.9	803.72	927.96	939.47	813.77	C00-96	All sites except C44	279.96	397.47	596.28	872.86	1144.19	1258.7	256.85	385.15	588.08	895.67	1231.35	1355.65	323.38	420.06	613.25	823.99	967.81	1052.7

## Sheet: 2011
The number of cases and deaths of people over 60 years old in China, 2011
incident	all	overall						urban						rural						death	all	overall						urban						rural
		60-64	65-69	70-74	75-79	80-84	85+	60-64	65-69	70-74	75-79	80-84	85+	60-64	65-69	70-74	75-79	80-84	85+			60-64	65-69	70-74	75-79	80-84	85+	60-64	65-69	70-74	75-79	80-84	85+	60-64	65-69	70-74	75-79	80-84	85+
C00	Lip	0.07	0.16	0.12	0.33	0.62	1.23	0.04	0.13	0.08	0.23	0.47	1.05	0.11	0.2	0.19	0.52	0.91	1.59	C00	Lip	0.12	0.07	0.36	0.46	0.37	1.88	0.03	0.07	0.21	0.36	0.27	1.36	0.29	0.07	0.65	0.66	0.58	3.05
C01-02	Tongue	0.8	0.94	1.17	1.6	2.22	2.19	0.81	0.9	1.28	1.94	2.58	2.48	0.79	0.99	0.97	0.95	1.52	1.59	C01-02	Tongue	0.81	0.99	1.17	1.58	2.83	1.78	1.04	1.15	1.31	1.89	3.7	2.12	0.39	0.72	0.9	0.89	0.96	1.02
C03-06	Mouth	1.03	1.74	2.17	2.94	4.59	6.22	1.03	1.62	1.85	2.85	4.53	7.45	1.02	1.93	2.72	3.11	4.7	3.72	C03-06	Mouth	0.97	1.47	2.32	2.56	4	5.76	1.06	1.44	2.42	3.02	4.69	6.67	0.78	1.51	2.13	1.55	2.5	3.73
C07-08	Salivary glands	0.34	0.55	0.55	1.31	1.34	1.4	0.29	0.39	0.6	1.58	1.48	2.09	0.41	0.79	0.45	0.78	1.06	0	C07-08	Salivary glands	0.26	0.52	0.57	1.05	1.23	2.3	0.35	0.67	0.53	1.18	1.62	2.73	0.1	0.26	0.65	0.78	0.39	1.36
C09	Tonsil	0.06	0.14	0.1	0.33	0.31	0.18	0.07	0.19	0.08	0.41	0.47	0.13	0.04	0.05	0.13	0.17	0	0.27	C09	Tonsil	0.12	0.17	0.25	0.21	0.31	0.42	0.16	0.19	0.25	0.26	0.36	0.45	0.05	0.13	0.25	0.11	0.19	0.34
C10	Other oropharynx	0.27	0.35	0.3	0.5	0.03	0.79	0.29	0.32	0.3	0.45	0.94	0.78	0.23	0.4	0.32	0.6	1.21	0.8	C10	Other oropharynx	0.22	0.33	0.49	0.49	0.25	0.73	0.21	0.41	0.45	0.51	0.36	0.91	0.25	0.2	0.57	0.44	0	0.34
C11	Nasopharynx	5.1	4.93	6.78	6.71	6.75	6.4	5.29	5.66	6.68	7.37	7.73	7.5	4.78	3.81	6.94	5.44	4.85	4.25	C11	Nasopharynx	4.76	5.25	5.87	5.88	7.25	7.12	5.42	5.7	6.69	6.24	8.12	6.36	3.53	4.46	4.25	5.09	5.39	8.81
C12-13	Hypopharynx	0.42	0.45	0.52	0.95	0.98	1.14	0.45	0.52	0.68	0.95	1.25	1.31	0.38	0.35	0.26	0.95	0.45	0.8	C12-13	Hypopharynx	0.31	0.5	0.63	0.74	0.61	0.31	0.4	0.67	0.82	0.82	0.81	0.15	0.15	0.2	0.25	0.55	0.19	0.68
C14	Pharynx, unspecified	0.51	0.53	0.64	0.62	0.82	0.79	0.31	0.58	0.49	0.54	0.78	1.05	0.83	0.45	0.91	0.78	0.91	0.27	C14	Pharynx, unspecified	0.34	0.45	0.55	0.81	0.74	1.05	0.4	0.41	0.53	0.87	0.72	0.76	0.25	0.52	0.57	0.66	0.77	1.69
C15	Esophagus	49.32	73.59	96.51	123.18	143.37	146.69	32.08	51.26	64.05	83.83	103.75	114.96	78.24	107.8	152.28	198.36	220.25	211.13	C15	Esophagus	49.74	73.59	99.93	130.01	159.13	165.32	32.17	50.62	63.79	82.72	109.14	119.69	82.17	114.24	171.98	232.35	265.82	367.36
C16	Stomach	63.18	97.33	138.21	184.32	228.84	222.31	48.69	75.14	114.06	157.58	213.04	211.99	87.5	131.33	179.71	235.42	259.51	243.26	C16	Stomach	65.27	102.24	145.64	197.23	245	238.5	51.52	80.13	116.63	167.63	226.12	227.87	90.66	141.37	203.47	261.25	285.27	262.28
C17	Small intestine	1.63	2.44	3.82	4.93	5.72	6.75	1.84	2.97	4.15	5.79	7.19	7.72	1.28	1.63	3.24	3.28	2.88	4.78	C17	Small intestine	1.1	2.2	2.62	4.87	6.15	6.39	1.25	2.74	3.16	6.24	7.76	7.42	0.83	1.25	1.55	1.88	2.7	4.07
C18	Colon	12.05	17.68	31.95	52.27	80.42	95.16	14.02	21.4	38.31	64.25	98.98	121.63	8.73	11.98	21.01	29.37	44.41	41.43	C18	Colon	11.48	18.83	32.4	54.23	80.95	100.2	12.6	23.03	39.55	67.1	103	127.42	9.42	11.4	18.16	26.36	33.9	39.31
C19-20	Rectum	14.58	20.48	34.4	52.33	72.33	82.72	14.09	19.84	34.91	55.03	77.89	97.95	15.39	21.44	33.53	47.17	61.54	51.79	C19-20	Rectum	14.72	20.04	32.54	53.7	72.9	84.39	14.57	21.66	35.2	58.45	82.14	98.94	15.01	17.17	27.23	43.41	53.16	51.85
C21	Anna	0.25	0.41	0.5	0.89	1.65	2.37	0.27	0.55	0.72	0.9	2.11	3.01	0.23	0.2	0.13	0.86	0.76	1.06	C21	Anna	0.33	0.64	0.68	0.46	1.29	2.3	0.24	0.63	0.66	0.31	1.53	2.58	0.49	0.66	0.74	0.78	0.77	1.69
C22	Liver	66.99	78.03	99.56	120.21	143.99	140.91	56.78	66.48	88.43	109.15	138.2	139.8	84.11	95.72	118.69	141.34	155.22	143.14	C22	Liver	67.98	79.17	97.12	122.42	150.77	154.74	54.74	72.1	87.71	113.53	141.09	148.18	94.42	91.69	115.88	141.65	171.43	169.43
C23-24	Gallbladder etc	7	9.46	17.89	26.83	41.14	42.15	7.63	10.5	19.59	31.02	47.89	48.91	5.95	8.32	14.98	18.83	28.04	28.42	C23-24	Gallbladder etc	6.98	9.32	15.68	28.78	37.12	43.14	7.58	11.15	17.35	34.65	46.13	53.63	5.89	6.1	12.35	16.06	17.91	19.65
C25	Pancreas	15.45	22.61	35.93	48.65	64.6	68.44	16.94	25.34	40.5	55.16	73.9	81.21	12.95	18.42	28.08	36.2	46.54	42.49	C25	Pancreas	15.36	23.68	33.85	47.75	61.77	60.52	16.51	25.77	38.15	54.82	73.21	70.6	13.25	19.99	25.27	32.45	37.37	37.95
C30-31	Nose,sinuses etc	0.42	0.7	0.84	1.22	0.88	1.14	0.49	0.87	0.87	1.22	1.09	1.44	0.3	0.45	0.78	1.21	0.45	0.53	C30-31	Nose,sinuses etc	0.48	0.4	0.87	1.44	1.97	1.88	0.43	0.41	0.98	1.64	2.53	2.27	0.59	0.39	0.65	1	0.77	1.02
C32	Larynx	2.23	3.64	5.03	7.48	7.84	8.76	1.84	3.62	4.64	7.82	9.06	9.42	2.9	3.66	5.71	6.83	5.46	7.44	C32	Larynx	2.26	3.36	5.3	5.71	9.77	10.05	2.02	3.07	5.17	6.19	11.28	10.91	2.7	3.87	5.56	4.65	6.55	8.13
C33-34	Trachea,bronchus & lung	105.76	167.42	260.82	358.53	419.9	378.03	97.82	158.4	257.63	368.29	457.01	417.45	119.07	181.24	266.3	339.87	347.89	297.97	C33-34	Trachea,bronchus & lung	104.55	157.32	243.66	351.61	434.92	407.17	100.99	161.26	256.15	378.21	479.69	446.35	111.11	150.35	218.76	294.03	339.4	319.55
C37-38	Other thoracic organs	1	1.33	2.31	2.67	2.68	4.03	1.01	1.55	2.79	3.17	3.28	5.1	0.98	0.99	1.49	1.73	1.52	1.86	C37-38	Other thoracic organs	0.91	1.3	1.91	2.87	3.38	4.08	1.17	1.56	2.46	3.58	4.33	5.45	0.44	0.85	0.82	1.33	1.35	1.02
C40-41	Bone	3.32	4.56	6.49	8.1	9.12	9.64	2.47	3.62	5.62	6.78	8.83	9.42	4.74	5.99	7.98	10.63	9.7	10.09	C40-41	Bone	3.24	3.86	5.79	8.72	9.34	8.9	2.21	2.81	4.8	7.83	8.58	8.33	5.15	5.7	7.77	10.63	10.98	10.17
C43	Melanoma of skin	0.44	0.65	1.22	1.48	1.91	2.63	0.4	0.81	1.36	1.85	2.03	3.01	0.49	0.4	0.97	0.78	1.67	1.86	C43	Melanoma of skin	0.67	0.62	0.9	1.19	1.41	3.56	0.8	0.78	0.98	1.54	1.72	4.55	0.44	0.33	0.74	0.44	0.77	1.36
C44	Other skin	0.97	1.35	2.29	4.45	9.43	19.63	0.74	1.29	1.74	4.34	8.67	18.44	1.35	1.44	3.24	4.67	10.9	22.04	C44	Other skin	0.97	0.97	1.91	3.75	8.36	17.38	0.77	0.85	1.68	3.28	9.3	17.12	1.32	1.18	2.37	4.76	6.36	17.96
C45	Mesothelioma	0.3	0.49	0.62	0.65	0.72	0.88	0.34	0.65	0.79	0.86	1.02	0.78	0.23	0.25	0.32	0.26	0.15	1.06	C45	Mesothelioma	0.4	0.45	0.68	1.02	0.92	1.57	0.48	0.63	0.98	1.48	1.26	2.27	0.25	0.13	0.08	0	0.19	0
C46	Kaposi sarcoma	0.01	0.04	0.12	0.09	0.05	0	0.02	0.06	0.11	0.14	0.08	0	0	0	0.13	0	0	0	C46	Kaposi sarcoma	0.09	0.02	0.11	0.21	0.25	0.31	0.08	0.04	0.08	0.31	0.36	0.45	0.1	0	0.16	0	0	0
C47,C49	Connective & soft tissue	0.69	0.88	1.12	1.6	2.37	3.33	0.76	1.07	1.21	2.08	2.73	3.79	0.56	0.59	0.97	0.69	1.67	2.39	C47,C49	Connective & soft tissue	0.43	0.99	1.26	1.79	2.77	3.25	0.53	1.3	1.52	2.15	3.88	4.24	0.25	0.46	0.74	1	0.39	1.02
C50	Breast	24.16	23.22	25.39	33.71	38.86	58.13	24.15	24.88	28.45	38.76	47.36	77.31	24.19	20.63	19.92	23.99	23.11	21.51	C50	Breast	22.44	22.18	27.36	34.34	47.73	71.21	24.2	24.97	30.24	41.83	60.25	88.27	19.15	17.06	21.4	18.29	22.41	34.97
C51	Vulva	0.25	0.39	0.88	1.28	1.93	1.42	0.27	0.44	0.93	1.35	2.27	1.73	0.23	0.3	0.77	1.13	1.31	0.83	C51	Vulva	0.21	0.28	0.37	0.65	1.31	2.71	0.27	0.36	0.54	0.96	1.63	3.99	0.1	0.13	0	0	0.66	0
C52	Vagina	0.17	0.08	0.14	0.39	0.28	0.57	0.18	0.13	0.14	0.42	0.28	0.65	0.15	0	0.13	0.32	0.26	0.41	C52	Vagina	0.14	0.19	0.21	0.46	0.44	0.17	0.21	0.22	0.16	0.58	0.65	0.25	0	0.13	0.32	0.21	0	0
C53	Cervix uteri	7.11	7.99	9.86	10.92	12.34	15.21	5.38	5.52	8.05	9.19	11.91	17.97	10.07	11.86	13.11	14.27	13.13	9.93	C53	Cervix uteri	7.07	7.75	9.01	9.891	13.95	18.65	6.42	6.86	8.55	8.73	13.52	19.95	8.28	9.39	9.97	12.12	14.83	15.89
C54	Corpus uteri	5.28	4.69	5.12	7.26	8.1	10.8	5.33	4.82	5.68	7.58	9.36	13.64	5.19	4.48	4.11	6.65	5.78	5.38	C54	Corpus uteri	3.91	4.25	5.08	7	9.26	11.36	3.82	4.69	5.52	7.29	12.05	14.21	4.09	3.44	4.18	6.37	3.62	5.3
C55	Uterus, unspecified	2.6	3.18	3.83	4.55	6.54	8.39	2.2	2.03	2.95	3.88	6.66	8.01	3.28	4.98	5.4	5.84	6.3	9.1	C55	Uterus, unspecified	3.5	2.76	3.41	5.69	6.97	9.16	3.02	1.95	3.19	4.89	7.33	8.48	4.39	4.23	3.86	7.4	6.26	10.6
C56	Ovary	8.69	9.69	11.94	12.92	11.88	12.22	9.09	10.85	14.44	15.93	15.46	14.51	8.01	7.87	7.45	7.13	5.25	7.86	C56	Ovary	8.66	9.62	10.53	13.41	14.6	13.56	9.98	12.13	13.14	17.17	20.35	18.2	6.18	5.03	5.15	5.34	2.97	3.71
C57	Other female genital organs	0.42	0.31	0.46	0.61	0.64	0.99	0.58	0.38	0.5	0.67	0.71	1.52	0.15	0.2	0.39	0.49	0.53	0	C57	Other female genital organs	0.24	0.28	0.58	0.59	1.31	1.86	0.32	0.43	0.62	0.77	1.79	2.74	0.1	0	0.48	0.21	0.33	0
C58	Placenta	0	0	0.05	0	0	0	0	0	0	0	0	0	0	0	0.13	0	0	0	C58	Placenta	0	0	0	0.07	0.11	0.17	0	0	0	0.1	0	0.25	0	0	0	0	0.33	0
C59	Penis	0.31	0.63	0.84	1.47	3.75	2.74	0.22	0.66	0.72	1.66	3.65	2.97	0.45	0.59	1.05	1.11	3.94	2.23	C59	Penis	0.24	0.38	0.4	0.75	1.69	3.28	0.32	0.38	0.35	0.44	2.03	3.48	0.1	0.39	0.5	1.44	0.93	2.82
C60	Prostate	3.42	8.05	20.58	43.76	83.05	153.32	4.13	9.42	23.3	52.3	95.86	187.54	2.23	6.01	16.1	27.56	56.64	76.42	C60	Prostate	3.6	7.58	21.86	44.89	85.01	158.77	4.05	8.44	26.76	54.43	103.71	192.7	2.8	6.11	12.48	24.02	42.19	76.16
C61	Tetis	0.22	0.39	0.74	0.45	0.82	1.6	0.18	0.2	0.87	0.59	1.04	1.98	0.3	0.69	0.52	0.18	0.36	0.74	C61	Tetis	0.1	0.29	0.46	0.38	0.99	1.64	0.11	0.3	0.35	0.33	1.42	2.32	0.1	0.26	0.67	0.48	0	0
C62	Other male genital organs	0.11	0.04	0.3	0.57	0.47	0.69	0.13	0.07	0.32	0.68	0.7	0.33	0.07	0	0.26	0.37	0	1.48	C62	Other male genital organs	0.07	0.14	0.29	0.6	0.99	0.82	0.11	0.15	0.43	0.77	1.22	1.16	0	0.13	0	0.24	0.46	0
C63	Kidney	2.97	4.28	6.51	9.65	15.05	14.9	3.43	5.3	7.66	11.85	18.28	19.36	2.18	2.72	4.54	5.44	8.79	5.84	C63	Kidney	2.88	4.21	7.05	10.85	13.65	15.29	3.62	5	8.74	14.02	17.69	19.85	1.52	2.82	3.68	3.99	5.01	5.08
C64	Renal pelvis	0.39	0.7	0.81	1.48	2.11	3.15	0.47	0.84	0.98	1.94	2.97	4.32	0.26	0.5	0.52	0.6	0.45	0.8	C64	Renal pelvis	0.33	0.62	0.79	1.68	2.83	2.93	0.4	0.81	1.15	2.41	3.88	4.24	0.2	0.26	0.08	0.11	0.58	0
C65	Ureter	0.34	0.47	0.93	1.66	2.68	3.15	0.38	0.58	1.28	2.13	3.83	4.45	0.26	0.3	0.32	0.78	0.45	0.53	C65	Ureter	0.29	0.45	1.28	2.1	2.77	3.66	0.4	0.63	1.81	2.87	3.79	4.7	0.1	0.13	0.25	0.44	0.58	1.36
C66	Bladder	3.25	6.3	11.38	21.88	36.86	60.9	3.21	6.08	12.27	22.92	41.33	75.98	3.31	6.64	9.86	19.87	28.19	30.28	C66	Bladder	2.67	6.46	10.41	22.19	38.42	63.03	2.79	6.7	11.65	25.9	44.23	76.82	2.45	6.03	7.93	14.18	26	32.19
C67	Other urinary organs	0.03	0.1	0.17	0.53	1.03	2.02	0.04	0.3	0.23	0.68	1.33	2.88	0	0.05	0.06	0.26	0.45	0.27	C67	Other urinary organs	0.1	0.07	0.3	0.84	0.92	1.05	0.11	0.11	0.29	1.07	1.08	1.21	0.1	0	0.33	0.33	0.58	0.68
C68	Eye	0.1	0.25	0.24	0.15	0.36	0.96	0.09	0.26	0.11	0.23	0.08	0.92	0.11	0.25	0.45	0	0.91	1.06	C68	Eye	0.05	0.14	0.19	0.11	0.68	0.52	0.08	0.15	0.16	0.05	0.72	0.61	0	0.13	0.25	0.22	0.58	0.34
C69	Brain, nervous system	9.49	11.71	15.46	21.34	20.88	25.24	8.19	10.76	14.49	21.07	23.44	28.77	11.67	13.17	17.12	21.86	15.92	18.06	C69	Brain, nervous system	9.21	12.19	15.22	19.25	22.68	24.19	8.35	11.78	15.38	19.55	24.28	26.82	10.79	12.91	14.88	18.61	19.26	18.3
C70-72, D32-33, D42-43	Thyroid	0.91	1.43	2.58	3.47	4.59	6.13	0.85	1.29	2.83	3.62	5.94	7.45	1.02	1.63	2.14	3.2	1.97	3.45	C70-72, D32-33, D42-43	Thyroid	0.74	1.23	2.16	3.19	3.32	4.61	0.74	1.22	2.54	4.04	4.69	6.06	0.74	1.25	1.39	1.33	0.39	1.36
C73	Adrenal gland	0.15	0.39	0.5	0.47	0.98	0.61	0.2	0.52	0.6	0.54	1.25	0.65	0.8	0.2	0.32	0.35	0.45	0.53	C73	Adrenal gland	0.26	0.21	0.38	0.49	1.04	1.15	0.29	0.26	0.41	0.56	1.17	1.36	0.2	0.13	0.33	0.33	0.77	0.68
C74	Other endocrine	0.24	0.14	0.43	0.8	1.44	0.79	0.29	0.16	0.53	0.86	1.72	0.78	0.15	0.1	0.26	0.69	0.91	0.8	C74	Other endocrine	0.14	0.24	0.46	0.6	0.55	1.15	0.21	0.3	0.62	0.82	0.81	1.52	0	0.13	0.16	0.11	0	0.34
C75	Hodgkin's lymphoma	0.46	0.61	0.95	0.83	1.03	1.31	0.4	0.71	1.06	0.99	1.33	1.7	0.56	0.45	0.78	0.52	0.45	0.53	C75	Hodgkin's lymphoma	0.43	0.73	0.9	0.98	1.48	1.68	0.4	0.78	1.07	1.18	1.81	2.12	0.49	0.66	0.57	0.55	0.77	0.68
C81	Non-Hodgkin's lymphoma	5.68	7.92	11.17	16.53	20.72	19.54	6.08	8.44	12.87	17.82	24.92	23.8	5.01	7.13	8.24	14.08	12.58	10.89	C81	Non-Hodgkin's lymphoma	5.76	8	12.43	16.98	22.25	18.64	6.46	9.04	13.7	19.35	26.9	22.73	4.46	6.16	9.9	11.85	12.33	9.49
C82-86, C96	Immunoproliferative diseases	0.01	0	0.05	0.18	0	0.18	0	0	0.08	0.27	0	0.26	0.04	0	0	0	0	0	C82-86, C96	Immunoproliferative diseases	0.02	0.07	0.05	0.21	0.31	0.42	0.03	0.07	0.08	0.31	0.45	0.61	0	0.07	0	0	0	0
C88	Multiple myeloma	2.25	2.72	4.27	6.89	5.52	4.99	2.4	3.46	5.36	8.91	6.87	6.54	1.99	1.58	2.4	3.02	2.88	1.86	C88	Multiple myeloma	2	2.89	4.21	5.43	5.84	5.55	2.58	3.85	5.09	7.22	7.58	7.27	0.93	1.18	2.45	1.55	2.12	1.69
C90	Lymphoid leukemia	1.6	1.96	3.05	3.89	4.33	4.82	1.86	2.36	3.96	4.79	5.86	6.41	1.17	1.34	1.49	2.16	1.36	1.59	C90	Lymphoid leukemia	1.67	1.63	2.49	3.64	4.55	4.4	1.67	1.81	3.08	4.2	6.14	5.61	1.67	1.31	1.31	2.44	1.16	1.69
C91	Myeloid leukemia	2.26	3.3	4.56	6.68	8.04	8.41	2.62	4.17	5.1	8.23	10.7	11.64	1.66	1.98	3.63	3.71	2.88	1.86	C91	Myeloid leukemia	2.1	3.1	4.78	6.58	8.42	6.49	2.5	4	6.15	8.6	11.37	8.79	1.37	1.51	2.04	2.21	2.12	1.36
C92-94, D45-47	Leukemia, unspecified	3.46	4.83	6.47	9.02	9.64	9.73	2.71	4.49	6.38	9.86	11.02	11.64	4.7	5.35	6.62	7.43	6.97	5.84	C92-94, D45-47	Leukemia, unspecified	4.19	4.9	6.75	8.65	10.14	8.48	3.64	4.22	6.19	8.7	10.92	9.39	5.2	6.1	7.85	8.53	8.48	6.44
C95	Other and unspecified	8.17	10.87	16.94	25.53	36.09	49.51	9.11	12.54	21.36	30.39	44.61	62.64	6.59	8.32	9.34	16.24	19.55	22.84	C95	Other and unspecified	9.12	11.88	18.58	28.6	44.38	54.89	10.34	14.26	22.11	34.91	54.61	71.06	6.87	7.67	11.53	14.95	22.54	18.64
O&U	All sites	422.37	600.82	879.38	1206.6	1511.28	1600.35	375.3	548.21	834.97	1190.65	1580.25	1749.44	501.32	681.44	955.71	1237.07	1377.46	1297.58	O&U	All sites	422.01	596.12	864.32	1224.42	1583.02	1697.16	380.87	567.43	836.66	1233.02	1669.89	1825.71	497.93	646.9	919.45	1205.82	1397.66	1409.66
C00-96	All sites except C44	421.4	599.47	877.09	1202.14	1501.84	1580.72	374.56	546.91	833.23	1186.31	1571.57	1731	499.96	680	952.46	1232.4	1366.54	1275.54	C00-96	All sites except C44	421.05	595.15	862.41	1220.68	1574.66	1679.78	380.1	566.58	834.98	1229.74	1660.59	1808.59	496.6	645.72	917.08	1201.06	1391.3	1391.7
male		overall						urban						rural							male	overall						urban						rural
		60-64	65-69	70-74	75-79	80-84	85+	60-64	65-69	70-74	75-79	80-84	85+	60-64	65-69	70-74	75-79	80-84	85+			60-64	65-69	70-74	75-79	80-84	85+	60-64	65-69	70-74	75-79	80-84	85+	60-64	65-69	70-74	75-79	80-84	85+
C00	Lip	0.14	0.24	0.05	0.38	0.7	2.06	0.09	0.26	0.08	0.1	0.7	1.65	0.22	0.2	0	0.92	0.72	2.97	C00	Lip	0.1	0.1	0.57	0.75	0.28	2.74	0	0.08	0.35	0.55	0	1.93	0.29	0.13	1	1.2	0.93	4.7
C01-02	Tongue	1.06	0.99	1.73	2.17	1.99	3.2	0.99	0.79	1.99	2.44	2.09	3.96	1.19	1.28	1.31	1.66	1.79	1.48	C01-02	Tongue	0.86	1.39	1.31	2.11	3.67	2.19	1.07	1.67	1.3	2.3	4.86	2.32	0.48	0.91	1.33	1.68	0.93	1.88
C03-06	Mouth	1.29	2.21	2.57	2.49	6.33	8.23	1.3	2.17	1.99	2.44	5.92	8.91	1.26	2.26	3.53	2.59	7.17	6.68	C03-06	Mouth	1.37	1.87	2.74	2.86	4.65	7.12	1.6	1.6	2.69	3.29	5.27	7.72	0.97	2.34	2.83	1.92	3.25	5.64
C07-08	Salivary glands	0.5	0.55	0.89	1.85	2.34	2.51	0.49	0.53	1.03	2.05	2.26	3.63	0.52	0.59	0.65	1.48	2.51	0	C07-08	Salivary glands	0.34	0.82	0.74	1.28	1.55	3.01	0.48	0.99	0.78	1.32	1.82	4.25	0.1	0.52	0.67	1.2	0.93	0
C09	Tonsil	0.11	0.24	0.15	0.38	0.59	0.23	0.13	0.33	0.16	0.39	0.87	0.33	0.07	0.1	0.13	0.37	0	0	C09	Tonsil	0.17	0.24	0.29	0.3	0.56	0.55	0.21	0.38	0.35	0.44	0.61	0.39	0.1	0	0.17	0	0.46	0.54
C10	Other oropharynx	0.39	0.67	0.4	0.7	2.11	1.37	0.45	0.66	0.4	0.68	1.74	1.98	0.3	0.69	0.39	0.74	2.87	0	C10	Other oropharynx	0.41	0.43	0.63	0.83	0.42	1.37	0.43	0.61	0.69	0.88	0.61	1.93	0.39	0.13	0.5	0.72	0	0
C11	Nasopharynx	7.56	7.3	9.99	9.07	9.84	10.74	7.64	8.76	10.02	9.76	10.96	11.56	7.42	5.12	9.95	7.77	7.53	8.9	C11	Nasopharynx	6.97	7.19	8.5	9.04	11	7.94	8.1	8.06	9.73	9.55	12.56	7.72	4.92	5.72	6.15	7.93	7.42	8.46
C12-13	Hypopharynx	0.78	0.87	0.89	1.41	1.87	2.06	0.81	0.99	1.19	1.27	2.26	2.64	0.74	0.69	0.39	1.66	1.08	0.74	C12-13	Hypopharynx	0.58	0.96	1.2	1.36	1.13	0.82	0.75	1.37	1.56	1.54	1.62	0.39	0.29	0.26	0.5	0.96	0	1.88
C14	Pharynx, unspecified	0.9	0.87	1.14	1.09	1.41	0.91	0.58	0.99	0.87	0.98	1.22	0.99	1.41	0.69	1.57	1.29	1.79	0.74	C14	Pharynx, unspecified	0.55	0.62	0.97	1.05	0.85	1.92	0.59	0.53	0.87	1.21	0.81	1.54	0.48	0.78	1.16	0.72	0.93	2.82
C15	Esophagus	73.49	105.95	137.87	173.17	199.83	214.79	51.28	75.01	97.88	118.55	143.7	174.33	110.18	152.19	203.7	276.69	315.49	305.69	C15	Esophagus	73.43	106.15	141.36	175.58	217.38	238.97	51.4	76.72	95.04	116.65	150.5	187.29	113.36	156.44	230.05	304.59	370.45	364.82
C16	Stomach	93.42	145.13	206.63	274.09	333.24	322.41	72.99	113.67	172.86	234.57	307.59	300.31	127.18	192.46	262.22	349.01	386.11	372.47	C16	Stomach	95.85	153.35	215.89	283.14	353.98	347.38	75.8	121.58	174.18	240.2	322.28	335.58	132.19	207.63	295.75	377.14	426.55	376.1
C17	Small intestine	2.04	3.16	4.55	5.62	7.38	7.77	2.25	3.96	5.17	6.44	8.7	8.91	1.71	2.36	3.53	4.07	4.66	5.19	C17	Small intestine	1.41	2.54	3.14	6.18	9.02	10.4	1.49	3.04	3.91	8.23	11.75	11.2	1.26	1.69	1.66	1.68	2.78	8.46
C18	Colon	14.31	20.05	37.45	61.9	92.18	116.99	17.08	24.76	44.85	76.21	113.59	148.25	9.73	12.99	25.57	34.77	47.32	46.74	C18	Colon	13.46	21.73	37.32	65.08	100.65	123.18	14.54	26.84	45.78	79.67	123.97	154.47	11.49	12.99	21.12	33.15	47.29	47.01
C19-20	Rectum	17.97	25.92	44.17	66.24	93.94	108.54	17.98	25.16	45.08	70.25	101.78	124.15	17.97	27.07	42.68	58.63	77.8	73.46	C19-20	Rectum	18.37	24.46	41.15	69.75	95.86	108.13	18.32	27.6	45.7	76.37	109.38	129.75	18.44	19.1	32.44	55.25	64.91	55.48
C21	Anna	0.34	0.39	0.54	0.96	1.99	1.83	0.45	0.53	0.72	0.88	2.26	2.31	0.15	0.2	0.26	1.11	1.43	0.74	C21	Anna	0.48	0.86	0.74	0.6	1.55	3.01	0.37	0.91	0.61	0.33	2.03	3.09	0.68	0.78	1	1.2	0.46	2.82
C22	Liver	101.6	114.75	139.94	162.63	192.68	203.82	88.67	100.23	124.91	146.46	183.37	201.41	122.95	136.44	164.69	193.28	211.88	209.24	C22	Liver	101.76	114.16	134.68	165.33	205.68	217.35	83.15	104.48	121.36	153.31	186.76	204.67	135.48	130.71	160.18	191.21	248.98	248.23
C23-24	Gallbladder etc	7.11	8.88	17.36	26.06	40.41	42.5	7.73	9.88	18.21	28.88	46.1	49.2	6.09	7.38	15.67	20.72	28.68	27.45	C23-24	Gallbladder etc	7.07	8.49	15.92	27.19	32.56	42.7	7.67	10.04	17.9	31.49	41.53	51.75	5.99	5.85	12.14	17.78	12.05	20.69
C25	Pancreas	18.03	25.89	40.17	55.32	72.04	74.95	20.45	29.24	45	62.06	80.55	85.52	14.03	20.87	32.2	42.54	54.49	51.2	C25	Pancreas	19.22	28.68	40.8	54.99	72.04	73.36	20.62	30.57	46.3	61.01	83.66	83.8	16.71	25.47	30.27	41.8	45.44	47.95
C30-31	Nose,sinuses etc	0.62	0.87	1.24	1.53	1.29	1.14	0.76	1.05	1.27	1.66	1.57	1.65	0.37	0.59	1.18	1.29	0.72	0	C30-31	Nose,sinuses etc	0.79	0.53	1.26	1.88	2.54	2.74	0.64	0.38	1.39	1.98	3.24	3.09	1.06	0.8	1	1.68	0.93	1.88
C32	Larynx	4	6.47	8.61	12.97	13.82	17.59	3.51	6.78	8.35	13.76	16.01	18.49	4.83	6.01	9.03	11.47	9.32	15.58	C32	Larynx	3.64	5.76	9.02	10.24	18.33	20.8	3.68	5.25	9.12	11.3	21.67	23.94	3.57	6.63	8.82	7.93	10.66	13.16
C33-34	Trachea,bronchus & lung	152.22	243.5	376.45	514.78	615.65	586.55	142.61	232.27	371.72	518.9	659.71	629.98	168.09	260.28	384.23	506.96	524.86	488.96	C33-34	Trachea,bronchus & lung	150.92	227.94	345.72	507.76	640.72	625.49	145.96	235.49	364	539.99	689.32	672.31	159.91	215.03	310.72	437.19	529.48	511.5
C37-38	Other thoracic organs	1.29	1.78	3.17	3.32	3.16	4.34	1.26	2.17	3.74	4	4.18	5.28	1.34	1.18	2.23	2.03	1.08	2.23	C37-38	Other thoracic organs	1.3	1.77	2.57	3.84	4.65	4.38	1.65	2.13	3.47	4.83	5.87	5.02	0.68	1.17	0.83	1.68	1.85	2.82
C40-41	Bone	3.92	5.72	7.67	10.73	11.01	12.57	3.01	4.68	6.28	8.49	10.44	13.21	5.42	7.28	9.95	14.98	12.19	11.13	C40-41	Bone	4.19	4.46	7.25	10.7	12.12	12.87	2.56	3.12	5.82	9.22	10.74	9.65	7.15	6.76	9.98	13.93	15.3	20.69
C43	Melanoma of skin	0.56	0.67	1.04	1.85	2.34	3.43	0.45	0.92	1.27	2.34	2.61	3.63	0.74	0.3	0.65	0.92	1.79	2.97	C43	Melanoma of skin	0.65	0.67	0.91	1.81	1.41	4.11	0.75	0.84	1.04	2.19	1.42	5.02	0.48	0.39	0.67	0.96	1.39	1.88
C44	Other skin	1.37	1.74	3.26	5.68	11.01	22.85	1.08	1.84	2.46	5.56	9.74	21.46	1.86	1.58	4.58	5.92	13.62	25.97	C44	Other skin	1.34	0.82	2.74	4.75	10.57	20.26	1.07	0.68	2.61	4.39	11.95	18.54	1.83	1.04	2.99	5.52	7.42	24.45
C45	Mesothelioma	0.25	0.79	0.79	0.7	0.82	1.14	0.27	1.19	1.03	0.88	1.22	1.32	0.22	0.2	0.39	0.37	0	0.74	C45	Mesothelioma	0.45	0.62	0.74	1.13	0.85	2.46	0.59	0.91	1.04	1.65	1.01	3.48	0.19	0.13	0.17	0	0.46	0
C46	Kaposi sarcoma	0.03	0	0.2	0.13	0.12	0	0.04	0	0.16	0.2	0.17	0	0	0	0.26	0	0	0	C46	Kaposi sarcoma	0.1	0.05	0.17	0.23	0.28	0.27	0.11	0.08	0.09	0.33	0.41	0.39	0.1	0	0.33	0	0	0
C47,C49	Connective & soft tissue	0.76	1.18	1.39	1.66	3.28	4.11	0.81	1.51	1.27	2.15	3.65	4.29	0.67	0.69	1.57	0.74	2.51	3.71	C47,C49	Connective & soft tissue	0.55	1.39	1.54	2.26	3.81	4.65	0.69	1.98	1.91	2.96	5.27	5.79	0.29	0.39	0.83	0.72	0.46	1.88
C50	Breast	0.31	0.59	0.54	1.28	0.94	2.51	0.31	0.66	0.48	1.37	1.22	3.3	0.3	0.49	0.65	1.11	0.36	0.74	C50	Breast	0.31	0.48	0.68	0.83	0.99	4.11	0.21	0.46	0.78	0.88	1.22	4.63	0.48	0.52	0.5	0.72	0.46	2.82
C51	Vulva	-	-	-	-	-	-	-	-	-	-	-	-	-	-	-	-	-	-	C51	Vulva	—	—	—	—	—	—	-	-	-	-	-	-	-	-	-	-	-	-
C52	Vagina	-	-	-	-	-	-	-	-	-	-	-	-	-	-	-	-	-	-	C52	Vagina	—	—	—	—	—	—	-	-	-	-	-	-	-	-	-	-	-	-
C53	Cervix uteri	-	-	-	-	-	-	-	-	-	-	-	-	-	-	-	-	-	-	C53	Cervix uteri	—	—	—	—	—	—	-	-	-	-	-	-	-	-	-	-	-	-
C54	Corpus uteri	-	-	-	-	-	-	-	-	-	-	-	-	-	-	-	-	-	-	C54	Corpus uteri	—	—	—	—	—	—	-	-	-	-	-	-	-	-	-	-	-	-
C55	Uterus, unspecified	-	-	-	-	-	-	-	-	-	-	-	-	-	-	-	-	-	-	C55	Uterus, unspecified	—	—	—	—	—	—	-	-	-	-	-	-	-	-	-	-	-	-
C56	Ovary	-	-	-	-	-	-	-	-	-	-	-	-	-	-	-	-	-	-	C56	Ovary	—	—	—	—	—	—	-	-	-	-	-	-	-	-	-	-	-	-
C57	Other female genital organs	-	-	-	-	-	-	-	-	-	-	-	-	-	-	-	-	-	-	C57	Other female genital organs	—	—	—	—	—	—	-	-	-	-	-	-	-	-	-	-	-	-
C58	Placenta	-	-	-	-	-	-	-	-	-	-	-	-	-	-	-	-	-	-	C58	Placenta	—	—	—	—	—	—	-	-	-	-	-	-	-	-	-	-	-	-
C59	Penis	0.31	0.63	0.84	1.47	3.75	2.74	0.22	0.66	0.72	1.66	3.65	2.97	0.45	0.59	1.05	1.11	3.94	2.23	C59	Penis	0.24	0.38	0.4	0.75	1.69	3.28	0.32	0.38	0.35	0.44	2.03	3.48	0.1	0.39	0.5	1.44	0.93	2.82
C60	Prostate	3.42	8.05	20.58	43.76	83.05	153.32	4.13	9.42	23.3	52.3	95.86	187.54	2.23	6.01	16.1	27.56	56.64	76.42	C60	Prostate	3.6	7.58	21.86	44.89	85.01	158.77	4.05	8.44	26.76	54.43	103.71	192.7	2.8	6.11	12.48	24.02	42.19	76.16
C61	Tetis	0.22	0.39	0.74	0.45	0.82	1.6	0.18	0.2	0.87	0.59	1.04	1.98	0.3	0.69	0.52	0.18	0.36	0.74	C61	Tetis	0.1	0.29	0.46	0.38	0.99	1.64	0.11	0.3	0.35	0.33	1.42	2.32	0.1	0.26	0.67	0.48	0	0
C62	Other male genital organs	0.11	0.04	0.3	0.57	0.47	0.69	0.13	0.07	0.32	0.68	0.7	0.33	0.07	0	0.26	0.37	0	1.48	C62	Other male genital organs	0.07	0.14	0.29	0.6	0.99	0.82	0.11	0.15	0.43	0.77	1.22	1.16	0	0.13	0	0.24	0.46	0
C63	Kidney	4.4	6	8.66	12.97	20.5	21.48	5.35	7.38	10.18	16.1	25.57	28.07	2.82	3.94	6.15	7.03	10.04	6.68	C63	Kidney	4.19	5.8	9.3	14.76	19.17	22.45	5.27	3.92	11.55	18.87	23.29	29.73	2.22	3.9	4.99	5.77	9.74	4.7
C64	Renal pelvis	0.5	0.87	0.94	1.98	2.93	4.11	0.54	1.19	1.03	2.44	3.83	5.61	0.45	0.39	0.79	1.11	1.08	0.74	C64	Renal pelvis	0.41	0.72	0.74	1.96	3.95	3.28	0.53	0.99	1.04	2.74	5.06	4.63	0.19	0.26	0.17	0.24	1.39	0
C65	Ureter	0.45	0.55	0.94	1.6	3.4	3.43	0.49	0.59	1.35	1.95	4.52	4.62	0.37	0.49	0.26	0.92	1.08	0.74	C65	Ureter	0.34	0.53	1.43	2.34	3.1	5.2	0.43	0.84	2	3.29	4.05	5.79	0.19	0	0.33	0.24	0.93	3.76
C66	Bladder	5.24	10.14	18.9	36.09	64.89	116.76	5.17	9.42	20.43	37.76	70.98	140.33	5.35	11.22	16.36	32.92	52.34	63.81	C66	Bladder	4.09	10.31	16.89	34.8	62.03	119.08	4.42	10.65	18.42	39.83	70.69	142.11	3.48	9.74	13.97	23.78	42.19	63
C67	Other urinary organs	0.06	0.16	0.35	0.96	2.11	3.43	0.09	0.2	0.48	1.27	2.61	4.62	0	0.1	0.13	0.37	1.08	0.74	C67	Other urinary organs	0.14	0.1	0.63	1.21	1.27	2.19	0.16	0.15	0.61	1.43	1.22	2.32	0.1	0	0.67	0.72	1.39	1.88
C68	Eye	0.14	0.36	0.4	0.19	0.35	1.14	0.13	0.33	0.16	0.29	0.17	0.99	0.15	0.39	0.79	0	0.72	1.48	C68	Eye	0.07	0.1	0.23	0.08	0.7	0.5	0.11	0.08	0.17	0	0.41	0.77	0	0.13	0.33	0.24	1.39	0
C69	Brain, nervous system	11.11	12.82	17.61	22.8	21.2	27.42	9.62	11.33	15.98	22.15	22.96	29.72	13.59	15.06	20.29	24.04	17.57	22.26	C69	Brain, nervous system	10.26	13.96	17.46	21.92	25.09	26.83	9.59	13	17.2	20.85	25.73	28.19	11.49	15.59	17.96	24.26	23.65	23.51
C70-72, D32-33, D42-43	Thyroid	0.81	1.18	1.93	2.36	2.69	4.34	0.76	1.32	1.67	2.44	2.96	4.62	0.89	0.98	2.36	2.22	2.15	3.71	C70-72, D32-33, D42-43	Thyroid	0.76	0.91	2.28	2.49	1.97	1.92	0.85	0.84	2.61	3.07	2.84	2.7	0.58	1.04	1.66	1.2	0	0
C73	Adrenal gland	0.22	0.51	0.64	0.51	1.41	0.23	0.27	0.66	0.8	0.59	1.74	0.33	0.15	0.3	0.39	0.37	0.72	0	C73	Adrenal gland	0.31	0.38	0.46	0.53	1.55	1.64	0.37	0.46	0.61	0.66	1.62	1.93	0.19	0.26	0.17	0.24	1.39	0.64
C74	Other endocrine	0.28	0.08	0.59	0.96	2.11	1.14	0.4	0.07	0.72	0.98	2.44	1.32	0.07	0.1	0.39	0.92	1.43	0.74	C74	Other endocrine	0.14	0.19	0.4	0.68	0.7	1.64	0.21	0.23	0.61	0.88	1.01	1.93	0	0.13	0	0.24	0	0.64
C75	Hodgkin's lymphoma	0.67	0.87	1.29	1.15	1.29	1.83	0.58	1.12	1.59	1.37	1.57	2.31	0.82	0.49	0.79	0.74	0.72	0.74	C75	Hodgkin's lymphoma	0.62	1.01	1.14	1.36	1.83	1.92	0.69	1.06	1.22	1.65	2.23	1.93	0.48	0.91	1	0.72	0.93	1.88
C81	Non-Hodgkin's lymphoma	7.22	10.26	13.46	21.33	27.06	28.11	8	10.67	15.82	23.22	33.23	34.01	5.94	9.65	9.56	17.76	14.34	14.84	C81	Non-Hodgkin's lymphoma	7.38	9.59	14.84	22.3	29.6	26.01	8.36	11.33	15.9	25.35	35.25	30.89	5.6	6.63	12.81	15.61	16.69	14.1
C82-86, C96	Immunoproliferative diseases	0.03	0	0.05	0.26	0	0.46	0	0	0.08	0.39	0	0.66	0.07	0	0	0	0	0	C82-86, C96	Immunoproliferative diseases	0.03	0.05	0.11	0.3	0.7	1.09	0.05	0	0.17	0.44	1.01	1.54	0	0.13	0	0	0	0
C88	Multiple myeloma	2.66	3.2	4.7	8.81	8.08	8.23	2.88	4.08	6.04	11.32	9.92	10.9	2.3	1.87	2.49	4.07	4.3	2.23	C88	Multiple myeloma	2.64	3.6	5.02	5.65	7.89	8.49	3.3	4.71	5.99	7.68	10.13	10.43	1.45	1.69	3.16	1.2	2.78	3.76
C90	Lymphoid leukemia	2.04	2.01	3.71	5.88	6.09	8.91	2.52	2.57	5.01	7.32	8.35	11.23	1.26	1.18	1.57	3.14	1.43	3.71	C90	Lymphoid leukemia	1.89	1.92	2.97	4.9	6.48	7.12	1.76	1.98	3.82	5.38	8.51	9.27	2.12	1.82	1.33	3.84	1.85	1.88
C91	Myeloid leukemia	2.63	4.06	5.24	8.18	10.89	12.57	3.01	5.07	5.96	9.95	14.27	17.5	2	2.56	4.06	4.81	3.94	1.48	C91	Myeloid leukemia	2.37	3.69	6.22	7.31	9.73	7.94	2.82	5.17	7.99	9.44	13.17	10.43	1.54	1.17	2.83	2.64	1.85	1.88
C92-94, D45-47	Leukemia, unspecified	3.86	6	7.96	10.92	12.06	12.8	3.19	5.47	8.03	12.29	13.74	15.52	4.97	6.79	7.85	8.32	8.6	6.68	C92-94, D45-47	Leukemia, unspecified	4.94	5.9	8.22	10.77	12.55	12.59	4.42	6.01	7.56	1.75	13.17	13.13	5.89	5.72	9.48	10.81	11.13	11.28
C95	Other and unspecified	10.02	13.73	19.34	31.43	43.1	58.95	11.37	16.27	24.33	36.69	52.02	70.33	7.8	9.94	11.13	21.45	24.74	33.39	C95	Other and unspecified	10.99	13.33	23.06	3.22	55.97	71.17	12.46	16.35	27.8	39.72	66.64	89.59	8.3	8.19	13.97	18.98	31.53	26.33
O&U	All sites	562.78	809.26	1179.99	1614.79	2042.56	2254.81	504.54	738.57	1115.32	1567.44	2098.65	2407.99	659.01	914.93	1286.47	1704.55	1926.98	1910.58	O&U	All sites	562.23	799.03	1154.95	1626.01	2142.08	2379.89	504.88	758.4	1113.54	1616.24	2206.52	2528.61	666.18	868.45	1234.23	1647.39	1994.59	2017.79
C00-96	All sites except C44	561.41	807.53	1176.73	1609.1	2031.55	2231.96	503.46	736.73	1112.86	1561.87	2088.91	2386.53	657.15	913.36	1281.89	1698.63	1913.36	1884.61	C00-96	All sites except C44	560.89	789.21	1152.21	1621.26	2131.51	2359.63	503.82	757.71	1110.93	1611.85	2194.57	2510.07	664.34	867.41	1231.23	1641.86	1987.18	1993.34
female		overall						urban						rural							female	overall						urban						rural
		60-64	65-69	70-74	75-79	80-84	85+	60-64	65-69	70-74	75-79	80-84	85+	60-64	65-69	70-74	75-79	80-84	85+			60-64	65-69	70-74	75-79	80-84	85+	60-64	65-69	70-74	75-79	80-84	85+	60-64	65-69	70-74	75-79	80-84	85+
C00	Lip	0.25	0.47	0.41	0.94	1.01	0.99	0	0	0.07	0.34	0.28	0.65	0	0.2	0.39	0.16	1.05	0.83	C00	Lip	0.14	0.05	0.16	0.2	0.44	1.36	0.05	0.07	0.08	0.19	0.49	1	0.3	0	0.32	0.21	0.33	2.12
C01-02	Tongue	1.27	2.21	1.75	2.44	2.3	2.13	0.63	1.02	0.65	1.52	2.98	1.52	0.38	0.7	0.64	0.32	1.31	1.65	C01-02	Tongue	0.76	0.61	1.05	1.11	2.18	1.53	1.01	0.65	1.32	1.53	2.77	1.99	0.3	0.53	0.48	0.21	0.99	0.53
C03-06	Mouth	1.86	2.4	3.78	4.21	3.78	4.41	0.76	1.08	1.72	3.2	3.4	6.5	0.76	1.59	1.93	3.57	2.89	2.07	C03-06	Mouth	0.55	1.07	1.94	2.29	3.49	4.92	0.53	1.3	2.18	2.78	4.23	5.98	0.6	0.66	1.45	1.23	1.98	2.65
C07-08	Salivary glands	1.02	1.09	1.15	1.16	1.2	0.85	0.09	0.25	0.22	1.18	0.85	1.08	0.31	1	0.26	0.16	0	0	C07-08	Salivary glands	0.17	0.23	0.42	0.85	0.98	1.86	0.21	0.36	0.31	1.06	1.47	1.75	0.1	0	0.64	0.41	0	2.12
C09	Tonsil	0.11	0.39	0.28	0.28	0.37	0.14	0	0.06	0	0.42	0.14	0	0	0	0.13	0	0	0.41	C09	Tonsil	0.07	0.09	0.21	0.13	0.11	0.34	0.11	0	0.16	0.1	0.16	0.5	0	0.26	0.32	0.21	0	0
C10	Other oropharynx	0.23	0.23	0.55	0.33	0.37	0.28	0.13	0	0.22	0.25	0.28	0	0.15	0.1	0.26	0.49	0	1.24	C10	Other oropharynx	0.03	0.23	0.37	0.2	0.11	0.34	0	0.22	0.23	0.19	0.16	0.25	0.1	0.26	0.64	0.21	0	0.53
C11	Nasopharynx	3.67	4.07	4.19	4.21	3.13	1.99	2.96	2.67	3.66	5.13	5.1	4.76	2.06	2.49	3.98	3.4	2.89	1.65	C11	Nasopharynx	2.53	3.36	3.46	3.14	4.36	6.61	2.76	3.46	3.96	3.36	4.56	5.49	2.09	3.17	2.41	2.67	3.95	9.01
C12-13	Hypopharynx	0.23	0.23	0.28	0.5	0.37	0.28	0.09	0.06	0.22	0.67	0.43	0.43	0	0	0.13	3.2	0	0.83	C12-13	Hypopharynx	0.03	0.05	0.1	0.2	0.22	0	0.05	0	0.16	0.19	0.16	0	0	0.13	0	0.21	0.33	0
C14	Pharynx, unspecified	0.17	0.19	0.41	0.28	0.55	0.43	0.04	0.19	0.14	0.17	0.43	1.08	0.23	0.2	0.26	0.32	0.26	0	C14	Pharynx, unspecified	0.014	0.28	0.16	0.59	0.65	0.51	0.21	0.29	0.23	0.58	0.65	0.25	0	0.26	0	0.62	0.66	1.06
C15	Esophagus	42.15	60.95	71.39	86.55	95.3	81.3	12.95	28.37	33.48	53.85	71.18	76.01	45.41	62.87	101.8	129.7	150.49	158.42	C15	Esophagus	25.84	41.89	61.89	90.45	114.1	119.7	13	25.84	35.83	53.05	75.88	76.05	49.96	71.29	115.83	170.55	191.45	212.45
C16	Stomach	55.81	73.08	98.62	113.17	143.46	119.68	24.46	38.21	60.92	91.09	135.98	154.19	46.71	69.45	98.71	135.86	166.77	171.24	C16	Stomach	34.43	52.49	81.12	122.63	160.75	171.07	27.33	40.78	65.13	104.19	148.83	158.33	47.76	73.93	114.22	162.13	184.86	198.14
C17	Small intestine	2.82	3.68	5.25	6.04	6.35	5.97	1.43	2.28	3.23	5.22	5.96	6.93	0.84	0.9	2.96	2.59	1.58	4.55	C17	Small intestine	0.8	1.87	2.15	3.73	3.92	3.9	1.01	2.45	2.49	4.51	4.56	4.99	0.4	0.79	1.45	2.05	2.64	1.59
C18	Colon	29.75	41.18	60.19	81.17	85.45	75.33	10.98	18.15	32.4	53.93	86.78	104.16	7.71	10.96	16.84	24.64	42.28	38.47	C18	Colon	9.49	16.02	27.88	44.8	65.72	85.96	10.97	19.42	33.97	56.12	86.14	109.96	7.28	9.79	15.28	20.55	24.38	34.97
C19-20	Rectum	29.24	36.02	50.97	60.99	63.53	53.16	10.21	14.72	25.72	41.88	58.42	80.77	12.74	15.74	24.55	37.13	49.64	39.71	C19-20	Rectum	11.05	15.74	24.63	39.76	55.14	69.68	10.83	16.02	25.81	42.79	60.25	79.04	11.47	15.21	22.2	33.29	44.81	49.8
C21	Anna	0.34	0.81	1.15	1	1.57	1.85	0.09	0.57	0.72	0.93	1.99	3.46	0.31	0.2	0	0.65	0.26	1.24	C21	Anna	0.17	0.42	0.63	0.33	1.09	1.86	0.11	0.36	0.7	0.29	1.14	2.24	0.3	0.53	0.48	0.41	0.99	1.06
C22	Liver	38.79	50.21	61.85	79.07	94.57	85.99	25	33.95	55.46	76.94	101.38	99.4	44.19	54.5	73.52	95.81	113.72	106.3	C22	Liver	33.91	45.11	62.63	85.15	108.33	115.97	26.43	41.36	57.6	78.57	104.38	111.7	47.96	51.98	73.04	99.25	116.32	125.03
C23-24	Gallbladder etc	9.06	14.58	22.49	31.33	39.41	39.51	7.53	11.11	20.83	32.86	49.34	48.72	5.8	9.27	14.01	17.18	27.58	28.95	C23-24	Gallbladder etc	6.89	10.13	15.46	30.15	40.65	43.4	7.48	12.2	16.87	37.42	49.83	54.85	5.78	6.35	12.55	14.59	22.08	19.07
C25	Pancreas	14.42	21.44	34.24	45.13	54.33	56.57	13.44	21.58	36.43	49.21	68.49	78.39	11.83	15.94	24.04	30.64	40.71	37.64	C25	Pancreas	11.46	18.82	27.46	41.46	53.84	52.56	12.42	21.22	30.86	49.41	64.84	62.09	9.67	14.42	20.43	24.45	31.63	32.32
C30-31	Nose,sinuses etc	0.54	0.81	1.24	1.5	1.2	0.57	0.22	0.7	0.5	0.84	0.71	1.3	0.23	0.3	0.39	1.13	0.26	0.83	C30-31	Nose,sinuses etc	0.17	0.28	0.52	1.05	1.53	1.36	0.21	0.43	0.62	1.34	1.95	1.75	0.1	0	0.32	0.41	0.66	0.53
C32	Larynx	0.99	1.43	2.12	2.61	2.67	2.27	0.18	0.57	1.29	2.7	3.4	3.46	0.92	1.3	2.44	2.76	2.63	2.9	C32	Larynx	0.87	1.03	1.89	1.77	3.16	3.39	0.37	1.01	1.63	1.73	2.93	2.49	1.79	1.06	2.41	1.85	3.62	5.3
C33-34	Trachea,bronchus & lung	89.8	123.88	177.24	226.5	237.29	215.48	53.18	87.2	154.54	238.22	291.81	278.06	68.69	101.24	150.51	193.41	218.25	191.5	C33-34	Trachea,bronchus & lung	57.77	88.58	149.93	216.02	275.83	271.95	56.2	90.8	33.97	236.77	311.17	300.45	60.73	84.51	129.82	171.58	204.3	211.39
C37-38	Other thoracic organs	1.81	1.63	2.4	2.99	2.58	3.27	0.76	0.95	1.94	2.44	2.55	4.98	0.61	0.8	0.77	1.46	1.84	1.65	C37-38	Other thoracic organs	0.52	0.84	1.31	2.03	2.4	3.9	0.69	1.01	1.55	2.49	3.09	5.73	0.2	0.53	0.8	1.03	0.99	0
C40-41	Bone	3.56	4.19	4.7	6.99	7.92	6.96	1.93	2.6	5.03	5.31	7.51	6.93	4.04	4.68	6.04	6.81	7.88	9.51	C40-41	Bone	2.29	3.27	4.45	7	7.19	6.44	1.86	2.53	3.89	6.62	6.84	7.48	3.09	4.63	5.63	7.81	7.91	4.24
C43	Melanoma of skin	1.52	1.51	1.57	1.94	2.21	3.84	0.36	0.7	1.44	1.43	1.56	2.6	0.23	0.5	1.29	0.65	1.58	1.24	C43	Melanoma of skin	0.69	0.56	0.89	0.65	1.42	3.22	0.85	0.72	0.93	0.96	1.95	4.24	0.4	0.26	0.8	0	0.33	1.06
C44	Other skin	4.09	5.93	9.26	12.64	18.88	27.29	0.4	0.76	1.08	3.29	7.8	16.46	0.84	1.3	1.93	3.57	8.93	19.85	C44	Other skin	0.59	1.12	1.15	2.88	6.65	15.6	0.48	1.01	0.85	2.3	7.16	16.21	0.8	1.32	1.77	4.11	5.6	14.3
C45	Mesothelioma	0.4	0.35	0.65	0.67	0.46	0.57	0.4	0.13	0.57	0.84	0.85	0.43	0.23	0.3	0.26	0.16	0.26	1.24	C45	Mesothelioma	0.35	0.28	0.63	0.92	0.98	1.02	0.37	0.36	0.93	1.34	1.47	1.5	0.3	0.13	0	0	0	0
C46	Kaposi sarcoma	0.08	0.04	0.05	0.06	0	0	0	0.13	0.07	0.08	0	0	0	0	0	0	0	0	C46	Kaposi sarcoma	0.07	0	0.05	0.2	0.22	0.34	0.05	0	0.08	0.29	0.33	0.5	0.1	0	0	0	0	0
C47,C49	Connective & soft tissue	1.89	1.51	2.77	2.94	3.13	2.13	0.72	0.63	1.15	2.02	1.99	3.46	0.46	0.5	0.39	0.65	1.05	1.65	C47,C49	Connective & soft tissue	0.31	0.61	1	1.37	1.96	2.37	0.37	0.65	1.17	1.44	2.77	3.24	0.2	0.53	0.64	1.23	0.33	0.53
C50	Breast	87.9	77.19	73.69	70.31	60.04	39.8	24.15	24.88	28.45	38.76	47.36	77.31	24.19	20.63	19.92	23.99	23.11	21.51	C50	Breast	22.44	22.18	27.36	34.34	47.73	71.21	24.2	24.97	30.24	41.83	60.25	88.27	19.15	17.06	21.4	18.29	22.41	34.97
C51	Vulva	0.99	1.05	1.75	1.66	2.85	1.99	0.27	0.44	0.93	1.35	2.27	1.73	0.23	0.3	0.77	1.13	1.31	0.83	C51	Vulva	0.21	0.28	0.37	0.65	1.31	2.71	0.27	0.36	0.54	0.96	1.63	3.99	0.1	0.13	0	0	0.66	0
C52	Vagina	0.34	0.66	0.78	0.5	1.1	0.43	0.18	0.13	0.14	0.42	0.28	0.65	0.15	0	0.13	0.32	0.26	0.41	C52	Vagina	0.14	0.19	0.21	0.46	0.44	0.17	0.21	0.22	0.16	0.58	0.65	0.25	0	0.13	0.32	0.21	0	0
C53	Cervix uteri	20.8	17.72	17.79	13.25	12.89	8.39	5.38	5.52	8.05	9.19	11.91	17.97	10.07	11.86	13.11	14.27	13.13	9.93	C53	Cervix uteri	7.07	7.75	9.01	9.81	13.95	18.65	6.42	6.86	8.55	8.73	13.52	19.95	8.28	9.39	9.97	12.12	14.83	15.89
C54	Corpus uteri	21.34	14.77	12.9	11.42	8.66	6.4	5.33	4.82	5.68	7.58	9.36	13.46	5.19	4.48	4.11	6.65	5.78	5.38	C54	Corpus uteri	3.91	4.25	5.08	7	9.26	11.36	3.82	4.69	5.52	7.29	12.05	14.21	4.09	3.44	4.18	6.37	3.62	5.3
C55	Uterus, unspecified	4.57	3.68	3.83	3.99	4.33	5.12	2.2	2.03	2.95	3.88	6.66	8.01	3.28	4.98	5.4	5.84	6.3	9.1	C55	Uterus, unspecified	3.5	2.76	3.41	5.69	6.97	9.16	3.02	1.95	3.19	4.89	7.33	8.48	4.39	4.23	3.86	7.4	6.26	10.6
C56	Ovary	16.99	15.7	15.95	15.47	13.26	9.52	9.09	10.85	14.44	15.93	15.46	14.51	8.01	7.87	7.45	7.13	5.25	7.86	C56	Ovary	8.66	9.62	10.53	13.41	14.6	13.56	9.98	12.13	13.14	17.17	20.35	18.2	6.18	5.03	5.15	5.34	2.97	3.71
C57	Other female genital organs	1.24	1.05	0.97	1.16	1.1	0.57	0.58	0.38	0.5	0.67	0.71	1.52	0.15	0.2	0.39	0.49	0.53	0	C57	Other female genital organs	0.24	0.28	0.58	0.59	1.31	1.86	0.32	0.43	0.62	0.77	1.79	2.74	0.1	0	0.48	0.21	0.33	0
C58	Placenta	0	0.04	0.05	0	0	0	0	0	0	0	0	0	0	0	0.13	0	0	0	C58	Placenta	0	0	0	0.07	0.11	0.17	0	0	0	0.1	0	0.25	0	0	0	0	0.33	0
C59	Penis	-	-	-	-	-	-	-	-	-	-	-	-	-	-	-	-	-	-	C59	Penis	—	—	—	—	—	—	-	-	-	-	-	-	-	-	-	-	-	-
C60	Prostate	-	-	-	-	-	-	-	-	-	-	-	-	-	-	-	-	-	-	C60	Prostate	—	—	—	—	—	—	-	-	-	-	-	-	-	-	-	-	-	-
C61	Tetis	-	-	-	-	-	-	-	-	-	-	-	-	-	-	-	-	-	-	C61	Tetis	—	—	—	—	—	—	-	-	-	-	-	-	-	-	-	-	-	-
C62	Other male genital organs	-	-	-	-	-	-	-	-	-	-	-	-	-	-	-	-	-	-	C62	Other male genital organs	—	—	—	—	—	—	-	-	-	-	-	-	-	-	-	-	-	-
C63	Kidney	6.89	8.22	10.23	11.87	11.79	8.67	1.52	3.3	5.39	8.17	12.34	13.64	1.53	1.49	2.96	4.05	7.88	5.38	C63	Kidney	1.56	2.66	4.98	7.46	9.37	10.85	1.96	3.18	6.22	9.79	13.19	13.46	0.8	1.72	2.41	2.47	1.65	5.3
C64	Renal pelvis	1.07	2.05	3.04	4.49	3.87	1.85	0.4	0.51	0.93	1.52	2.27	3.46	0.08	0.6	0.26	0.16	0	0.83	C64	Renal pelvis	0.24	0.51	0.84	1.44	1.96	2.71	0.27	0.65	1.24	2.11	2.93	3.99	0.2	0.26	0	0	0	0
C65	Ureter	0.93	1.59	3.18	4.6	3.78	3.98	0.27	0.57	1.22	2.28	3.26	4.33	0.15	0.1	0.39	0.65	0	0.41	C65	Ureter	0.24	0.37	1.15	1.9	2.51	2.71	0.37	0.43	1.63	2.49	3.58	3.99	0	0.26	0.16	0.62	0.33	0
C66	Bladder	6.18	8.26	12.63	18.85	20.81	26.86	1.25	2.86	4.89	10.11	17.16	33.78	1.22	1.99	3.47	8.43	10.51	11.58	C66	Bladder	1.25	2.71	4.45	11.25	20.16	28.31	1.17	2.96	5.6	13.72	22.96	34.66	1.4	2.25	2.09	5.96	14.5	14.83
C67	Other urinary organs	0.11	0.31	0.46	0.17	0.37	0.85	0	0.06	0	0.17	0.28	1.73	0	0	0	0.16	0	0	C67	Other urinary organs	0.07	0.05	0	0.52	0.65	0.34	0.05	0.07	0	0.77	0.98	0.5	0.1	0	0	0	0	0
C68	Eye	0.17	0.58	0.55	0.67	0.92	0.17	0.04	0.19	0.07	0.17	0	0.87	0.08	0.1	0.13	0	1.05	0.83	C68	Eye	0.03	0.19	0.16	0.13	0.65	0.51	0.05	0.22	0.16	0.1	0.98	0.5	0	0.13	0.16	0.21	0	0.53
C69	Brain, nervous system	18.24	20.16	20.55	22.79	23.11	16.63	6.76	10.22	13.15	20.14	23.82	28.15	9.69	11.26	14.01	19.94	14.71	15.72	C69	Brain, nervous system	8.14	10.46	13.15	16.94	20.82	22.55	7.11	10.61	13.76	18.42	23.12	25.93	10.07	10.18	11.9	13.77	16.15	15.36
C70-72, D32-33, D42-43	Thyroid	18.38	14.35	10.65	6.93	7.09	5.4	0.94	1.27	3.88	4.63	8.37	9.31	1.14	2.29	1.93	4.05	1.84	3.31	C70-72, D32-33, D42-43	Thyroid	0.73	1.45	2.04	3.79	4.36	6.27	0.64	1.59	2.49	4.89	6.19	8.23	0.9	1.45	1.13	1.44	0.66	2.12
C73	Adrenal gland	0.28	0.47	0.23	0.55	0.64	0.57	0.13	0.38	0.43	0.51	0.85	0.87	0	0.1	0.26	0.32	0.26	0.83	C73	Adrenal gland	0.21	0.05	0.31	0.46	0.65	0.85	0.21	0.07	0.23	0.48	0.81	1	0.2	0	0.48	0.41	0.33	0.53
C74	Other endocrine	1.13	1.2	0.88	1	0.55	0.28	0.18	0.25	0.36	0.76	1.13	0.43	0.23	0.1	0.13	0.49	0.53	0.83	C74	Other endocrine	0.14	0.28	0.52	0.52	0.44	0.85	0.21	0.36	0.62	0.77	0.65	1.25	0	0.13	0.32	0	0	0
C75	Hodgkin's lymphoma	0.56	0.43	0.83	0.89	0.74	0.57	0.22	0.32	0.57	0.67	1.13	1.3	0.31	0.4	0.77	0.32	0.26	0.41	C75	Hodgkin's lymphoma	0.24	0.47	0.68	0.65	1.2	1.53	0.11	0.51	0.93	0.77	1.47	2.24	0.5	0.4	0.16	0.41	0.66	0
C81	Non-Hodgkin's lymphoma	7.85	10.97	14.24	16.36	15.29	14.64	4.17	6.28	10.2	13.15	18.15	17.11	4.04	4.58	6.94	10.86	11.29	8.69	C81	Non-Hodgkin's lymphoma	4.12	6.44	10.22	12.36	16.57	14.07	4.56	6.86	11.74	14.1	20.19	17.45	3.29	5.69	7.08	8.63	9.23	6.89
C82-86, C96	Immunoproliferative diseases	0.06	0.12	0.18	0.22	0	0	0	0	0.07	0.17	0	0	0	0	0	0	0	0	C82-86, C96	Immunoproliferative diseases	0	0.09	0	0.13	0	0	0	0.14	0	0.19	0	0	0	0	0	0	0	0
C88	Multiple myeloma	3.27	3.92	5.07	5.32	4.6	2.84	1.93	2.86	4.74	6.83	4.4	3.68	1.68	1.3	2.31	2.11	1.84	1.65	C88	Multiple myeloma	1.35	2.19	3.46	5.23	4.25	3.73	1.86	3.03	4.27	6.81	5.54	5.24	0.4	0.66	1.77	1.85	1.65	0.53
C90	Lymphoid leukemia	1.72	2.25	2.63	2.61	2.85	2.27	1.21	2.16	3.02	2.61	3.83	3.25	1.07	1.49	1.41	1.3	1.31	0.41	C90	Lymphoid leukemia	1.45	1.35	2.04	2.55	3.05	2.71	1.89	1.66	2.41	3.17	4.23	3.24	1.2	0.79	1.29	1.23	0.66	1.59
C91	Myeloid leukemia	3.78	4.81	5.58	7.15	6.26	4.12	2.24	3.3	4.31	6.74	7.8	7.8	1.3	1.39	3.21	2.76	2.1	2.07	C91	Myeloid leukemia	1.84	2.52	3.46	5.95	7.41	5.59	2.18	2.89	4.51	7.87	9.93	7.73	1.2	1.85	1.29	1.85	2.31	1.06
C92-94, D45-47	Leukemia, unspecified	3.36	3.37	4.38	6.21	6.81	5.97	2.24	3.55	4.98	7.75	8.79	9.1	4.43	3.89	5.4	6.65	5.78	5.38	C92-94, D45-47	Leukemia, unspecified	3.43	3.92	5.4	6.8	8.28	5.93	2.87	2.53	4.97	6.91	9.12	6.98	4.49	6.48	6.27	6.58	6.59	3.71
C95	Other and unspecified	11.21	12.72	16.31	22.46	30.75	31.41	6.85	8.95	18.68	24.94	38.57	57.6	5.34	6.68	7.58	11.67	15.76	16.96	C95	Other and unspecified	7.24	10.46	14.46	24.59	35.42	44.76	8.23	12.27	17.02	30.7	44.94	59.09	5.38	7.14	9.17	11.51	16.15	14.3
O&U	All sites	575.24	682.15	860.26	1028.54	1117.85	993.54	246.49	364.75	581.65	865.25	1157.73	1317.52	339.23	445.1	630.96	827.3	974.89	955.87	O&U	All sites	280.55	398.59	597.43	875.73	1150.83	1274.3	257.33	386.16	588.93	897.97	1238.51	1371.86	324.18	421.38	615.02	828.1	973.41	1067.01
C00-96	All sites except C44	571.15	676.21	851	1015.89	1098.97	966.25	246.08	363.98	580.57	861.96	1149.94	1301.06	338.39	443.81	629.03	823.73	965.96	936.01	C00-96	All sites except C44	279.96	397.47	596.28	872.86	1144.19	1258.7	256.85	385.15	588.08	895.67	1231.35	1355.65	323.38	420.06	613.25	823.99	967.81	1052.7

## Sheet: 2012
The number of cases and deaths of people over 60 years old in China, 2012
incident	all	overall						urban						rural						death	all	overall						urban						rural
		60-64	65-69	70-74	75-79	80-84	85+	60-64	65-69	70-74	75-79	80-84	85+	60-64	65-69	70-74	75-79	80-84	85+			60-64	65-69	70-74	75-79	80-84	85+	60-64	65-69	70-74	75-79	80-84	85+	60-64	65-69	70-74	75-79	80-84	85+
C00	Lip	0.44	0.54	0.83	1.01	1.08	0.5	0.46	0.5	0.88	0.75	1.04	0.42	0.4	0.58	0.76	1.35	1.13	0.61	C00	Lip	0.06	0.11	0.13	0.4	0.48	0.31	0.06	0.11	0.07	0.04	0.45	0.42	0.06	0.12	0.19	0.85	0.52	0.15
C01-02	Tongue	2.02	2.13	2.57	2.8	2.22	2.41	2.36	2.58	2.99	3.5	2.85	3.13	1.63	1.66	2.1	2	1.39	1.37	C01-02	Tongue	0.73	1.07	1.37	1.72	2.11	2.79	0.89	1.08	1.5	2.21	2.98	3.44	0.55	1.05	1.22	1.1	0.95	1.83
C03-06	Mouth	2.45	2.88	4.01	4.16	5.38	5.94	2.68	3.02	4.59	4.53	6.22	7.19	2.2	2.73	3.36	3.45	4.24	4.12	C03-06	Mouth	0.99	1.69	2	3.21	4.38	5.08	0.93	1.42	1.9	3.47	4.8	6.04	1.06	1.98	2.1	2.9	3.81	3.66
C07-08	Salivary glands	1.48	1.49	1.58	1.56	1.67	0.99	1.54	1.75	1.7	1.85	1.69	1.46	1.42	1.22	1.45	1.2	1.65	0.31	C07-08	Salivary glands	0.38	0.41	0.59	1.1	0.96	1.42	0.43	0.36	0.71	1.26	1.17	1.88	0.32	0.47	0.46	0.9	0.69	0.76
C09	Tonsil	0.26	0.33	0.23	0.57	0.37	0.37	0.32	0.31	0.24	0.71	0.39	0.52	0.19	0.35	0.23	0.4	0.35	0.15	C09	Tonsil	0.12	0.16	0.14	0.31	0.33	0.62	0.13	0.22	0.1	0.43	0.39	0.83	0.11	0.09	0.19	0.15	0.26	0.31
C10	Other oropharynx	0.59	0.87	0.65	0.92	0.63	0.56	0.58	0.83	0.54	1.06	0.52	0.52	0.61	0.9	0.76	0.75	0.78	0.61	C10	Other oropharynx	0.25	0.45	0.45	0.64	0.78	0.31	0.26	0.36	0.48	0.67	0.65	0.21	0.23	0.55	0.42	0.6	0.95	0.46
C11	Nasopharynx	8.03	7.95	7.35	6.45	5.82	4.46	7.84	7.69	6.93	6.42	5.77	4.38	8.24	8.23	7.82	6.49	5.89	4.58	C11	Nasopharynx	4.85	5.85	6.69	6.45	6.75	5.82	5.02	5.8	5.98	6.34	7.52	5.83	4.65	5.91	7.48	6.59	5.72	5.8
C12-13	Hypopharynx	1.12	1.12	1.15	1.19	1.11	1.3	1.25	1.03	1.33	1.18	1.62	1.35	0.97	1.22	0.95	1.2	0.43	1.22	C12-13	Hypopharynx	0.55	0.53	0.74	0.79	1.15	0.62	0.71	0.53	0.71	0.98	1.36	0.52	0.38	0.52	0.76	0.55	0.87	0.76
C14	Pharynx, unspecified	0.5	0.6	0.9	1.01	1.26	1.05	0.35	0.67	0.75	0.91	0.71	1.46	0.68	0.52	1.07	1.15	1.99	0.46	C14	Pharynx, unspecified	0.31	0.3	0.54	0.73	1.19	1.55	0.15	0.33	0.44	0.59	0.91	2.08	0.49	0.26	0.65	0.9	1.56	0.76
C15	Esophagus	73.82	103.79	125.48	135.9	136.44	118.25	42.37	57.86	79.59	75.56	84.93	83.14	109.58	151.94	183.72	212.45	205.25	169.66	C15	Esophagus	44.77	68.67	96.7	123.71	145.68	147.35	27.1	39.29	54.89	70.72	92.52	102.73	64.86	99.46	143.63	190.92	216.68	212.69
C16	Stomach	100.27	136.5	175.32	192.19	203.67	163.5	82.37	114.97	150.68	164.63	191.98	158.78	120.63	159.07	202.99	227.14	219.28	170.43	C16	Stomach	58.14	90.33	131.2	178.03	218.83	204.06	46.59	72.57	105.98	152.86	203.39	197.12	71.26	108.95	159.5	209.96	239.45	214.21
C17	Small intestine	2.85	4.27	4.64	6.43	6.23	4.64	3.03	5.22	6.08	8.19	7.59	5.94	2.64	3.29	3.01	4.2	4.42	2.75	C17	Small intestine	1.58	2.32	3.31	4.38	5.41	5.32	1.64	2.97	3.6	5.75	6.94	7.4	1.52	1.63	2.98	2.65	3.38	2.29
C18	Colon	31.79	43.63	63.14	83.12	95.81	81.54	39.59	56.75	84.33	111.48	130.45	108.98	22.93	29.88	39.37	47.16	49.54	41.35	C18	Colon	10.74	17.9	28.69	50.23	72.71	90.76	12.8	21.87	36.44	66.51	97.58	122.31	8.39	13.73	19.99	29.57	39.49	44.55
C19-20	Rectum	36.46	47.72	60.75	72.73	75.45	64.32	39.77	54.2	67.57	81.35	82.86	71.05	32.69	40.93	53.1	61.79	65.56	54.47	C19-20	Rectum	13.85	20.65	31.15	47.23	68.3	77.08	14.16	21.67	32.32	51.86	79.55	90.95	13.5	19.58	29.83	41.36	53.26	56.76
C21	Anna	0.78	1.11	1.28	1.67	2.6	2.1	0.67	0.92	0.88	1.54	2.59	2.4	0.91	1.31	1.72	1.85	2.6	1.68	C21	Anna	0.35	0.47	0.88	1.06	2.04	2.17	0.26	0.39	0.71	1.1	2.59	2.81	0.44	0.55	1.07	1	1.3	1.22
C22	Liver	75.09	90.07	104.52	118.97	128.77	115.34	62.91	80.03	92.76	106.79	122.41	113.56	88.95	100.6	117.73	134.43	137.26	117.94	C22	Liver	65.86	80.91	96.42	117.06	138.37	135.65	53.06	70.35	86.64	108.88	134.4	135.75	80.41	91.99	107.39	127.43	143.67	135.49
C23-24	Gallbladder etc	9.01	13.45	20.4	27.22	38.41	36.71	9.89	15.4	23.72	31.97	46.94	46.88	8.01	11.4	16.67	21.18	27.02	21.82	C23-24	Gallbladder etc	5.93	9.94	16.05	23.38	32.37	39.13	6.45	11.54	19.44	27.72	40.33	50.43	5.35	8.26	12.25	17.88	21.74	22.58
C25	Pancreas	17.36	26.16	38.16	46.97	55.43	50.64	18.99	29.53	44.8	53.91	63.86	59.07	15.51	22.63	30.71	38.16	44.17	38.3	C25	Pancreas	14.51	22.92	35.09	45.87	58.36	57.76	16.22	25.23	41.54	55.05	70.15	69.49	12.55	20.51	27.85	34.22	42.61	40.58
C30-31	Nose,sinuses etc	1.04	1.12	1.19	1.3	1.59	1.24	1.1	1.11	1.16	1.38	2.01	1.46	0.97	1.13	1.22	1.2	1.04	0.92	C30-31	Nose,sinuses etc	0.43	0.58	0.84	1.06	1.37	1.42	0.39	0.64	1.02	1.18	1.75	1.88	0.46	0.52	0.65	0.9	0.87	0.76
C32	Larynx	6.01	7.06	8.45	8.24	7.93	6.81	6.34	7.71	8.43	8.78	8.75	8.23	5.64	6.37	8.47	7.54	6.84	4.73	C32	Larynx	2.62	3.18	5.16	6.58	7.79	8.67	2.53	3.22	4.93	7.13	8.36	9.17	2.73	3.14	5.42	5.89	7.01	7.93
C33-34	Trachea,bronchus & lung	154.7	219.84	302.76	369.86	399.55	327.69	149.07	215.9	308.42	382.43	420.59	351.84	161.1	223.98	296.41	353.92	371.44	292.33	C33-34	Trachea,bronchus & lung	109.21	168.83	259.7	353.08	422.72	385.89	102.36	164.53	263.93	374.79	462.8	429.66	117	173.33	254.95	325.55	369.18	321.78
C37-38	Other thoracic organs	1.76	2.66	2.68	2.71	3.23	2.91	2.23	2.86	3.36	3.47	4.34	3.85	1.23	2.44	1.91	1.75	1.73	1.53	C37-38	Other thoracic organs	0.84	1.34	1.67	2.42	2.52	2.48	0.97	1.75	2.11	3.23	3.63	2.81	0.7	0.9	1.18	1.4	1.04	1.98
C40-41	Bone	4.21	5.77	7.41	8.5	9.2	6.81	3.51	4.58	6.12	6.54	8.23	6.88	5.01	7.01	8.85	10.99	10.48	6.71	C40-41	Bone	3.54	5.11	6.42	9.34	10.46	10.28	2.64	4.44	5.1	7.44	9.27	10.84	4.56	5.82	7.9	11.74	12.04	9.46
C43	Melanoma of skin	1.31	1.53	1.8	2.51	2.26	2.72	1.38	1.89	2.35	2.87	2.66	3.13	1.23	1.16	1.18	2.05	1.73	2.14	C43	Melanoma of skin	0.64	0.71	1.04	1.39	1.93	3.41	0.76	0.83	1.33	1.81	2.53	4.27	0.51	0.58	0.72	0.85	1.13	2.14
C44	Other skin	5.07	7.27	8.99	14.27	20.47	27.92	5.46	8.44	10.81	16.03	23.41	28.86	4.68	6.05	6.94	12.04	16.54	26.55	C44	Other skin	0.92	1.18	2.59	4.93	9.97	19.5	0.72	0.8	2.35	4.8	8.56	18.75	1.14	1.57	2.86	5.1	11.86	20.6
C45	Mesothelioma	0.45	0.64	0.75	1.01	1.26	0.37	0.58	0.64	1.09	1.3	1.75	0.42	0.32	0.64	0.38	0.65	0.61	0.31	C45	Mesothelioma	0.3	0.43	0.59	0.75	1.15	0.74	0.5	0.67	0.78	1.02	1.43	1.15	0.026	0.17	0.38	0.4	0.78	0.15
C46	Kaposi sarcoma	0.01	0.09	0.05	0.04	0.11	0.12	0.02	0.14	0.07	0.04	0.06	0	0	0.03	0.04	0.05	0.17	0.31	C46	Kaposi sarcoma	0.02	0.04	0.02	0.04	0.15	0.31	0.02	0.08	0.03	0.04	0.19	0.21	0.02	0	0	0.05	0.09	0.46
C47,C49	Connective & soft tissue	1.84	2.58	2.7	3.63	3.3	4.33	2.29	3.19	3.26	4.49	4.34	5.42	1.33	1.95	2.06	2.55	1.91	2.75	C47,C49	Connective & soft tissue	0.66	0.62	1.26	1.94	1.93	2.79	0.71	0.8	1.7	2.48	2.66	3.65	0.61	0.44	0.76	1.25	0.95	1.53
C50	Breast	87.06	78.35	72.21	66.42	52.73	43.51	107.92	105.1	97.51	92.07	72.5	58.7	63.08	49.81	42.79	33.49	27.4	22.37	C50	Breast	22.61	23.11	26.02	31.09	35.82	56.52	24.1	24.94	30.52	38.38	47.7	77.4	20.9	21.17	20.79	21.73	20.59	27.47
C51	Vulva	1.19	1.35	1.88	2.68	2.65	2.34	1.38	1.64	2.07	3.37	3.78	3.14	0.98	1.05	1.66	1.79	1.21	1.22	C51	Vulva	0.16	0.51	0.66	0.95	1.86	1.93	0.19	0.38	0.71	1.32	2.24	2.8	0.13	0.64	0.6	0.47	1.36	0.73
C52	Vagina	0.6	0.48	0.45	0.49	0.66	0.81	0.86	0.55	0.45	0.51	0.35	1.05	0.3	0.41	0.45	0.47	1.06	0.49	C52	Vagina	0.12	0.31	0.31	0.41	0.4	1.22	0.15	0.22	0.45	0.51	0.35	1.22	0.09	0.41	0.15	0.28	0.45	1.22
C53	Cervix uteri	22.27	21.14	19.58	15.85	13.53	10.67	20.16	17.88	17.56	12.52	12.4	10.48	24.7	24.61	21.92	20.13	14.99	10.94	C53	Cervix uteri	7.32	8.04	9.82	13.09	14.13	14.54	5.36	6.02	7.78	11.06	11.81	16.07	9.57	10.21	12.2	15.71	17.1	12.4
C54	Corpus uteri	21.08	16.2	12.3	12.19	8.49	4.88	24.14	18.7	14.71	15.67	10.63	4.54	17.56	13.53	9.49	7.71	5.75	5.35	C54	Corpus uteri	5.09	4.97	6.62	7.29	8.03	8.13	4.76	4.76	7.78	8.42	9.45	9.61	5.47	5.19	5.27	5.83	6.21	6.08
C55	Uterus, unspecified	3.6	3.67	3.45	4.36	4.25	4.68	2.49	2.62	2.79	3.59	2.72	2.97	4.87	4.78	4.22	5.36	6.21	7.05	C55	Uterus, unspecified	2.45	3.33	4.01	4.94	7.16	7.01	1.6	2.3	3.63	4.1	5.55	5.77	0.42	4.43	4.44	6.02	9.23	8.75
C56	Ovary	16.92	16.62	16.96	14.41	11.94	8.23	19.3	19.3	20.73	17.94	15.47	11.01	14.19	13.77	12.58	9.88	7.42	4.38	C56	Ovary	8.71	9.51	10.69	12.85	12.6	10.37	9.82	10.5	12.96	16.26	17.24	14.15	7.44	8.46	8.06	8.47	6.66	5.11
C57	Other female genital organs	1.33	1.27	1.57	0.95	0.6	0.91	1.52	1.7	1.88	0.95	0.71	1.22	1.11	0.82	1.21	0.94	0.45	0.49	C57	Other female genital organs	0.42	0.68	0.98	0.91	0.8	1.22	0.52	1.09	1.04	1.1	0.94	1.92	0.3	0.23	0.9	0.66	0.61	0.24
C58	Placenta	0.04	0.03	0	0	0	0	0.07	0	0	0	0	0	0	0.06	0	0	0	0	C58	Placenta	0	0	0	0	0	0	0	0	0	0	0	0	0	0	0	0	0	0
C59	Penis	0	0	0	0	0	0	0	0	0	0	0	0	0	0	0	0	0	0	C59	Penis	0	0	0	0	0	0	0	0	0	0	0	0	0	0	0	0	0	0
C60	Prostate	14.77	32.91	67.56	107.71	146.53	144.41	20.14	47.67	97.38	143.24	192.11	183	8.74	17.7	35.32	63.28	82.38	83.17	C60	Prostate	3.74	8.15	19.91	42.5	82.98	140.3	4.05	10.48	24.02	51.69	102.24	176.03	3.39	5.75	15.46	31	55.86	83.58
C61	Tetis	0.47	0.66	0.71	0.62	0.92	0.48	0.52	0.62	0.43	0.77	0.72	0.77	0.42	0.7	1	0.43	1.21	0	C61	Tetis	0.16	0.23	0.37	0.62	0.5	0.95	0.11	0.17	0	0.6	0.58	0.77	0.21	0.29	0.77	0.64	0.4	1.23
C62	Other male genital organs	0.49	0.77	1.49	1.37	1.18	1.11	0.56	1.3	2.29	1.7	1.73	1.29	0.42	0.23	0.62	0.96	0.4	0.82	C62	Other male genital organs	0.02	0.23	0.11	0.57	0.84	0.95	0.04	0.23	0.07	0.77	1.01	1.03	0	0.23	0.15	0.32	0.61	0.82
C63	Kidney	11.44	13.98	14.27	16.21	15.76	12.51	16.06	19.73	19.92	21.97	21.66	16.57	6.19	7.94	7.93	8.89	7.88	6.56	C63	Kidney	3.02	3.83	6.54	9.97	12.94	13.93	3.83	5.02	8.43	13.15	17.57	18.75	2.09	2.59	4.43	5.94	6.75	6.87
C64	Renal pelvis	1.17	1.62	2.59	3.96	3.89	2.6	1.65	2.16	3.26	5.75	5.77	3.44	0.61	1.05	1.83	1.7	1.39	1.37	C64	Renal pelvis	0.33	0.51	1.01	1.26	2.67	2.41	0.35	0.67	1.26	1.73	3.95	3.54	0.3	0.35	0.72	0.65	0.95	0.76
C65	Ureter	0.97	2.16	3.24	4.27	4.15	3.65	1.26	2.83	4.32	5.91	6.22	4.79	0.63	1.45	2.02	2.2	1.39	1.98	C65	Ureter	0.28	0.6	1.1	1.76	2.04	3.1	0.46	0.8	1.43	2.48	3.18	4.17	0.06	0.38	0.72	0.85	0.52	1.53
C66	Bladder	13.82	20.72	30.41	41.26	50.87	54.42	15.69	24	34.87	48.12	63.02	64.49	11.71	17.28	25.41	32.57	34.64	39.67	C66	Bladder	2.87	5.94	11.85	20.81	36.48	53.8	3.01	5.38	12.88	23.07	42.01	65.53	2.71	6.52	10.68	17.93	29.1	36.62
C67	Other urinary organs	0.15	0.48	0.61	0.84	0.93	0.93	0.19	0.53	0.61	1.1	1.1	1.25	0.11	0.44	0.61	0.5	0.69	0.46	C67	Other urinary organs	0.05	0.04	0.34	0.51	1.08	0.99	0.04	0.03	0.48	0.59	1.43	1.56	0.06	0.06	0.19	0.4	0.61	0.15
C68	Eye	0.27	0.34	0.63	0.59	0.78	0.74	0.22	0.36	0.65	0.47	0.78	0.52	0.32	0.32	0.61	0.75	0.78	1.07	C68	Eye	0.07	0.13	0.31	0.35	0.59	0.5	0.06	0.08	0.34	0.35	0.52	0.63	0.08	0.17	0.27	0.35	0.69	0.31
C69	Brain, nervous system	15.73	17.84	22.09	23.49	23.14	20.43	15.24	17.9	21.41	24.14	24.25	20.52	16.29	17.77	22.85	22.68	21.65	20.29	C69	Brain, nervous system	8.98	11.7	16.9	20.5	22.1	24.52	7.97	10.43	15.53	20.16	22.5	25.63	10.12	13.03	18.43	20.93	21.56	22.89
C70-72, D32-33, D42-43	Thyroid	13.14	10.71	7.84	5.9	4.6	3.9	18.31	14.76	9.99	7.48	5.71	4.58	7.27	6.46	5.42	3.9	3.12	2.9	C70-72, D32-33, D42-43	Thyroid	1.11	1.52	2.25	3.59	3.78	5.63	1.12	1.61	2.72	3.86	4.41	7.19	1.1	1.43	1.72	3.25	2.94	3.36
C73	Adrenal gland	0.5	0.5	0.67	0.51	0.7	0.62	0.39	0.36	0.82	0.47	0.97	0.83	0.63	0.64	0.5	0.55	0.35	0.31	C73	Adrenal gland	0.25	0.31	0.41	0.59	0.82	0.74	0.24	0.31	0.51	0.71	1.17	1.04	0.25	0.32	0.31	0.45	0.35	0.31
C74	Other endocrine	0.98	0.95	0.79	0.88	0.93	0.43	1.02	0.92	0.82	0.98	1.1	0.31	0.93	0.99	0.76	0.75	0.69	0.61	C74	Other endocrine	0.31	0.47	0.47	0.59	1.22	1.11	0.32	0.39	0.48	0.75	1.49	1.35	0.3	0.55	0.46	4	0.87	0.76
C75	Hodgkin's lymphoma	0.54	0.57	1.02	0.92	0.7	0.56	0.5	0.5	1.12	0.98	0.71	0.31	0.59	0.64	0.92	0.85	0.69	0.92	C75	Hodgkin's lymphoma	0.39	0.41	0.81	0.97	1.04	0.99	0.41	0.33	0.82	1.14	1.04	0.94	0.36	0.49	0.8	0.75	1.04	1.07
C81	Non-Hodgkin's lymphoma	10.15	12.57	17.62	17.07	18.2	15.35	11.3	15.73	21.96	21.3	23.6	18.96	8.83	9.25	12.74	11.69	11	10.07	C81	Non-Hodgkin's lymphoma	5.41	7.47	11.88	14.25	17.87	18.08	5.71	8.02	14.45	17.72	22.76	22.92	5.07	6.89	9	9.84	11.34	10.99
C82-86, C96	Immunoproliferative diseases	0.06	0.21	0.2	0.22	0.33	0.19	0.11	0.33	0.27	0.35	0.52	0.1	0	0.09	0.11	0.05	0.09	0.31	C82-86, C96	Immunoproliferative diseases	0.01	0.06	0.11	0.26	0.19	0.31	0	0.08	0.17	0.28	0.19	0.31	0.02	0.03	0.04	0.25	0.17	0.31
C88	Multiple myeloma	3.95	4.53	6.02	7	6.27	4.02	4.5	5.72	7.82	9.33	8.82	5.63	3.32	3.29	4.01	4.05	2.86	1.68	C88	Multiple myeloma	1.92	3.11	4.24	5.53	6.27	4.71	2.38	4.25	5.1	8.03	9.14	6.77	1.39	1.92	3.28	2.35	2.42	1.68
C90	Lymphoid leukemia	1.69	2.56	3.38	4.36	4.41	1.92	1.82	2.66	3.87	5.51	5.77	2.4	1.54	2.44	2.82	2.9	2.6	1.22	C90	Lymphoid leukemia	1.45	1.99	2.53	3.63	4.38	2.91	1.52	2.11	3.13	4.76	6.09	3.96	1.37	1.86	1.87	2.2	2.08	1.37
C91	Myeloid leukemia	5.38	5.77	7.41	8.46	10.57	7	6.5	7.35	10.06	11.38	14.2	10.42	4.1	4.1	4.43	4.75	5.72	1.98	C91	Myeloid leukemia	2.72	3.78	5.07	7.31	10.31	8.42	2.95	4.86	7.1	10.55	14.46	11.77	2.45	2.65	2.78	3.2	4.76	3.51
C92-94, D45-47	Leukemia, unspecified	3.58	5.14	6.43	6.72	8.68	7.18	2.55	4.55	6.22	5.83	8.49	7.5	4.76	5.76	6.68	7.84	8.92	6.71	C92-94, D45-47	Leukemia, unspecified	3.61	5.25	6.29	7.57	9.94	8.61	3.31	4.52	6.29	7.13	10.89	9.9	3.95	6.02	6.29	8.14	8.66	6.71
C95	Other and unspecified	10.69	13.99	19.45	24.73	30.63	37.27	11.06	14.93	21.18	29.34	36.7	49.49	10.27	13	17.51	18.88	22.52	19.38	C95	Other and unspecified	6.79	9.83	15.1	23.65	34.78	41.67	7.66	10.96	17.33	29.93	45	55.95	5.81	8.64	12.59	15.69	21.13	20.75
O&U	All sites	720.96	936.7	1196.68	1400.69	1518.35	1315.34	698.14	926.34	1211.6	1432.65	1615.9	1425.89	746.91	947.57	1179.93	1360.14	1388.06	1153.46	O&U	All sites	408.28	593.82	859.65	1170.6	1472.64	1525.16	365.41	545.02	821.26	1176.11	1557.62	1675.62	457.02	644.99	902.74	1163.62	1359.13	1304.82
C00-96	All sites except C44	715.88	929.43	1187.69	1386.42	1497.89	1287.42	692.67	917.9	1200.79	1416.62	1592.5	1397.03	742.28	941.52	1172.99	1348.1	1371.52	1126.91	C00-96	All sites except C44	407.36	592.64	857.07	1165.67	1462.66	1505.66	364.69	544.21	818.92	1171.3	1549.06	1656.87	455.88	643.22	899.88	1158.53	1347.27	1284.22
male		overall						urban						rural							male	overall						urban						rural
		60-64	65-69	70-74	75-79	80-84	85+	60-64	65-69	70-74	75-79	80-84	85+	60-64	65-69	70-74	75-79	80-84	85+			0.1	0.14	0.15	0.43	0.59	0.48	60-64	65-69	70-74	75-79	80-84	85+	60-64	65-69	70-74	75-79	80-84	85+
C00	Lip	0.47	0.63	0.93	1.33	1.26	0.63	0.48	0.39	1.14	1.02	1.29	0.26	0.64	0.87	0.7	1.7	1.21	1.23	C00	Lip	1	1.37	1.67	1.89	2.61	3.33	0.07	0.17	0.07	0.09	0.29	0.52	0.13	0.12	0.23	0.85	1.01	0.41
C01-02	Tongue	2.22	0.63	2.79	3.55	2.61	2.53	2.56	3.1	3	3.83	2.73	3.36	1.84	2.15	2.55	3.2	2.43	1.23	C01-02	Tongue	1.36	2.17	2.53	4.02	5.55	6.33	1.26	1.35	1.72	2.3	3.31	4.65	0.71	1.39	1.62	1.38	1.62	1.23
C03-06	Mouth	3.38	3.72	5.05	5.21	6.98	7.6	3.94	3.94	5.51	5.88	8.05	9.55	2.76	3.48	4.56	4.37	5.46	4.51	C03-06	Mouth	0.57	0.51	0.74	1.61	1.26	1.58	1.3	2.08	2.5	4.51	6.04	7.49	1.42	2.26	2.55	3.41	4.86	4.51
C07-08	Salivary glands	1.91	1.83	2.01	2.04	1.51	1.58	1.82	2.2	2.14	2.38	1.58	2.06	2.01	1.45	1.86	1.6	1.42	0.82	C07-08	Salivary glands	0.24	0.23	0.26	0.57	0.34	0.79	0.67	0.34	0.86	1.96	1.73	2.32	0.46	0.7	0.62	1.17	0.61	0.41
C09	Tonsil	0.39	0.49	0.37	0.9	0.42	0.48	0.45	0.51	0.43	1.11	0.29	0.77	0.33	0.46	0.31	0.64	0.61	0	C09	Tonsil	0.41	0.74	0.82	1.18	1.26	0.63	0.26	0.39	0.21	0.77	0.29	1.29	0.21	0.06	0.31	0.32	0.4	0
C10	Other oropharynx	1.04	1.29	1.15	1.56	1.18	0.79	1.04	1.18	1	1.7	0.72	0.77	1.05	1.39	1.31	1.38	1.82	0.82	C10	Other oropharynx	7.16	8.92	10.21	9.47	10.68	9.34	0.48	0.62	0.93	1.11	0.86	0.52	0.33	0.87	0.7	1.28	1.82	0.82
C11	Nasopharynx	11.55	11.38	11.22	9.09	8.58	6.49	11.26	10.93	10.8	9.54	8.05	5.68	11.87	11.84	11.67	8.52	9.31	7.78	C11	Nasopharynx	1.04	1	1.34	1.37	2.35	1.27	7.65	8.56	9.15	9.54	11.36	9.81	6.61	9.29	11.36	9.37	9.72	8.6
C12-13	Hypopharynx	2.14	2.06	2.08	2.22	2.27	2.85	2.45	1.92	2.57	2.3	3.16	2.84	1.8	2.21	1.55	2.13	1.01	2.87	C12-13	Hypopharynx	0.53	0.54	0.85	1.04	1.77	3.48	1.34	1.01	1.5	1.7	2.88	1.03	0.71	0.99	1.16	0.96	1.62	1.64
C14	Pharynx, unspecified	0.83	0.91	1.34	1.42	2.19	2.22	0.59	1.01	1	1.36	1.58	3.1	1.09	0.81	1.7	1.49	3.04	0.82	C14	Pharynx, unspecified	67.91	101.86	138.27	174.16	197.31	209.5	0.22	0.62	0.64	0.77	1.44	4.9	0.88	0.46	1.08	1.38	2.23	1.23
C15	Esophagus	107.5	148.32	177.35	190.16	188.23	171.49	65.98	87.78	108.53	111.05	120.93	127.5	154.24	210.68	251.74	289.12	282.96	241.31	C15	Esophagus	86.04	135.49	197.4	259.87	311.56	291.68	43.91	62.77	82.15	104.15	130.56	155.12	94.91	142.14	198.95	261.74	291.26	295.8
C16	Stomach	150.82	205.7	262.17	280.55	297.52	241.01	124.38	173.37	226.64	239.47	281.26	234.36	180.58	239	300.59	331.95	320.4	251.56	C16	Stomach	1.93	2.74	3.75	5.44	6.56	7.13	68.73	109.82	162.15	225.07	289.31	274.63	105.53	161.93	235.51	303.4	342.87	318.75
C17	Small intestine	3.3	4.72	5.35	7.76	7.9	6.81	3.86	5.58	6.72	10.05	9.49	8.78	2.68	3.83	3.86	4.9	5.67	3.69	C17	Small intestine	12.29	21.21	32.46	56.65	89.7	106.57	2.23	3.78	4	7.32	9.06	10.07	1.59	1.68	3.48	3.09	3.04	2.46
C18	Colon	35.82	50.8	70.27	92.23	114.59	101.82	45.14	67.05	93.02	124.16	150.84	136.28	25.34	34.07	45.68	54.54	63.55	47.12	C18	Colon	17.63	26.62	39.67	59.11	85.67	96.75	14.53	27.1	40.82	75.02	118.63	145.57	9.78	15.15	23.42	33.66	48.98	44.66
C19-20	Rectum	44.99	59.67	74.06	90.35	98.53	80.76	49.89	68.85	84.22	101.68	108.13	86.47	39.47	50.2	63.07	76.17	85.01	71.7	C19-20	Rectum	0.41	0.63	1.34	1.51	2.19	2.85	17.91	28.28	41.4	65.66	100.22	115.89	17.31	24.9	37.8	50.92	65.17	66.37
C21	Anna	0.87	1.23	1.75	1.8	3.36	2.53	0.67	1.01	1.07	1.19	3.02	2.32	1.09	1.45	2.47	2.56	3.85	2.87	C21	Anna	99.18	116.62	134.6	160.11	187.64	180.04	0.37	0.45	1.29	1.53	2.59	3.36	0.46	0.81	1.39	1.49	1.62	2.05
C22	Liver	113.44	130.45	146.48	161.48	173.18	155.97	97.85	116.41	131.19	143.49	159.75	150.73	130.99	144.92	163.01	183.98	192.08	164.29	C22	Liver	5.41	9.89	15.75	21.15	30.77	38.16	81.51	103.11	122.69	150.13	179.89	180.16	119.08	130.53	147.47	172.58	198.56	179.86
C23-24	Gallbladder etc	8.28	12.92	19.76	26.12	37.24	39.27	9.44	14.14	23.74	30.66	45.73	48.52	6.98	11.67	15.46	20.45	25.3	24.58	C23-24	Gallbladder etc	17.88	26.42	40.63	51.44	67.84	67.61	5.61	11.72	18.95	24.61	37.82	47.23	5.18	8.01	12.29	16.83	20.85	23.76
C25	Pancreas	21.3	31.25	44.12	53.62	62.97	60.01	23.89	35.16	51.26	59.87	70.89	70.72	18.4	27.22	36.4	45.81	51.82	43.02	C25	Pancreas	0.65	0.74	1	1.61	1.68	2.22	20.66	28.79	47.9	59.95	77.5	80.27	14.76	23.97	32.77	40.8	54.24	47.53
C30-31	Nose,sinuses etc	1.38	1.43	1.45	1.37	2.02	1.74	1.41	1.3	1.43	1.28	2.73	2.06	1.34	1.57	1.47	1.49	1.01	1.23	C30-31	Nose,sinuses etc	4.31	5.52	8.77	11.74	13.7	15.99	0.59	0.79	1.43	1.62	2.16	2.58	0.71	0.7	0.54	1.6	1.01	1.64
C32	Larynx	11.07	12.55	15.19	14.81	15.13	13.78	12.04	14.2	15.94	16.61	16.54	16.52	9.99	10.85	14.38	12.57	13.16	9.42	C32	Larynx	157.59	243.04	372.82	495.55	614.04	566.57	4.42	5.92	9.01	12.94	14.38	16.26	4.18	5.11	8.5	10.23	12.75	15.57
C33-34	Trachea,bronchus & lung	214.18	308.6	425.89	518.18	578.65	485.18	207.56	303.13	431.33	527.81	595.74	507.95	221.64	314.22	420	506.12	554.59	449.03	C33-34	Trachea,bronchus & lung	0.92	1.66	2.15	2.84	3.11	3.33	150.61	238	375.92	518.36	651.82	615.07	165.44	248.23	369.46	467.03	560.86	489.59
C37-38	Other thoracic organs	2.22	3.06	2.97	3.17	3.95	4.59	2.56	2.87	3.79	4.09	5.18	6.19	1.84	3.25	2.09	2.02	2.23	2.05	C37-38	Other thoracic organs	4.05	6.38	7.95	10.18	14.04	14.88	1	1.97	2.72	4	4.46	4.13	0.84	1.33	1.55	1.38	1.21	2.05
C40-41	Bone	4.8	6.78	8.65	9.65	12.36	9.34	4.12	5.75	7.36	7.07	10.35	9.29	5.56	7.84	10.05	12.89	15.18	9.42	C40-41	Bone	0.63	0.8	1.11	1.85	2.1	3.48	3.31	6.09	6.79	8.09	11.93	15.74	4.89	6.67	9.2	12.78	17	13.52
C43	Melanoma of skin	1.4	1.74	1.82	3.17	1.85	2.58	1.56	2.03	2.22	3.15	1.87	2.84	1.21	1.45	1.39	3.2	1.82	2.87	C43	Melanoma of skin	1.18	1.77	3.68	6.11	12.02	20.74	0.74	0.96	1.22	2.47	2.59	3.1	0.5	0.64	1	1.07	1.42	4.1
C44	Other skin	5.96	8.06	9.81	15.71	21.02	25.18	6.58	9.02	11.73	17.88	23.58	25.55	5.27	7.08	7.73	13	17.41	24.58	C44	Other skin	0.33	0.57	0.63	0.9	2.02	0.79	0.93	1.07	3.07	5.71	10.93	18.58	1.46	2.5	4.33	6.6	13.56	24.17
C45	Mesothelioma	0.49	0.8	0.89	1.09	1.77	0.48	0.63	0.73	1.29	1.19	2.44	0.26	0.33	0.87	0.46	0.96	0.81	0.82	C45	Mesothelioma	0.02	0.06	0.04	0.05	0.25	0.48	0.56	0.79	0.93	1.28	2.3	1.29	0.08	0.35	0.31	0.43	1.62	0
C46	Kaposi sarcoma	0.02	0.11	0.07	0.05	0.08	0.32	0.04	0.17	0.07	0	0	0	0	0.06	0.08	0.11	0.2	0.82	C46	Kaposi sarcoma	0.69	0.57	1.56	2.13	2.44	3.96	0	0.11	0.07	0	0.29	0.26	0.04	0	0	0.11	0.2	0.82
C47,C49	Connective & soft tissue	2.14	3.06	3.23	4.5	5.04	4.91	2.56	3.61	3.79	5.96	6.9	5.42	1.67	2.5	2.63	2.66	2.43	4.1	C47,C49	Connective & soft tissue	0.31	0.4	0.74	0.8	1.18	2.38	0.74	0.73	2.14	2.55	3.45	4.39	0.63	0.41	0.93	1.6	1.01	3.28
C50	Breast	1.4	1.17	1.86	2.18	2.19	3.01	1.37	1.58	2.72	2.04	3.16	3.1	1.42	0.75	0.93	2.34	0.81	2.87	C50	Breast	-	-	-	-	-	-	0.3	0.45	0.79	1.19	1.73	2.84	0.33	0.35	0.7	0.32	0.4	1.64
C51	Vulva	-	-	-	-	-	-	-	-	-	-	-	-	-	-	-	-	-	-	C51	Vulva	-	-	-	-	-	-	-	-	-	-	-	-	-	-	-	-	-	-
C52	Vagina	-	-	-	-	-	-	-	-	-	-	-	-	-	-	-	-	-	-	C52	Vagina	-	-	-	-	-	-	-	-	-	-	-	-	-	-	-	-	-	-
C53	Cervix uteri	-	-	-	-	-	-	-	-	-	-	-	-	-	-	-	-	-	-	C53	Cervix uteri	-	-	-	-	-	-	-	-	-	-	-	-	-	-	-	-	-	-
C54	Corpus uteri	-	-	-	-	-	-	-	-	-	-	-	-	-	-	-	-	-	-	C54	Corpus uteri	-	-	-	-	-	-	-	-	-	-	-	-	-	-	-	-	-	-
C55	Uterus, unspecified	-	-	-	-	-	-	-	-	-	-	-	-	-	-	-	-	-	-	C55	Uterus, unspecified	-	-	-	-	-	-	-	-	-	-	-	-	-	-	-	-	-	-
C56	Ovary	-	-	-	-	-	-	-	-	-	-	-	-	-	-	-	-	-	-	C56	Ovary	-	-	-	-	-	-	-	-	-	-	-	-	-	-	-	-	-	-
C57	Other female genital organs	-	-	-	-	-	-	-	-	-	-	-	-	-	-	-	-	-	-	C57	Other female genital organs	-	-	-	-	-	-	-	-	-	-	-	-	-	-	-	-	-	-
C58	Placenta	-	-	-	-	-	-	-	-	-	-	-	-	-	-	-	-	-	-	C58	Placenta	0.33	0.63	0.67	1.56	2.52	3.8	-	-	-	-	-	-	-	-	-	-	-	-
C59	Penis	1.53	2.52	2.82	3.17	4.62	3.8	1.34	2.25	2.93	2.64	3.74	4.9	1.76	2.79	2.71	3.84	5.87	2.05	C59	Penis	3.74	8.15	19.91	42.5	82.98	140.3	0.3	0.51	0.5	1.36	2.3	3.1	0.38	0.75	0.85	1.81	2.83	4.92
C60	Prostate	14.77	32.91	67.56	107.71	146.53	144.41	20.14	47.67	97.38	143.24	192.11	183	8.74	17.7	35.32	63.28	82.38	83.17	C60	Prostate	0.16	0.23	0.37	0.62	0.5	0.95	4.05	10.48	24.02	51.69	102.24	176.03	3.39	5.75	15.46	31	55.86	83.58
C61	Tetis	0.47	0.66	0.71	0.62	0.92	0.48	0.52	0.62	0.43	0.77	0.72	0.77	0.42	0.7	1	0.43	1.21	0	C61	Tetis	0.02	0.23	0.11	0.57	0.84	0.95	0.11	0.17	0	0.6	0.58	0.77	0.21	0.29	0.77	0.64	0.4	1.23
C62	Other male genital organs	0.49	0.77	1.49	1.37	1.18	1.11	0.56	1.3	2.29	1.7	1.73	1.29	0.42	0.23	0.62	0.96	0.4	0.82	C62	Other male genital organs	4.35	5.46	8.62	12.54	17.32	20.74	0.04	0.23	0.07	0.77	1.01	1.03	0	0.23	0.15	0.32	0.61	0.82
C63	Kidney	14.91	18.5	18.76	21.72	22.03	17.42	21.18	26.43	26.81	29.55	30.2	20.65	7.86	10.33	10.05	11.93	10.52	12.29	C63	Kidney	0.47	0.6	1.15	1.28	3.53	3.01	5.57	7.21	11.15	16.18	22.86	26.33	2.97	3.66	5.87	7.99	9.51	11.88
C64	Renal pelvis	1.59	1.66	2.86	4.21	4.71	3.96	2.27	2.14	3.65	6.3	6.61	4.9	0.84	1.16	2.01	1.6	2.02	2.46	C64	Renal pelvis	0.33	0.71	0.89	2.27	2.27	4.75	0.45	0.73	1.29	1.7	5.18	4.13	0.5	0.46	1	0.75	1.21	1.23
C65	Ureter	0.98	2.32	2.9	4.78	4.29	5.7	1.26	2.65	4.15	6.39	5.9	6.45	0.67	1.97	1.55	2.77	2.02	4.51	C65	Ureter	4.64	9.06	18.87	33.98	63.05	97.23	0.56	1.01	1.14	3.15	3.59	5.94	0.08	0.41	0.62	1.17	0.4	2.87
C66	Bladder	21.74	31.93	49.32	69.24	85.92	101.18	24.96	37.81	57.2	80.3	102.96	114.6	18.1	25.89	40.81	55.4	61.94	79.89	C66	Bladder	0.06	0.06	0.56	1.04	1.85	2.22	5.09	8.23	20.38	37.38	71.47	114.08	4.14	9.92	17.24	29.72	51.21	70.87
C67	Other urinary organs	0.14	0.6	0.89	1.33	1.43	1.74	0.19	0.73	0.71	1.79	1.44	2.06	0.08	0.46	1.08	0.75	1.42	1.23	C67	Other urinary organs	0.06	0.23	0.41	0.33	0.5	0.48	0.04	0.06	0.71	1.19	2.3	3.36	0.08	0.06	0.39	0.85	1.21	0.41
C68	Eye	0.33	0.54	0.74	0.85	1.01	0.95	0.15	0.56	0.86	0.6	86	0.52	0.54	0.52	0.62	1.17	1.21	1.64	C68	Eye	10.09	13.49	20.06	22.1	23.79	28.03	0	0.17	0.43	0.26	0.29	0.77	0.13	0.29	0.39	0.43	0.81	0
C69	Brain, nervous system	14.66	17.95	22.73	23.81	24.13	22.8	13.75	17.64	21.16	24.7	23.58	21.68	15.68	18.28	24.42	22.69	24.9	24.58	C69	Brain, nervous system	0.94	1.14	1.56	2.65	3.45	5.54	8.92	11.61	18.16	23.08	24.3	28.65	11.41	15.44	22.11	20.88	23.07	27.04
C70-72, D32-33, D42-43	Thyroid	6.45	6.15	4.72	3.27	3.78	3.64	8.95	8.62	5.86	3.66	4.46	4.39	3.64	3.6	3.48	2.77	2.83	2.46	C70-72, D32-33, D42-43	Thyroid	0.26	0.49	0.37	0.85	1.51	0.79	0.89	1.3	1.57	2.55	3.59	6.97	1	0.99	1.55	2.77	3.24	3.28
C73	Adrenal gland	0.49	0.69	0.71	0.9	1.09	0.95	0.37	0.39	0.86	0.68	1.44	1.03	0.63	0.99	0.54	1.17	0.61	0.82	C73	Adrenal gland	0.45	0.66	0.52	0.47	1.43	1.58	0.26	0.45	0.36	1.02	2.01	1.03	0.25	0.52	0.39	0.64	0.81	0.41
C74	Other endocrine	1.06	1.14	0.82	1.09	1.35	0.79	1.11	1.24	0.71	1.28	1.73	0.26	1	1.04	0.93	0.85	0.81	1.64	C74	Other endocrine	0.61	0.54	1	1.28	1.18	0.63	0.48	0.56	0.64	0.6	1.44	1.29	0.42	0.75	0.39	0.32	1.42	2.05
C75	Hodgkin's lymphoma	0.77	0.71	1.45	1.04	1.01	0.48	0.74	0.73	1.57	1.28	1.15	0.26	0.79	0.7	1.31	0.75	0.81	0.82	C75	Hodgkin's lymphoma	7.08	9.55	14.56	17.08	24.8	23.28	0.71	0.39	1	1.62	1.15	0.77	0.5	0.7	1	0.85	1.21	0.41
C81	Non-Hodgkin's lymphoma	11.9	14.52	21.1	19.83	23.79	22.01	12.93	17.86	26.02	24.36	30.48	25.81	10.75	11.09	15.77	14.17	14.37	15.98	C81	Non-Hodgkin's lymphoma	0	0.09	0.15	0.38	0.25	0.63	7.24	10.31	17.87	21.37	31.78	28.13	6.9	8.76	10.98	11.72	14.98	15.57
C82-86, C96	Immunoproliferative diseases	0.06	0.34	0.33	0.33	0.5	0.48	0.11	0.51	0.43	0.51	0.72	0.26	0	0.17	0.23	0.11	0.2	0.82	C82-86, C96	Immunoproliferative diseases	2.24	3.8	4.68	6.91	9.33	7.92	0	0.11	0.29	0.34	0.29	0.77	0	0.06	0	0.43	0.2	0.41
C88	Multiple myeloma	4.29	5.52	7.24	8.71	9.42	6.02	5.13	6.89	9.44	11.5	13.23	8	3.34	4.12	4.87	5.22	4.05	2.87	C88	Multiple myeloma	1.61	2.54	2.9	4.87	6.31	4.43	2.93	5.63	5.72	10.05	13.09	11.36	1.46	1.92	3.56	2.98	4.05	2.46
C90	Lymphoid leukemia	2.09	3.2	3.75	5.68	6.31	3.33	2.34	3.21	3.93	7.49	8.05	4.13	1.8	3.19	3.56	3.41	3.85	2.05	C90	Lymphoid leukemia	3.42	4.4	6.5	9.65	14.12	12.19	1.67	2.82	3.72	6.3	8.63	5.94	1.55	2.26	2.01	3.09	3.04	2.05
C91	Myeloid leukemia	6.04	6.6	8.99	9.94	13.54	10.29	7.1	8.96	12.08	13.03	18.84	14.97	4.85	4.18	5.64	6.07	6.07	2.87	C91	Myeloid leukemia	3.95	5.86	7.69	9.32	13.03	11.4	3.68	5.52	9.58	13.8	19.41	17.29	3.14	3.25	3.17	4.47	6.68	4.1
C92-94, D45-47	Leukemia, unspecified	3.97	5.78	7.09	7.95	11.6	8.71	2.56	5.07	6.22	6.56	10.93	9.29	5.56	6.5	8.04	9.69	12.55	7.78	C92-94, D45-47	Leukemia, unspecified	8.66	11.78	17.75	27.35	40.77	47.98	4.01	4.9	6.94	8.26	14.24	12.65	3.89	6.85	8.5	10.65	11.33	9.42
C95	Other and unspecified	12.49	15.84	22.4	28.59	34.8	40.54	12.41	16.9	23.81	33.55	39.4	54.2	12.58	14.74	20.87	22.37	28.34	18.85	C95	Other and unspecified	545.27	798.34	1152.17	1544.4	1987.55	2081.18	9.73	13.52	20.09	34.66	51.19	62.98	7.44	9.98	15.23	18.22	26.11	24.17
O&U	All sites	876.57	1188.21	1549.43	1832.38	2058.51	1837	826.18	1149.09	1544.16	1839.68	2146.27	1956.71	933.29	1228.51	1555.11	1823.25	1934.98	1646.99	O&U	All sites	544.09	789.56	1148.49	1538.3	1975.53	2060.43	488.63	733.78	1088.66	1532.34	2062.72	2242.43	609.01	864.84	1220.83	1559.49	1881.74	1825.21
C00-96	All sites except C44	870.61	1180.15	1539.62	1816.67	2037.49	1811.82	819.6	1140.08	1532.44	1821.79	2122.68	1931.15	928.02	1221.43	1547.39	1810.26	1917.57	1622.41	C00-96	All sites except C44	544.09	789.56	1148.49	1538.3	1975.53	2060.43	487.7	732.71	1085.59	1526.63	2051.79	2223.85	607.55	862.34	1216.5	1552.88	1868.18	1801.04
female		overall						urban						rural							female	overall						urban						rural
		60-64	65-69	70-74	75-79	80-84	85+	60-64	65-69	70-74	75-79	80-84	85+	60-64	65-69	70-74	75-79	80-84	85+			60-64	65-69	70-74	75-79	80-84	85+	60-64	65-69	70-74	75-79	80-84	85+	60-64	65-69	70-74	75-79	80-84	85+
C00	Lip	0.4	0.45	0.73	0.74	0.93	0.41	0.45	0.6	0.65	0.51	0.83	0.52	0.34	0.29	0.83	1.03	1.06	0.24	C00	Lip	0.02	0.08	0.1	0.37	0.4	0.2	0.04	0.05	0.06	0	0.59	0.35	0	0.12	0.15	0.85	0.15	0
C01-02	Tongue	1.81	1.64	2.37	2.22	1.92	2.34	2.16	2.08	2.98	3.22	2.95	2.97	1.41	1.17	1.66	0.94	0.61	1.46	C01-02	Tongue	0.46	0.76	1.08	1.56	1.72	2.44	0.52	0.82	1.3	2.12	2.72	2.62	0.38	0.7	0.83	0.85	0.45	2.19
C03-06	Mouth	1.51	2.06	3.03	3.25	4.11	4.88	1.41	2.13	3.76	3.74	4.72	5.59	1.62	1.98	2.18	2.63	3.33	3.89	C03-06	Mouth	0.62	1.21	1.5	2.51	3.45	4.27	0.56	0.77	1.36	2.56	3.78	5.07	0.68	1.69	1.66	2.45	3.03	3.16
C07-08	Salivary glands	1.05	1.16	1.18	1.15	1.79	0.61	1.26	1.31	1.3	1.39	1.77	1.05	0.81	0.99	1.05	0.85	1.82	0	C07-08	Salivary glands	0.18	0.31	0.45	0.66	0.73	1.32	0.19	0.38	0.58	0.66	0.71	1.57	0.17	0.23	0.3	0.66	0.76	0.97
C09	Tonsil	0.12	0.17	0.1	0.29	0.33	0.3	0.19	0.11	0.06	0.37	0.47	0.35	0.04	0.23	0.15	0.19	0.15	0.24	C09	Tonsil	0	0.08	0.03	0.08	0.33	0.51	0	0.05	0	0.15	0.47	0.52	0	0.12	0.08	0	0.15	0.49
C10	Other oropharynx	0.14	0.45	0.17	0.37	0.2	0.41	0.11	0.49	0.13	0.51	0.35	0.35	0.17	0.41	0.23	0.19	0	0.49	C10	Other oropharynx	0.08	0.17	0.1	0.16	0.4	0.1	0.04	0.11	0.06	0.29	0.47	0	0.13	0.23	0.15	0	0.3	0.24
C11	Nasopharynx	4.47	4.57	3.73	4.16	3.65	3.15	4.43	4.54	3.43	3.74	3.9	3.49	4.53	4.61	4.07	4.7	3.33	2.67	C11	Nasopharynx	2.51	2.82	3.38	3.83	3.65	3.56	2.38	3.12	3.11	3.59	4.37	3.14	2.65	2.51	3.69	4.14	2.72	4.13
C12-13	Hypopharynx	0.08	0.2	0.28	0.29	0.2	0.3	0.04	0.16	0.19	0.22	0.35	0.35	0.13	0.23	0.38	0.38	0	0.24	C12-13	Hypopharynx	0.06	0.06	0.17	0.29	0.2	0.2	0.07	0.05	0	0.37	0.12	0.17	0.04	0.06	0.38	0.19	0.3	0.24
C14	Pharynx, unspecified	0.18	0.28	0.49	0.66	0.53	0.3	0.11	0.33	0.52	0.51	0	0.35	0.26	0.23	0.45	0.85	1.21	0.24	C14	Pharynx, unspecified	0.08	0.06	0.24	0.45	0.73	0.3	0.07	0.05	0.26	0.44	0.47	0.17	0.09	0.06	0.23	0.47	1.06	0.49
C15	Esophagus	39.77	59.83	76.84	88.7	95.58	84.07	18.73	28.82	41.92	45.05	55.38	53.11	63.93	92.92	117.43	144.76	147.13	127.15	C15	Esophagus	21.38	35.9	57.72	79.8	104.94	107.45	10.26	16.51	30.19	41.97	61.28	67.26	34.15	56.58	89.71	128.39	160.9	163.37
C16	Stomach	49.17	68.19	93.87	115.3	129.61	113.75	40.31	58.29	81.83	100.27	118.67	107.62	59.36	78.74	107.87	134.6	143.65	122.28	C16	Stomach	29.93	45.75	69.11	106.82	145.67	147.81	24.43	36.42	55.07	90.75	132.83	144.66	36.24	55.7	85.42	127.45	162.11	152.19
C17	Small intestine	2.39	3.84	3.97	5.27	4.91	3.25	2.19	4.87	5.51	6.59	6.02	4.02	2.61	2.74	2.18	3.57	3.48	2.19	C17	Small intestine	1.23	1.89	2.89	3.46	4.51	4.17	1.04	2.19	3.24	4.39	5.2	5.59	1.45	1.57	2.49	2.26	3.63	2.19
C18	Colon	27.72	36.55	56.46	74.33	80.99	68.52	34.03	46.75	76.46	100.57	113.71	90.5	20.47	25.66	33.22	40.63	39.05	37.93	C18	Colon	9.17	14.62	25.15	44.64	59.3	80.61	11.08	16.79	32.46	59.18	80.29	106.57	6.97	12.31	16.65	25.96	32.39	44.49
C19-20	Rectum	27.84	35.93	48.28	57.4	57.24	53.78	29.64	39.97	52.48	63.87	62.11	60.62	25.77	31.61	43.39	49.1	51.01	44.25	C19-20	Rectum	10.04	14.76	23.16	36.9	54.59	64.45	10.41	15.26	24.1	39.99	62.58	74.08	9.62	14.23	22.07	32.92	44.35	51.05
C21	Anna	0.7	0.99	0.84	1.56	1.99	1.83	0.67	0.82	0.71	1.83	2.24	2.45	0.73	1.17	0.98	1.22	1.67	0.97	C21	Anna	0.28	0.31	0.45	0.66	1.92	1.73	0.15	0.33	0.19	0.73	2.6	2.45	0.43	0.29	0.75	0.56	1.06	0.73
C22	Liver	36.33	50.21	65.17	81.99	93.73	89.25	27.93	44.73	57.93	75.22	91.74	88.4	45.98	56.05	73.59	90.67	96.27	90.44	C22	Liver	32.17	45.66	60.61	79.6	99.5	107.14	24.58	38.55	53.97	73.39	97.06	105.7	40.9	53.25	68.32	87.57	102.63	109.16
C23-24	Gallbladder etc	9.74	13.97	21	28.17	39.34	35.07	10.34	16.62	23.71	33.11	47.94	45.77	9.06	11.14	17.85	21.82	28.31	20.18	C23-24	Gallbladder etc	6.46	9.99	16.34	25.32	33.63	39.75	7.29	11.37	19.89	30.4	42.39	52.59	5.51	8.52	12.2	18.81	22.4	21.88
C25	Pancreas	13.38	21.14	32.57	41.18	49.48	44.63	14.09	24.06	38.94	48.78	58.09	51.19	12.56	18.02	25.16	31.42	38.45	35.49	C25	Pancreas	11.1	19.47	29.89	41.01	50.88	51.44	11.79	21.76	35.77	50.83	64.11	62.2	10.3	17.03	23.05	28.41	33.91	36.47
C30-31	Nose,sinuses etc	0.7	0.82	0.94	1.24	1.26	0.91	0.78	0.93	0.91	1.46	1.42	1.05	0.6	0.7	0.98	0.94	1.06	0.73	C30-31	Nose,sinuses etc	0.2	0.42	0.7	0.58	1.13	0.91	0.19	0.49	0.65	0.81	1.42	1.4	0.21	0.35	0.75	0.28	0.76	0.24
C32	Larynx	0.89	1.64	2.12	2.51	2.26	2.34	0.63	1.42	1.62	2.05	2.36	2.62	1.2	1.87	2.71	3.1	2.12	1.94	C32	Larynx	0.91	0.87	1.78	2.1	3.12	3.96	0.63	0.6	1.23	2.12	3.42	4.37	1.24	1.17	2.41	2.07	2.72	3.4
C33-34	Trachea,bronchus & lung	94.57	132.23	187.29	240.81	258.23	226.59	90.52	131.24	197.04	257.38	276.77	246.16	99.23	133.28	175.96	219.54	234.47	199.35	C33-34	Trachea,bronchus & lung	60.31	95.56	153.61	229.12	271.76	269.89	54.07	93.23	162.44	251.3	307.59	304.16	67.48	98.05	143.35	200.63	225.84	222.2
C37-38	Other thoracic organs	1.29	2.26	2.4	2.31	2.65	1.83	1.9	2.84	2.98	2.93	3.66	2.27	0.6	1.63	1.73	1.5	1.36	1.22	C37-38	Other thoracic organs	0.76	1.02	1.22	2.06	2.06	1.93	0.93	1.53	1.56	2.56	2.95	1.92	0.56	0.47	0.83	1.41	0.91	1.94
C40-41	Bone	3.62	4.77	6.23	7.49	6.7	5.18	2.9	3.44	4.99	6.08	6.49	5.24	4.44	6.18	7.68	9.31	6.96	5.11	C40-41	Bone	3.02	3.87	4.98	8.61	7.63	7.32	1.97	2.84	3.56	6.89	7.08	7.51	4.23	4.96	6.63	10.82	8.33	7.05
C43	Melanoma of skin	1.21	1.33	1.78	1.94	2.59	2.64	1.19	1.75	2.46	2.64	3.31	3.32	1.24	0.87	0.98	1.03	1.67	1.7	C43	Melanoma of skin	0.66	0.62	0.98	0.99	1.79	3.35	0.78	0.71	1.43	1.25	2.48	5.07	0.51	0.52	0.45	0.66	0.91	0.97
C44	Other skin	4.18	6.49	8.22	13.01	20.02	29.68	4.35	7.87	9.98	14.43	23.26	31.1	3.97	5.02	6.18	11.19	15.89	27.71	C44	Other skin	0.66	0.59	1.57	3.91	8.36	18.7	0.52	0.55	1.68	4.03	6.61	18.87	0.81	0.64	1.43	3.76	10.6	18.48
C45	Mesothelioma	0.42	0.48	0.63	0.95	0.86	0.3	0.52	0.55	0.91	1.39	1.18	0.52	0.3	0.41	0.3	0.38	0.45	0	C45	Mesothelioma	0.26	0.28	0.56	0.62	0.46	0.71	0.45	0.55	0.65	0.81	0.71	1.05	0.04	0	0.45	0.38	0.15	0.24
C46	Kaposi sarcoma	0	0.06	0.03	0.04	0.13	0	0	0.11	0.06	0.07	0.12	0	0	0	0	0	0.15	0	C46	Kaposi sarcoma	0.02	0.03	0	0.04	0.07	0.2	0.04	0.05	0	0.07	0.12	0.17	0	0	0	0	0	0.24
C47,C49	Connective & soft tissue	1.53	2.12	2.19	2.88	1.92	3.96	2.01	2.79	2.79	3.22	2.24	5.42	0.98	1.4	1.51	2.45	1.51	1.94	C47,C49	Connective & soft tissue	0.64	0.68	0.98	1.77	1.53	2.03	0.67	0.87	1.3	2.42	2.01	3.14	0.6	0.47	0.6	0.94	0.91	0.49
C50	Breast	87.06	78.35	72.21	66.42	52.73	43.51	107.92	105.1	97.51	92.07	72.5	58.7	63.08	49.81	42.79	33.49	27.4	22.37	C50	Breast	22.61	23.11	26.02	31.09	35.82	56.52	24.1	24.94	30.52	38.38	47.7	77.4	20.9	21.17	20.79	21.73	20.59	27.47
C51	Vulva	1.19	1.35	1.88	2.68	2.65	2.34	1.38	1.64	2.07	3.37	3.78	3.14	0.98	1.05	1.66	1.79	1.21	1.22	C51	Vulva	0.16	0.51	0.66	0.95	1.86	1.93	0.19	0.38	0.71	1.32	2.24	2.8	0.13	0.64	0.6	0.47	1.36	0.73
C52	Vagina	0.6	0.48	0.45	0.49	0.66	0.81	0.86	0.55	0.45	0.51	0.35	1.05	0.3	0.41	0.45	0.47	1.06	0.49	C52	Vagina	0.12	0.31	0.31	0.41	0.4	1.22	0.15	0.22	0.45	0.51	0.35	1.22	0.09	0.41	0.15	0.28	0.45	1.22
C53	Cervix uteri	22.27	21.14	19.58	15.85	13.53	10.67	20.16	17.88	17.56	12.52	12.4	10.48	24.7	24.61	21.92	20.13	14.99	10.94	C53	Cervix uteri	7.32	8.04	9.82	13.09	14.13	14.54	5.36	6.02	7.78	11.06	11.81	16.07	9.57	10.21	12.2	15.71	17.1	12.4
C54	Corpus uteri	21.08	16.2	12.3	12.19	8.49	4.88	24.14	18.7	14.71	15.67	10.63	4.54	17.56	13.53	9.49	7.71	5.75	5.35	C54	Corpus uteri	5.09	4.97	6.62	7.29	8.03	8.13	4.76	4.67	7.78	8.42	9.45	9.61	5.47	5.19	5.27	5.83	6.21	6.08
C55	Uterus, unspecified	3.6	3.67	3.45	4.36	4.25	4.68	2.49	2.62	2.79	3.59	2.72	2.97	4.87	4.78	4.22	5.36	6.21	7.05	C55	Uterus, unspecified	2.45	3.33	4.01	4.94	7.16	7.01	1.6	2.3	3.63	4.1	5.55	5.77	3.42	4.43	4.44	6.02	9.23	8.75
C56	Ovary	16.92	16.62	16.96	14.41	11.94	8.23	19.3	19.3	20.73	17.94	15.47	11.01	14.19	13.77	12.58	9.88	7.42	4.38	C56	Ovary	8.71	9.51	10.69	12.85	12.6	10.37	9.82	10.5	12.96	16.26	17.24	14.15	7.44	8.46	8.06	8.47	6.66	5.11
C57	Other female genital organs	1.33	1.27	1.57	0.95	0.6	0.91	1.52	1.7	1.88	0.95	0.71	1.22	1.11	0.82	1.21	0.94	0.45	0.49	C57	Other female genital organs	0.42	0.68	0.98	0.91	0.8	1.22	0.52	1.09	1.04	1.1	0.94	1.92	0.3	0.23	0.9	0.66	0.61	0.24
C58	Placenta	0.04	0.03	0	0	0	0	0.07	0	0	0	0	0	0	0.06	0	0	0	0	C58	Placenta	0	0	0	0	0	0	0	0	0	0	0	0	0	0	0	0	0	0
C59	Penis	-	-	-	-	-	-	-	-	-	-	-	-	-	-	-	-	-	-	C59	Penis	-	-	-	-	-	-	-	-	-	-	-	-	-	-	-	-	-	-
C60	Prostate	-	-	-	-	-	-	-	-	-	-	-	-	-	-	-	-	-	-	C60	Prostate	-	-	-	-	-	-	-	-	-	-	-	-	-	-	-	-	-	-
C61	Tetis	-	-	-	-	-	-	-	-	-	-	-	-	-	-	-	-	-	-	C61	Tetis	-	-	-	-	-	-	-	-	-	-	-	-	-	-	-	-	-	-
C62	Other male genital organs	-	-	-	-	-	-	-	-	-	-	-	-	-	-	-	-	-	-	C62	Other male genital organs	-	-	-	-	-	-	-	-	-	-	-	-	-	-	-	-	-	-
C63	Kidney	7.93	9.51	10.07	11.41	10.81	9.35	10.93	13.23	13.67	15.45	14.64	13.8	4.49	5.54	5.88	6.21	5.9	3.16	C63	Kidney	1.67	2.23	4.6	7.74	9.49	9.56	2.08	2.9	5.96	10.55	13.22	13.63	1.2	1.52	3.01	4.14	4.69	3.89
C64	Renal pelvis	0.74	1.58	2.33	3.75	3.25	1.73	1.04	2.19	2.92	5.27	5.08	2.45	0.38	0.93	1.66	1.79	0.91	0.73	C64	Renal pelvis	0.18	0.42	0.87	1.24	1.99	2.03	0.26	0.6	1.23	1.76	2.95	3.14	0.09	0.23	0.45	0.56	0.76	0.49
C65	Ureter	0.95	2	3.55	3.83	4.05	2.34	1.26	3.01	4.47	5.49	6.49	3.67	0.6	0.93	2.49	1.69	0.91	0.49	C65	Ureter	0.22	0.48	1.29	1.32	1.86	2.03	0.37	0.6	1.68	1.9	2.83	2.97	0.04	0.35	0.83	0.56	0.61	0.73
C66	Bladder	5.83	9.65	12.68	16.92	23.22	24.4	6.4	10.61	14.64	20.44	30.23	30.57	5.17	8.63	10.4	12.42	14.23	15.8	C66	Bladder	1.07	2.85	5.26	9.35	15.52	25.92	0.93	2.62	6.09	10.77	17.83	32.67	1.24	3.09	4.29	7.52	12.56	16.53
C67	Other urinary organs	0.16	0.37	0.35	0.41	0.53	0.41	0.19	0.33	0.52	0.51	0.83	0.7	0.13	0.41	0.15	0.28	0.15	0	C67	Other urinary organs	0.04	0.03	0.14	0.04	0.46	0.2	0.04	0	0.26	0.07	0.71	0.35	0.04	0.06	0	0	0.15	0
C68	Eye	0.2	0.14	0.52	0.37	0.6	0.61	0.3	0.16	0.45	0.37	0.71	0.52	0.09	0.12	0.6	0.38	0.45	0.73	C68	Eye	0.08	0.03	0.21	0.37	0.66	0.51	0.11	0	0.26	0.44	0.71	0.52	0.04	0.06	0.15	0.28	0.61	0.49
C69	Brain, nervous system	16.82	17.72	21.49	23.22	22.35	18.91	16.74	18.15	21.64	23.66	24.8	19.74	16.92	17.27	21.32	22.67	19.22	17.75	C69	Brain, nervous system	7.85	9.93	13.93	19.11	20.76	22.26	7.03	9.3	13.15	17.65	21.02	23.59	8.8	10.62	14.84	20.98	20.43	20.42
C70-72, D32-33, D42-43	Thyroid	19.9	15.21	10.76	8.19	5.24	4.07	27.67	20.72	13.74	10.77	6.73	4.72	10.98	9.33	7.31	4.89	3.33	3.16	C70-72, D32-33, D42-43	Thyroid	1.27	1.89	2.89	4.41	4.05	5.69	1.34	1.91	3.76	4.98	5.08	7.34	1.2	1.87	1.88	3.67	2.72	3.4
C73	Adrenal gland	0.52	0.31	0.63	0.16	0.4	0.41	0.41	0.33	0.78	0.29	0.59	0.7	0.64	0.29	0.45	0	0.15	0	C73	Adrenal gland	0.24	0.14	0.45	0.37	0.27	0.71	0.22	0.16	0.65	0.44	0.47	1.05	0.26	0.12	0.23	0.28	0	0.24
C74	Other endocrine	0.89	0.76	0.77	0.7	0.6	0.2	0.93	0.6	0.91	0.73	0.59	0.35	0.85	0.93	0.6	0.66	0.61	0	C74	Other endocrine	0.16	0.28	0.42	0.7	1.06	0.81	0.15	0.22	0.32	0.88	1.53	1.4	0.17	0.35	0.53	0.47	0.45	0
C75	Hodgkin's lymphoma	0.32	0.42	0.63	0.82	0.46	0.61	0.26	0.27	0.71	0.73	0.35	0.35	0.38	0.58	0.53	0.94	0.61	0.97	C75	Hodgkin's lymphoma	0.16	0.28	0.63	0.7	0.93	1.22	0.11	0.27	0.65	0.73	0.94	1.05	0.21	0.29	0.6	0.66	0.91	1.46
C81	Non-Hodgkin's lymphoma	8.37	10.64	14.35	14.66	13.8	11.08	9.67	13.67	18.27	18.68	17.95	14.33	6.88	7.41	9.79	9.5	8.48	6.56	C81	Non-Hodgkin's lymphoma	3.72	5.42	9.37	11.78	12.4	14.74	4.17	5.8	11.34	14.58	15.35	19.39	3.21	5.02	7.08	8.18	8.63	8.27
C82-86, C96	Immunoproliferative diseases	0.06	0.08	0.07	0.12	0.2	0	0.11	0.16	0.13	0.22	0.35	0	0	0	0	0	0	0	C82-86, C96	Immunoproliferative diseases	0.02	0.03	0.07	0.16	0.13	0.1	0	0.05	0.06	0.22	0.12	0	0.04	0	0.08	0.09	0.15	0.24
C88	Multiple myeloma	3.6	3.56	4.88	5.52	3.78	2.74	3.87	4.59	6.35	7.47	5.2	4.02	3.29	2.45	3.16	3.01	1.97	0.97	C88	Multiple myeloma	1.59	2.43	3.83	4.32	3.85	2.64	1.82	2.9	4.54	6.3	5.9	3.67	1.32	1.92	3.01	1.79	1.21	1.22
C90	Lymphoid leukemia	1.29	1.92	3.03	3.21	2.92	1.02	1.3	2.13	3.82	3.81	3.9	1.22	1.28	1.69	2.11	2.45	1.67	0.73	C90	Lymphoid leukemia	1.29	1.44	2.19	2.55	2.85	1.93	1.38	1.42	2.59	3.44	4.01	2.62	1.2	1.46	1.73	1.41	1.36	0.97
C91	Myeloid leukemia	4.71	4.94	5.92	7.17	8.23	4.88	5.91	5.8	8.23	9.96	10.39	7.34	3.33	4.02	3.24	3.57	5.45	1.46	C91	Myeloid leukemia	2.01	3.16	3.73	5.27	7.3	6	2.23	4.21	4.86	7.76	10.39	8.04	1.75	2.04	2.41	2.07	3.33	3.16
C92-94, D45-47	Leukemia, unspecified	3.18	4.52	5.82	5.64	6.37	6.2	2.53	4.05	6.22	5.2	6.49	6.29	3.93	5.02	5.35	6.21	6.21	6.08	C92-94, D45-47	Leukemia, unspecified	3.26	4.66	4.98	6.05	7.5	6.81	2.6	4.16	5.7	6.15	8.15	8.04	4.02	5.19	4.14	5.93	6.66	5.11
C95	Other and unspecified	8.87	12.16	16.68	21.37	27.33	35.17	9.71	13.01	18.79	25.71	34.48	46.3	7.91	11.26	14.24	15.8	18.16	19.69	C95	Other and unspecified	4.91	7.9	12.61	20.42	30.05	37.61	5.58	8.48	14.84	25.86	39.31	51.19	4.15	7.29	10.02	13.45	17.41	18.72
O&U	All sites	563.65	688.42	865.85	1025.07	1092.16	980.46	569.96	710.16	910.21	1082.56	1180.4	1066.59	556.41	665.23	814.28	951.23	979.04	860.61	O&U	All sites	269.8	391.93	585.32	845.36	1066.36	1168.21	242.06	361.83	578.93	869.71	1142.85	1291.96	301.66	424.04	592.75	814.09	968.3	996.02
C00-96	All sites except C44	559.48	681.93	857.63	1012.05	1072.13	950.77	565.61	702.28	900.24	1068.13	1157.14	1035.49	552.43	660.21	808.11	940.04	963.15	832.89	C00-96	All sites except C44	269.14	391.34	583.75	841.45	1058	1149.51	241.54	361.28	577.24	865.68	1136.24	1273.09	300.85	423.4	591.32	810.33	957.7	977.54

## Sheet: 2013
The number of cases and deaths of people over 60 years old in China, 2013
incident	all	overall						urban						rural						death	all	overall						urban						rural
		60-64	65-69	70-74	75-79	80-84	85+	60-64	65-69	70-74	75-79	80-84	85+	60-64	65-69	70-74	75-79	80-84	85+			60-64	65-69	70-74	75-79	80-84	85+	60-64	65-69	70-74	75-79	80-84	85+	60-64	65-69	70-74	75-79	80-84	85+
C00	Lip	0.26	0.53	0.59	0.88	1.04	1.02	0.16	0.33	0.58	0.81	1.01	1.42	0.37	0.74	0.61	0.96	1.07	0.48	C00	Lip	0.06	0.12	0.17	0.25	0.44	0.81	0.05	0.09	0.15	0.25	0.34	0.71	0.07	0.14	0.19	0.25	0.57	0.96
C01-02	Tongue	1.82	1.93	2.3	2.56	2.33	2.55	2.03	2.23	2.66	3.14	2.76	3.28	1.58	1.62	1.92	0.88	1.78	1.55	C01-02	Tongue	0.78	0.77	1.44	1.8	1.83	1.73	0.77	0.73	1.75	2.15	2.31	2.57	0.8	0.81	1.12	1.38	1.21	0.6
C03-06	Mouth	2.44	3.32	3.99	4.8	5.98	4.74	2.31	3.63	4.04	5.04	6.54	4.35	2.59	3	3.93	4.51	5.28	5.26	C03-06	Mouth	1.05	1.65	2.25	3.63	4.31	5.45	0.91	1.49	2.76	3.99	4.79	6.65	1.19	1.81	1.73	3.22	3.71	3.83
C07-08	Salivary glands	1.28	1.49	1.19	1.4	1.45	1.43	1.26	1.66	1.41	1.66	1.35	1.68	1.29	1.31	0.96	1.09	1.57	1.08	C07-08	Salivary glands	0.41	0.58	0.81	1.01	1.32	1.58	0.39	0.59	0.95	1.02	1.69	2.13	0.43	0.57	0.67	1	0.86	0.84
C09	Tonsil	0.28	0.32	0.33	0.25	0.47	0.05	0.35	0.31	0.34	0.35	0.56	0	0.2	0.33	0.32	0.13	0.36	0.12	C09	Tonsil	0.13	0.14	0.22	0.21	0.38	0.31	0.2	0.17	0.21	0.21	0.45	0.44	0.05	0.12	0.22	0.21	0.29	0.12
C10	Other oropharynx	0.53	0.83	0.73	0.71	0.82	0.87	0.53	0.73	0.67	0.63	0.85	0.8	0.53	0.93	0.8	0.79	0.78	0.96	C10	Other oropharynx	0.36	0.43	0.52	0.59	0.82	0.71	0.38	0.43	0.58	0.6	0.73	0.89	0.34	0.43	0.45	0.59	0.93	0.48
C11	Nasopharynx	7.47	6.8	6.89	6.58	6.11	4.07	7.38	6.97	6.52	6.28	5.69	3.37	7.58	6.63	7.28	6.94	6.63	5.02	C11	Nasopharynx	4.38	5.19	5.33	6.2	6.33	5.75	4.42	5.17	5.17	6	6.14	5.76	4.34	5.22	5.5	6.44	6.56	5.74
C12-13	Hypopharynx	1.47	1.56	1.44	1.65	1.35	0.92	1.59	1.54	1.65	1.73	1.52	1.06	1.35	1.57	1.21	1.55	1.14	0.72	C12-13	Hypopharynx	0.69	0.67	0.72	0.86	1.26	0.97	0.77	0.66	0.95	0.78	1.58	1.33	0.6	0.67	0.48	0.96	0.86	0.48
C14	Pharynx, unspecified	0.44	0.7	0.69	0.88	1.13	0.71	0.31	0.59	0.49	0.92	1.47	0.53	0.58	0.81	0.89	0.84	0.71	0.96	C14	Pharynx, unspecified	0.33	0.44	0.56	0.78	0.91	0.87	0.2	0.31	0.55	0.71	1.13	1.33	0.46	0.57	0.58	0.88	0.64	0.24
C15	Esophagus	68.34	101.4	122.38	133.12	136.51	118.6	41.88	60.97	75.22	80.29	89.88	84.07	96.99	142.06	171.59	195.71	195.92	165.16	C15	Esophagus	42.24	67.34	96.18	123.11	148.03	141.56	26.5	39.11	59.67	75.7	92.87	100.56	59.28	95.73	134.28	179.28	217.83	196.86
C16	Stomach	98.7	137.96	173.56	193.9	204.13	158.52	80.67	116.65	149.31	166.05	183.88	149.07	118.23	159.39	198.88	226.89	229.74	171.26	C16	Stomach	57.05	91.81	130.84	176.77	217.19	203.08	45.23	71.42	106.6	143.61	195.77	190.22	69.84	112.32	156.13	216.06	244.29	220.42
C17	Small intestine	3.52	4.24	4.67	5.99	6.61	6.72	3.76	4.69	5.48	7.02	7.66	7.72	3.27	3.79	3.83	4.77	5.28	5.38	C17	Small intestine	1.73	2.56	3.1	5.34	6.11	7.13	2.15	2.75	3.4	6	7.72	0.87	1.26	2.36	2.78	4.56	4.06	4.78
C18	Colon	32.63	45.26	62.16	79.91	94.21	81.32	41.41	60.68	83.82	107.52	127.7	111.56	23.13	29.75	39.55	47.19	51.84	40.54	C18	Colon	11.52	17.82	27.89	46.55	71.23	87.64	14.44	23.44	37.35	60.32	96.53	120.69	8.36	12.16	18.02	30.22	39.22	43.05
C19-20	Rectum	37.87	48.12	60.31	72.11	78.22	63.25	42.88	52.32	66.77	80.4	86.95	70.68	32.44	43.91	53.58	62.28	67.17	53.22	C19-20	Rectum	13.8	21.49	30.52	46.14	68.75	76.23	14.31	23.16	32.02	48.72	74.33	86.64	13.25	19.81	28.95	43.1	61.68	62.19
C21	Anna	1.02	1.2	1.77	1.99	2.61	2.9	0.79	0.95	1.38	1.87	2.59	3.28	1.28	1.45	2.17	2.13	2.64	2.39	C21	Anna	0.38	0.58	0.94	1.66	2.08	2.7	0.33	0.45	0.95	1.76	1.92	3.28	0.44	0.72	0.93	1.55	2.28	1.91
C22	Liver	73.91	87.43	102.89	116.36	129.05	117.22	63.24	75.76	96.74	105.58	122.34	116.97	85.46	99.16	109.29	129.12	137.55	117.56	C22	Liver	62.9	78.01	93.69	117.94	135.76	132.6	51.94	65.64	84.4	106.64	132.15	138.25	74.77	90.46	103.38	131.34	140.33	124.98
C23-24	Gallbladder etc	9	14.2	19.92	27.72	34.97	34.22	9.26	15.72	22.9	31.47	40.35	42.21	8.72	12.68	16.8	23.28	28.1	23.44	C23-24	Gallbladder etc	5.96	10.25	15.16	23.88	34.28	35.34	6.65	10.69	17.3	28.05	40.69	46.56	5.21	9.8	12.94	18.94	26.17	20.21
C25	Pancreas	17.05	24.69	36.65	46.28	55.3	51.18	18.59	26.34	42.83	53.83	65.93	62.61	15.38	23.03	30.19	37.33	41.86	35.76	C25	Pancreas	14.28	22.5	33.99	46.22	55.59	56.17	15.84	24.87	39.22	55.49	66.14	70.5	12.59	20.12	28.53	35.24	42.28	36.84
C30-31	Nose,sinuses etc	0.99	1.51	1.64	1.59	1.86	1.37	1.15	1.4	1.56	1.98	1.92	1.95	0.82	1.62	1.73	1.13	1.78	0.6	C30-31	Nose,sinuses etc	0.43	0.67	0.8	0.9	1.67	1.53	0.47	0.45	0.73	1.09	2.14	1.86	0.39	0.88	0.86	0.67	1.07	1.08
C32	Larynx	5.88	6.67	8.05	8.46	8.34	4.84	6.37	6.83	8.54	8.68	8.9	6.03	5.35	6.51	7.54	8.19	7.63	3.23	C32	Larynx	2.49	3.24	4.88	6.43	9.47	7.74	2.2	3.03	4.71	6.07	10.82	11	2.81	3.46	5.05	6.86	7.77	3.35
C33-34	Trachea,bronchus & lung	158.71	222.97	299.95	367.93	397.87	335.07	152	217.96	300.64	371.86	413.47	355.25	165.98	227.99	299.23	363.29	378.12	307.84	C33-34	Trachea,bronchus & lung	111.97	169.68	256.41	352.78	418.67	384.77	106.09	161.59	259.61	363.53	448.29	432.85	118.33	177.82	253.06	340.04	381.19	319.92
C37-38	Other thoracic organs	2.15	2.66	3.08	3.16	2.99	2.85	2.64	3.2	3.64	3.77	3.94	3.02	1.62	2.12	2.49	2.42	1.78	2.63	C37-38	Other thoracic organs	0.95	1.35	1.89	2.45	2.8	2.44	1.11	1.56	2.36	3	3.27	3.19	0.78	1.14	1.41	1.8	2.21	1.44
C40-41	Bone	4.01	5.28	7.25	9.41	10.17	7.74	2.91	4.15	6.12	8.29	8.96	6.74	5.19	6.41	8.43	10.74	11.69	9.09	C40-41	Bone	3.25	4.56	6.75	9.39	9.88	9.22	2.17	3.15	5.54	7.58	8.9	8.6	4.41	5.98	8.02	11.54	11.12	10.05
C43	Melanoma of skin	1.35	1.58	2.02	2.58	2.74	2.8	1.43	1.73	2.17	31	3.16	3.02	1.26	1.43	1.85	1.96	2.21	2.51	C43	Melanoma of skin	0.48	0.63	0.83	1.4	2.11	3.11	0.6	0.59	1.1	1.87	2.48	3.1	0.36	0.67	0.54	0.84	1.64	3.11
C44	Other skin	4.49	6.28	8.93	14.39	19.26	25.87	5.13	7.28	10.78	16.19	20.51	25.81	3.8	5.27	7	12.25	17.68	25.95	C44	Other skin	0.89	1.45	2.25	4.65	9.1	19.96	0.85	1.11	2.05	4.13	8.68	18.8	0.94	1.79	2.46	5.27	9.63	21.53
C45	Mesothelioma	0.51	0.31	0.78	0.44	0.85	0.81	0.57	0.38	1.1	0.56	1.18	1.24	0.44	0.24	0.45	0.29	0.43	0.24	C45	Mesothelioma	0.34	0.44	0.64	0.69	1.07	0.61	0.41	0.47	0.7	1.06	1.47	0.8	0.26	0.41	0.58	0.25	0.57	0.36
C46	Kaposi sarcoma	0.05	0.06	0.08	0.1	0.13	0.05	0.03	0.07	0.06	0.14	0.23	0	0.07	0.05	0.1	0.04	0	0.12	C46	Kaposi sarcoma	0.04	0.04	0.03	0.06	0.09	0.1	0.06	0.07	0	0.11	0.06	0.09	0.02	0	0.06	0	0.14	0.12
C47,C49	Connective & soft tissue	1.85	2.08	2.52	2.77	3.59	2.6	1.81	2.3	2.97	3.42	4.23	3.28	1.89	1.86	2.04	2.01	2.78	1.67	C47,C49	Connective & soft tissue	0.61	0.97	1	1.24	2.33	2.55	0.68	1.28	1.19	145	3.04	3.64	0.54	0.67	0.8	1	1.43	1.08
C50	Breast	87.85	75.45	70.27	62.93	54.08	37.55	106.83	93.51	94.13	86.62	72.47	51.25	67.03	56.97	44.53	34.31	31.48	20.11	C50	Breast	22.82	23.1	27.53	31.7	40.29	55.57	25.44	25.29	33.83	40.16	52.71	78.15	19.95	20.87	20.72	21.48	25.04	26.91
C51	Vulva	0.87	1.7	1.43	2.51	1.99	2.69	1.19	2.1	1.81	3.54	2.88	3.76	0.52	1.29	1.01	1.27	0.89	1.34	C51	Vulva	0.31	0.54	0.55	1.11	1.42	2.53	0.28	0.79	0.64	1.18	2.06	3.76	0.34	0.29	0.44	1.03	0.63	0.96
C52	Vagina	0.44	0.76	0.88	0.97	0.91	1.01	0.44	0.84	1.05	1.05	1.34	1.35	0.45	0.67	0.69	0.87	0.38	0.57	C52	Vagina	0.21	0.33	0.36	0.39	0.96	0.59	0.25	0.28	0.53	0.33	0.93	0.45	0.17	0.38	0.19	0.48	1.01	0.77
C53	Cervix uteri	26.93	21.26	19.78	18.67	14.58	11.87	23.11	16.89	18.2	15.22	13.28	12.17	31.12	25.74	21.48	22.82	16.18	11.49	C53	Cervix uteri	8.25	9.58	12.33	14	12.54	16	6.53	7.05	10.3	12.21	13.07	16.98	10.13	12.18	14.53	16.17	11.89	14.74
C54	Corpus uteri	20.87	16.26	14.25	10.59	9.48	5.14	23.65	19.27	17.74	12.07	12.35	5.71	17.82	13.18	10.49	8.8	5.94	4.4	C54	Corpus uteri	4.98	5.48	5.77	7.47	8.4	7.83	4.9	6.07	5.44	8.2	10.19	9.02	5.07	4.87	6.13	6.58	6.2	6.32
C55	Uterus, unspecified	3.63	4.06	3.8	4.13	4.65	4.38	2.76	2.94	2.87	3.48	3.71	3.76	4.58	5.2	4.8	91	5.82	5.17	C55	Uterus, unspecified	1.99	2.67	3.1	4.56	5.56	7.49	1.38	1.87	1.99	4.2	4.12	7.51	2.65	3.49	4.3	4.99	7.33	7.47
C56	Ovary	17.37	16.78	17.1	14.25	11.69	9.51	18.06	16.8	20.25	16.93	15.13	11.42	16.61	16.66	13.71	11.02	7.46	7.09	C56	Ovary	7.95	9.63	10.39	12.35	13.56	11.45	9.08	10.83	3.81	16.08	18.43	16.08	6.72	8.4	6.7	7.85	7.59	5.55
C57	Other female genital organs	1.31	0.99	0.94	1.11	0.68	1.43	1.41	1.12	1.52	1.57	0.51	1.8	1.21	0.86	0.32	0.55	0.89	0.96	C57	Other female genital organs	0.41	0.59	0.52	0.75	0.91	1.43	0.38	0.56	0.64	0.85	1.03	2.1	0.45	0.62	0.38	0.63	0.76	0.57
C58	Placenta	0.02	0	0.06	0	0	0	0.03	0	0.06	0	0	0	0	0	0.06	0	0	0	C58	Placenta	0	0.02	0.03	0	0.06	0	0	0.05	0.06	0	0.1	0	0	0	0	0	0	0
C59	Penis	0	0	0	0	0	0	0	0	0	0	0	0	0	0	0	0	0	0	C59	Penis	0	0	0	0	0	0	0	0	0	0	0	0	0	0	0	0	0	0
C60	Prostate	14.98	35.25	66.63	107.93	137.91	145.85	20.61	51.03	97.05	144.1	177.68	187.57	8.96	19.66	36.01	65.99	85.68	84.42	C60	Prostate	3.3	8.48	20.55	41.62	79.31	141.6	3.94	10.02	25.48	50.58	103.22	186.92	2.63	6.95	15.58	31.23	47.91	74.86
C61	Tetis	0.49	0.65	0.42	0.7	1.63	1.29	0.32	0.58	0.32	0.53	1.74	0.87	0.67	0.71	0.52	0.88	1.47	1.91	C61	Tetis	0.11	0.41	0.52	0.7	1.13	1.16	0.03	0.58	0.39	0.84	1.12	1.3	0.2	0.24	0.65	0.53	1.14	0.96
C62	Other male genital organs	0.44	0.74	1	1.11	1.13	1.03	0.57	1.06	1.54	1.75	1.62	1.3	0.3	0.43	0.45	0.35	0.49	0.64	C62	Other male genital organs	0.07	0.17	0.23	0.57	0.42	0.52	0.03	0.29	0.39	0.922	0.62	0.65	0.1	0.05	0.06	0.18	0.16	0.32
C63	Kidney	11.59	12.84	14.13	14.65	14.45	11.25	15.51	17.21	18.95	19.76	19.44	15.16	0.34	8.44	9.11	8.61	8.13	5.98	C63	Kidney	3	4.8	6.91	9.37	12.87	14.21	3.71	6.19	8.85	12.31	17.53	19.6	2.23	3.41	4.89	5.89	6.99	6.94
C64	Renal pelvis	1.12	1.55	2.16	3.37	4.12	3.41	1.42	2.09	3.06	4.59	6.26	4.52	0.8	1	1.21	1.92	1.43	1.91	C64	Renal pelvis	0.28	0.55	0.86	1.59	2.83	2.9	0.33	0.73	1.22	2.15	4.06	4.08	0.22	0.36	0.48	0.92	1.28	1.32
C65	Ureter	1.24	2.14	2.81	4.27	4.56	3.21	1.57	2.87	4.07	5.89	5.92	4.61	0.89	1.41	1.5	2.34	2.85	1.32	C65	Ureter	0.28	0.67	1.09	1.95	3.21	2.85	0.39	0.83	1.44	2.65	62	3.9	0.15	0.5	0.73	1.13	1.43	1.44
C66	Bladder	12.72	19.96	29.44	40.33	53.26	51.23	14.25	23.3	33.92	46.92	63.4	61.72	11.07	16.59	24.76	32.52	40.43	37.08	C66	Bladder	3.02	5.73	10.87	20.87	34.44	52.6	3.04	5.26	11.14	221	40.69	64.12	3	6.2	10.57	18.81	26.53	37.08
C67	Other urinary organs	0.21	0.29	0.55	0.82	0.88	0.76	0.2	0.31	0.64	1.06	1.01	1.06	0.22	0.26	0.45	0.54	0.71	0.36	C67	Other urinary organs	0.04	0.15	0.36	0.55	0.85	1.02	0.06	0.17	0.46	0.74	1.07	1.42	0.02	0.14	0.26	0.33	0.57	0.48
C68	Eye	0.23	0.51	0.44	0.4	0.69	0.87	0.25	0.45	0.52	0.35	0.68	0.8	0.2	0.57	0.35	0.46	0.71	0.96	C68	Eye	0.04	0.14	0.2	0.29	0.5	0.46	0.03	0.14	0.21	0.25	0.45	0.27	0.05	0.14	0.19	0.33	0.57	0.72
C69	Brain, nervous system	17.3	20.01	21.53	25.41	22.76	20.67	16.8	19.86	22.93	26.14	23.89	23.86	17.85	20.17	20.06	24.54	21.32	16.38	C69	Brain, nervous system	9.44	13.17	15.92	20.95	22.41	21.18	8.46	11.5	14.51	19.86	22.99	24.21	10.51	14.85	17.38	22.24	21.68	17.1
C70-72, D32-33, D42-43	Thyroid	15.75	11.16	8.68	7.52	5.13	4.53	21.82	15.5	11.17	9.28	5.86	5.94	9.18	6.79	6.07	5.43	4.21	2.63	C70-72, D32-33, D42-43	Thyroid	0.91	1.63	2.19	3.48	3.9	5.35	0.94	1.97	2.57	3.53	5.24	7.09	0.87	1.29	1.79	3.43	2.21	2.99
C73	Adrenal gland	0.43	0.48	0.56	0.63	1.13	1.07	0.42	0.62	0.7	0.85	1.3	1.06	0.43	0.33	0.42	0.38	0.93	1.08	C73	Adrenal gland	0.3	0.39	0.52	0.65	1.2	1.27	0.36	0.55	0.7	0.92	1.58	1.51	0.24	0.24	0.32	0.33	0.71	0.96
C74	Other endocrine	1.03	1.07	0.98	0.98	0.82	0.61	1.16	1.07	1.19	1.06	0.96	0.71	0.89	1.07	0.77	0.88	0.64	0.48	C74	Other endocrine	0.17	0.25	0.55	0.57	0.85	0.56	0.16	0.28	0.52	0.63	1.3		0.19	0.21	0.58	0.5	0.29	0.12
C75	Hodgkin's lymphoma	0.65	0.75	0.94	1.05	1.13	0.61	0.75	0.69	1.13	1.16	1.41	0.53	0.54	0.81	0.73	0.92	0.78	0.72	C75	Hodgkin's lymphoma	0.29	0.51	0.63	0.98	0.98	1.32	0.28	0.45	0.61	1.06	1.13	1.42	0.29	0.57	0.64	0.88	0.78	1.2
C81	Non-Hodgkin's lymphoma	11.12	14.04	17.15	21.06	20.15	16.14	12.44	16.47	20.18	26.92	25.42	20.13	9.69	11.58	13.99	14.13	13.48	10.76	C81	Non-Hodgkin's lymphoma	5.24	8.07	10.77	15.08	18.29	15.02	4.91	8.58	11.97	18.59	23.11	19.33	5.6	7.56	9.52	10.91	12.19	9.21
C82-86, C96	Immunoproliferative diseases	0.1	0.08	0.11	0.27	0.09	0.2	0.09	0.09	0.18	0.42	0.06	0.27	0.1	0.07	0.03	0.08	0.14	0.12	C82-86, C96	Immunoproliferative diseases	0.05	0.07	0.11	0.08	0.16	0.25	0.02	0.14	0.15	0.07	0.17	0	0.09	0	0.06	0.08	0.14	0.6
C88	Multiple myeloma	3.66	5.05	6.8	7.44	6.36	4.33	4.47	6.47	8.82	10.37	8.11	5.85	2.78	3.62	4.7	3.97	4.14	2.27	C88	Multiple myeloma	2.22	3.01	4.31	5.78	5.29	4.99	2.69	3.82	5.6	7.76	7.5	6.83	1.7	2.19	2.97	3.43	2.5	2.51
C90	Lymphoid leukemia	2.12	2.66	3.16	4.04	4.03	3	2.17	2.99	3.74	5.33	4.85	3.46	2.06	2.34	2.56	2.51	2.99	2.39	C90	Lymphoid leukemia	1.5	1.95	2.55	3.25	4.44	3.82	1.46	2.18	2.79	3.85	5.8	4.97	1.55	1.72	2.3	2.55	2.71	2.27
C91	Myeloid leukemia	5.16	6.49	7.74	10.29	10.58	8.5	5.82	7.3	9.92	13.79	14.37	11.79	4.45	5.67	5.46	6.14	5.78	4.07	C91	Myeloid leukemia	3.13	3.58	4.6	7.25	8.75	7.13	3.7	4.22	5.79	10.05	12.29	10.46	2.52	2.93	3.35	3.93	4.28	2.63
C92-94, D45-47	Leukemia, unspecified	3.64	5.09	6.38	7.25	8.84	7.23	2.56	3.96	5.45	6.53	8.28	7.09	4.8	6.22	7.35	8.11	9.55	7.42	C92-94, D45-47	Leukemia, unspecified	3.53	4.46	5.82	7.42	9.19	9.73	2.63	3.56	5.51	7.16	9.41	9.58	4.51	5.36	6.13	7.73	8.91	9.93
C95	Other and unspecified	10.86	14.82	18.89	24.95	32.17	38.7	11.32	15.98	21.15	28.75	38.55	50.9	10.35	13.66	16.52	20.44	24.1	22.25	C95	Other and unspecified	7.85	12.13	17.67	25.02	33.84	41.09	7.3	11.43	18.09	27.66	38.43	51.35	8.45	12.85	17.22	21.9	28.02	27.27
O&U	All sites	725.8	939.53	1180.54	1398.02	1521.62	1316.08	706.69	920.12	1199.7	1428.02	1597.01	1424.65	746.5	959.05	1160.55	1362.48	1426.22	1169.66	O&U	All sites	406.27	597.98	847.86	1167.89	1462	1499.4	367.05	539.28	812.61	1143.82	1519.3	1661.08	448.73	656.91	884.65	1196.4	1389.5	1281.36
C00-96	All sites except C44	721.31	933.26	1171.62	1383.63	1502.35	1290.21	701.56	912.84	1188.93	1411.82	1576.5	1398.85	742.7	953.79	1153.55	1350.23	1408.54	1143.71	C00-96	All sites except C44	405.38	596.53	845.61	1163.24	1452.9	1479.44	366.2	538.26	810.56	1139.7	1510.62	1642.28	447.79	655.12	882.19	1191.14	1379.87	1259.83
male		overall						urban						rural							male	overall						urban						rural
		60-64	65-69	70-74	75-79	80-84	85+	60-64	65-69	70-74	75-79	80-84	85+	60-64	65-69	70-74	75-79	80-84	85+			60–64	65–69	70–74	75–79	80–84	85+	60–64	65–69	70–74	75–79	80–84	85+	60-64	65-69	70-74	75-79	80-84	85+
C00	Lip	0.31	0.69	0.64	1.02	1.27	0.9	0.16	0.43	0.71	0.84	1.25	0.87	0.47	0.95	0.58	1.24	1.31	0.96	C00	Lip	0.07	0.17	0.23	0.41	0.64	1.03	0.09	0.14	0.26	0.38	0.5	0.65	0.03	0.19	0.19	0.44	0.82	1.59
C01-02	Tongue	2.16	2.23	2.51	2.95	2.97	2.71	2.71	2.26	2.7	3.43	3.61	3.25	1.58	2.19	2.33	2.39	2.13	1.91	C01-02	Tongue	1.09	1.01	1.8	2.17	2.05	2.06	1.23	0.87	2.31	2.29	2.61	2.81	0.94	1.14	1.29	2.03	1.31	0.96
C03-06	Mouth	3.14	4.02	4.64	5.86	7.14	5.15	3.15	4.24	4.49	5.87	7.72	5.63	3.13	3.81	4.78	5.84	6.38	4.46	C03-06	Mouth	1.4	2.06	3.16	4.79	5.58	6.06	1.42	1.93	3.72	4.88	6.1	7.79	1.38	2.19	2.59	4.69	4.91	3.5
C07-08	Salivary glands	1.61	1.8	1.29	1.72	1.84	1.93	1.61	1.88	1.67	1.91	1.99	2.6	1.62	1.71	0.91	1.5	1.64	0.96	C07-08	Salivary glands	0.55	0.77	1.19	1.43	1.84	2.06	0.63	0.72	1.41	1.45	2.37	3.03	0.47	0.81	0.97	1.42	1.14	0.64
C09	Tonsil	0.42	0.55	0.52	0.33	0.64	0.13	0.63	0.58	0.58	0.53	1	0	0.2	0.52	0.45	0.09	0.16	0.32	C09	Tonsil	0.2	0.24	0.32	0.29	0.71	0.39	0.28	0.34	0.45	0.38	0.75	0.43	0.1	0.14	0.19	0.18	0.65	0.32
C10	Other oropharynx	0.91	1.46	1.13	1.15	1.56	1.03	0.98	1.25	1.09	1.22	1.62	0.87	0.84	1.67	1.16	1.06	1.47	1.27	C10	Other oropharynx	0.65	0.69	0.84	0.82	1.2	0.77	0.66	0.72	1.03	0.84	1.13	0.65	0.64	0.67	0.65	0.8	1.31	0.96
C11	Nasopharynx	10.99	9.51	9.82	9.3	8.48	6.57	10.9	9.97	9.43	9.31	7.6	6.06	11.08	9.04	10.21	9.29	9.65	7.33	C11	Nasopharynx	6.66	7.59	8.18	9.38	10.32	8.89	6.81	8	8.22	9.61	9.34	8.65	6.5	7.19	8.15	9.11	11.61	9.24
C12-13	Hypopharynx	2.75	2.99	2.67	3.07	2.47	1.8	2.99	3.04	3.27	3.2	3.24	2.16	2.49	2.95	2.07	2.92	1.47	1.27	C12-13	Hypopharynx	1.35	1.25	1.29	1.64	2.19	1.55	1.51	1.3	1.73	1.53	2.86	2.16	1.18	1.19	0.84	1.77	1.31	0.64
C14	Pharynx, unspecified	0.72	1.08	1.06	1.39	1.84	1.29	0.5	0.92	0.71	1.53	2.37	0.87	0.94	1.24	1.42	1.24	1.14	1.91	C14	Pharynx, unspecified	0.54	0.53	0.97	1.19	1.06	1.55	0.35	0.39	0.96	0.99	1.25	2.16	0.74	0.67	0.97	1.42	0.82	0.64
C15	Esophagus	101.67	146.08	172.69	180.56	190.07	159.64	66.55	94.68	110.97	112.83	129.37	109.47	139.2	196.85	234.85	259.1	269.8	233.5	C15	Esophagus	65	99.65	137.65	170.65	199.26	191.98	43.64	61.87	87.87	107.49	130.99	133.49	87.82	136.98	187.79	243.89	288.93	278.09
C16	Stomach	147.48	204.45	259.68	283.21	293.28	220.58	122.26	172.4	228.04	242.13	264.84	206.18	174.42	236.12	291.54	330.84	330.62	241.78	C16	Stomach	86.26	135.83	195.2	256.83	308.47	287.58	69.99	107.74	161.74	211.85	277.29	270.22	103.64	163.59	228.9	308.99	349.43	313.13
C17	Small intestine	3.89	4.88	5.8	7.33	8.06	8.5	4.03	5.01	6.8	8.16	8.59	9.3	3.74	4.76	4.78	6.37	7.36	7.33	C17	Small intestine	2.13	3.3	3.57	6.55	7.78	9.15	2.8	3.66	3.66	7.17	9.34	11.68	1.41	2.95	3.49	5.84	5.72	5.42
C18	Colon	37.26	51.72	68.63	90.16	113.38	101.79	47.05	69.38	94.61	121.75	150.91	138.25	26.8	34.27	42.47	53.52	64.1	48.1	C18	Colon	13.05	21.5	30.92	53.21	84.05	107.71	16.73	29.25	41.66	67.59	111.44	145.39	9.13	13.85	20.1	36.53	48.07	52.24
C19-20	Rectum	47.5	60.17	74.82	89.5	96.7	83.23	54.58	66.83	85.17	101.16	107.08	91.73	39.93	53.59	64.38	75.99	83.06	70.72	C19-20	Rectum	17.97	27.27	37.78	58.33	83.62	98.05	18.72	29.97	41.27	61.33	91.89	105.79	17.17	24.61	34.26	54.85	72.76	86.65
C21	Anna	1.27	1.29	2.25	2.25	3.68	3.48	0.98	0.87	1.41	1.83	3.36	3.89	1.58	1.71	3.1	2.74	4.09	2.87	C21	Anna	0.44	0.84	1.32	2.13	1.98	2.96	0.41	0.58	1.35	2.06	1.87	3.03	0.47	1.09	1.29	2.21	2.13	2.87
C22	Liver	109.61	126.49	141.16	154.02	168.37	162.08	96.58	113.23	132.41	137.47	161.37	159.88	123.54	139.6	149.97	173.21	177.57	165.33	C22	Liver	95.68	115.07	129.63	159.59	180.46	182.31	80.29	99.06	115.59	143.49	176.43	186.49	112.13	130.89	143.77	178.25	185.75	176.16
C23-24	Gallbladder etc	8.74	13.91	19.9	26.17	33.01	35.69	9.08	14.31	22.98	28.99	37.35	41.54	8.38	13.52	16.81	22.91	27.31	27.08	C23-24	Gallbladder etc	5.66	11.09	15.01	23.27	32.3	36.98	6.55	11.13	17.27	26.93	38.1	45	4.71	11.04	12.73	19.02	24.69	25.17
C25	Pancreas	20.92	29.19	41.45	53.29	60.22	56.82	22.78	31.17	48.27	61.11	71.1	68.8	18.92	27.22	34.58	44.23	45.95	39.18	C25	Pancreas	17.63	27.22	38.91	51.78	59.59	62.23	19.73	30.26	44.16	61.41	70.47	75.72	15.39	24.23	33.61	40.6	45.29	42.37
C30-31	Nose,sinuses etc	1.3	1.94	2.29	1.76	1.91	1.93	1.58	2.02	2.44	2.06	1.99	3.03	1.01	1.86	2.13	1.42	1.8	0.32	C30-31	Nose,sinuses etc	0.57	0.93	0.97	1.27	1.98	2.45	0.57	0.67	0.96	1.75	2.61	3.03	0.57	1.19	0.97	0.71	1.14	1.59
C32	Larynx	10.76	12.02	14.59	15.65	15.41	9.66	12.19	12.82	16.17	15.94	17.18	11.47	9.23	11.23	12.99	15.3	13.08	7.01	C32	Larynx	4.53	5.34	8.7	11.72	16.89	14.69	4.19	5.4	8.6	10.99	19.92	19.69	4.88	5.28	8.79	12.56	12.92	7.33
C33-34	Trachea,bronchus & lung	221.74	318.64	424.48	508.46	562.24	494.11	212.67	312.61	424.38	507.3	577.36	509.72	231.43	324.6	424.58	509.8	542.37	471.13	C33-34	Trachea,bronchus & lung	161.52	248.15	367.15	499.37	593.41	565.88	157.27	240	372.97	506.01	620.82	619.4	166.07	256.21	361.29	491.66	557.41	487.06
C37-38	Other thoracic organs	2.7	3.16	3.83	4.3	4.31	3.87	3.37	3.61	4.36	5.19	5.73	3.89	1.99	2.71	3.3	3.27	2.45	3.82	C37-38	Other thoracic organs	1.14	1.77	2.83	3.24	4.1	4.25	1.26	2.02	3.53	4.2	4.98	5.41	1.01	1.52	2.13	2.12	2.94	2.55
C40-41	Bone	4.77	6.61	8.12	10.81	13.01	10.18	3.37	4.77	6.55	8.93	10.46	9.52	6.26	8.42	9.7	13	16.35	11.15	C40-41	Bone	4.02	5.63	8.41	11.84	11.95	11.72	2.55	4.1	6.74	9.76	9.96	9.74	5.59	7.14	10.08	14.24	14.55	14.65
C43	Melanoma of skin	1.3	1.65	2.38	3.2	3.53	3.35	1.32	1.64	2.25	3.74	4.23	3.46	1.28	1.67	2.52	2.57	2.62	3.19	C43	Melanoma of skin	0.44	0.67	1.19	1.84	2.54	3.35	0.54	0.82	1.6	2.44	2.74	3.46	0.34	0.52	0.78	1.15	2.29	3.19
C44	Other skin	5.19	7.21	9.24	16.55	21.56	27.57	5.99	7.81	11.04	18.08	23.03	27.26	4.34	6.62	7.43	14.77	19.62	28.03	C44	Other skin	1.04	2.06	2.67	5.82	10.96	20.36	1.1	1.54	2.89	5.03	10.96	19.04	0.98	2.57	2.46	6.72	10.96	22.3
C45	Mesothelioma	0.67	0.31	0.97	0.53	1.06	1.16	0.82	0.43	1.28	0.69	1.74	1.51	0.51	0.19	0.65	0.35	0.16	0.64	C45	Mesothelioma	0.39	0.62	0.77	0.94	1.34	0.64	0.41	0.77	0.83	1.37	2.12	0.65	0.37	0.48	0.71	0.44	0.33	0.64
C46	Kaposi sarcoma	0.07	0.07	0.16	0.08	0.07	0	0.06	0.05	0.13	0.15	0.12	0	0.07	0.1	0.19	0	0	0	C46	Kaposi sarcoma	0.02	0.05	0.06	0.08	0.21	0	0.03	0.1	0	0.15	0.12	0	0	0	0.13	0	0.33	0
C47,C49	Connective & soft tissue	2.05	2.73	3.12	3.32	4.88	2.83	2.27	2.99	3.92	3.89	5.73	3.68	1.82	2.47	2.33	2.65	3.76	1.59	C47,C49	Connective & soft tissue	0.73	1.27	1.19	1.6	3.18	3.48	0.69	1.64	1.41	1.6	3.86	5.41	0.77	0.9	0.97	1.59	2.29	0.64
C50	Breast	1.37	1.58	2.06	2.58	2.69	2.06	1.45	1.69	2.31	2.98	2.86	1.08	1.28	1.48	1.81	2.12	2.45	3.5	C50	Breast	0.26	0.62	0.55	1.39	1.63	2.58	0.16	0.87	0.83	1.22	1.87	2.16	0.37	0.38	0.26	1.59	1.31	3.19
C51	Vulva	-	-	-	-	-	-	-	-	-	-	-	-	-	-	-	-	-	-	C51	Vulva	-	-	-	-	-	-	-	-	-	-	-	-	-	-	-	-	-	-
C52	Vagina	-	-	-	-	-	-	-	-	-	-	-	-	-	-	-	-	-	-	C52	Vagina	-	-	-	-	-	-	-	-	-	-	-	-	-	-	-	-	-	-
C53	Cervix uteri	-	-	-	-	-	-	-	-	-	-	-	-	-	-	-	-	-	-	C53	Cervix uteri	-	-	-	-	-	-	-	-	-	-	-	-	-	-	-	-	-	-
C54	Corpus uteri	-	-	-	-	-	-	-	-	-	-	-	-	-	-	-	-	-	-	C54	Corpus uteri	-	-	-	-	-	-	-	-	-	-	-	-	-	-	-	-	-	-
C55	Uterus, unspecified	-	-	-	-	-	-	-	-	-	-	-	-	-	-	-	-	-	-	C55	Uterus, unspecified	-	-	-	-	-	-	-	-	-	-	-	-	-	-	-	-	-	-
C56	Ovary	-	-	-	-	-	-	-	-	-	-	-	-	-	-	-	-	-	-	C56	Ovary	-	-	-	-	-	-	-	-	-	-	-	-	-	-	-	-	-	-
C57	Other female genital organs	-	-	-	-	-	-	-	-	-	-	-	-	-	-	-	-	-	-	C57	Other female genital organs	-	-	-	-	-	-	-	-	-	-	-	-	-	-	-	-	-	-
C58	Placenta	-	-	-	-	-	-	-	-	-	-	-	-	-	-	-	-	-	-	C58	Placenta	-	-	-	-	-	-	-	-	-	-	-	-	-	-	-	-	-	-
C59	Penis	1.79	2.23	2.45	3.36	4.81	3.99	1.73	1.59	1.73	3.59	4.11	5.19	1.85	2.86	3.17	3.1	5.72	2.23	C59	Penis	0.49	0.74	0.77	1.23	2.33	2.83	0.44	0.58	0.77	1.3	2.24	3.25	0.54	0.9	0.78	1.15	2.45	2.23
C60	Prostate	14.98	35.25	66.63	107.93	137.91	145.85	20.61	51.03	97.05	144.1	177.68	187.57	8.96	19.99	36.01	65.99	85.68	84.42	C60	Prostate	3.3	8.48	20.55	41.62	79.31	141.6	3.94	10.02	25.48	50.58	103.22	186.92	2.63	6.95	15.58	31.23	24.91	74.86
C61	Tetis	0.49	0.65	0.42	0.7	1.63	1.29	0.32	0.58	0.32	0.53	1.74	0.87	0.67	0.71	0.52	0.88	1.47	1.91	C61	Tetis	0.11	0.41	0.52	0.7	1.13	1.16	0.03	0.58	0.39	0.84	1.12	1.3	0.2	0.24	0.65	0.53	1.14	0.96
C62	Other male genital organs	0.44	0.74	1	1.11	1.13	1.03	0.57	1.06	1.54	1.75	1.62	1.3	0.3	0.43	0.45	0.35	0.49	0.64	C62	Other male genital organs	0.07	0.17	0.23	0.57	0.42	0.52	0.03	0.29	0.39	0.92	0.62	0.65	0.1	0.05	0.06	0.18	0.16	0.32
C63	Kidney	14.57	16.69	18.45	19.13	18.66	14.17	19.63	22.84	25.87	26.01	24.53	19.25	9.16	10.61	10.99	11.15	10.96	6.69	C63	Kidney	4.17	6.51	9.44	12.04	18.38	20.1	5.01	8.72	12.52	15.87	24.16	25.75	3.27	4.33	6.34	7.61	10.79	11.79
C64	Renal pelvis	1.32	1.87	2.06	3.56	4.67	3.74	1.58	2.51	2.5	4.65	6.47	4.54	1.04	1.24	1.62	2.3	2.29	2.55	C64	Renal pelvis	0.37	0.74	0.97	1.72	2.62	3.87	0.44	1.01	1.35	2.36	3.61	4.98	0.3	0.48	0.58	0.97	1.31	2.23
C65	Ureter	1.33	2.2	2.8	4.42	5.16	3.87	1.7	2.94	3.85	5.65	6.72	4.98	0.94	1.48	1.75	3.01	3.11	2.23	C65	Ureter	0.29	0.81	1.22	2.29	3.75	3.48	0.35	0.82	1.73	2.82	5.6	4.33	0.24	0.81	0.71	1.68	1.31	2.23
C66	Bladder	20.56	31.92	47.73	67.3	91.33	96.37	23.03	37.29	55.52	76.9	105.84	110.12	17.91	26.61	39.88	56.17	72.27	76.13	C66	Bladder	4.74	9.07	17.29	33.92	56.69	99.21	4.7	8.14	17.78	35.7	64.5	115.1	4.78	10	16.81	31.85	46.44	75.81
C67	Other urinary organs	0.24	0.41	0.77	1.15	1.56	0.77	0.19	0.39	0.83	1.53	1.49	1.08	0.3	0.43	0.71	0.71	1.64	0.32	C67	Other urinary organs	0.05	0.14	0.45	1.11	1.48	1.29	0.06	0.1	0.71	1.45	1.74	1.51	0.03	0.19	0.19	0.71	1.14	0.96
C68	Eye	0.31	0.53	0.52	0.49	0.78	1.29	0.32	0.48	0.77	0.31	0.62	1.08	0.3	0.57	0.26	0.71	0.98	1.59	C68	Eye	0.03	0.17	0.26	0.41	0.78	0.39	0.03	0.14	0.26	0.23	0.5	0.22	0.03	0.19	0.26	0.62	1.14	0.64
C69	Brain, nervous system	16.34	19.32	22.25	25.27	24.32	22.42	15.09	17.78	23.36	25.25	23.28	25.31	17.68	20.85	21.14	25.3	25.67	18.16	C69	Brain, nervous system	10.81	14.34	18.65	23.27	23.96	20.61	9.86	12.72	15.85	21.67	22.04	20.99	11.82	15.94	21.46	25.12	26.49	20.07
C70-72, D32-33, D42-43	Thyroid	7.55	5.91	4.77	4.3	4.24	2.83	10.02	7.71	5.26	5.03	4.48	3.68	4.92	4.14	4.27	3.45	3.92	1.59	C70-72, D32-33, D42-43	Thyroid	0.68	1.01	1.67	2.42	3.18	4.64	0.66	1.3	1.8	2.59	3.86	6.27	0.71	0.71	1.55	2.21	2.29	2.23
C73	Adrenal gland	0.54	0.55	0.77	0.66	1.48	1.42	0.72	0.77	0.9	0.69	1.49	1.08	0.34	0.33	0.65	0.62	1.47	1.91	C73	Adrenal gland	0.33	0.5	0.68	0.7	1.63	2.06	0.41	0.72	0.77	0.76	1.99	2.38	0.24	0.29	0.58	0.62	1.14	1.59
C74	Other endocrine	1.09	1.17	1.32	1.19	1.13	1.03	1.13	1.2	1.93	1.22	1.49	1.3	1.04	1.14	0.71	1.15	0.65	0.64	C74	Other endocrine	0.2	0.26	0.74	0.7	1.27	0.52	0.16	0.43	0.83	0.92	1.87	0.87	0.24	0.1	0.65	0.44	0.49	0
C75	Hodgkin's lymphoma	0.78	0.84	1.19	1.47	1.84	1.03	0.91	0.92	1.41	1.6	2.61	1.08	0.64	0.76	0.97	1.33	0.82	0.96	C75	Hodgkin's lymphoma	0.29	0.67	0.97	1.23	1.56	1.55	0.35	0.67	0.9	1.22	1.87	1.73	0.24	0.67	1.03	1.24	1.14	1.27
C81	Non-Hodgkin's lymphoma	13.56	16.71	21.32	24.58	26.79	21.9	14.02	19.9	24.33	31.58	32.87	25.31	13.06	13.56	18.29	16.45	18.8	16.88	C81	Non-Hodgkin's lymphoma	6.59	10.27	13.53	17.37	22.97	20.1	6.08	10.89	15.08	20.75	28.76	24.23	7.14	9.66	11.96	13.45	15.37	14.02
C82-86, C96	Immunoproliferative diseases	0.1	0.07	0.19	0.45	0.14	0.39	0.13	0.05	0.32	0.76	0.12	0.43	0.07	0.1	0.06	0.09	0.16	0.32	C82-86, C96	Immunoproliferative diseases	0.03	0.12	0.16	0.08	0.21	0.39	0.03	0.24	0.32	0.15	0.25	0	0.03	0	0	0	0.16	0.96
C88	Multiple myeloma	3.78	5.51	8.21	9.13	8.41	6.7	4.54	7.08	10.59	13.04	11.21	8.87	2.96	3.95	5.82	4.6	4.74	3.5	C88	Multiple myeloma	2.57	3.04	5.54	7.17	6.86	7.73	3.15	3.76	7.77	9.76	9.59	10.38	1.95	2.33	3.3	4.16	3.27	3.82
C90	Lymphoid leukemia	2.49	3.26	3.83	5.16	4.95	4.64	2.58	3.52	4.56	7.32	5.98	5.41	2.39	3	3.1	2.65	3.6	3.5	C90	Lymphoid leukemia	1.79	2.2	3.03	3.81	5.44	5.67	1.83	2.41	3.21	4.96	6.85	7.14	1.75	2	2.84	2.48	3.6	3.5
C91	Myeloid leukemia	6.19	7.61	9.37	13.8	15.27	13.53	7.31	9.06	12.9	18.23	20.05	18.17	4.98	6.19	5.82	8.67	8.99	6.69	C91	Myeloid leukemia	3.86	4.21	5.48	9.42	11.59	10.82	4.76	5.35	6.55	12.89	15.81	16.23	2.9	3.09	4.4	5.4	6.05	2.87
C92-94, D45-47	Leukemia, unspecified	4.22	6.01	6.83	8.93	11.73	9.53	2.96	5.11	5.58	8.01	11.21	8	5.56	6.9	8.08	10	12.43	11.79	C92-94, D45-47	Leukemia, unspecified	4.22	5.29	6.31	9.05	11.73	13.27	2.87	4.34	5.71	8.77	11.7	12.55	5.66	6.23	6.92	9.38	11.77	14.33
C95	Other and unspecified	12.45	16.64	22.06	28.35	36.4	45.61	12.89	17.39	23.75	32.12	42.46	57.12	11.99	15.9	20.36	23.97	28.45	28.67	C95	Other and unspecified	10.25	15.52	22.54	30.39	39.87	51.28	9.52	14.65	22.27	31.51	41.97	61.66	11.04	16.37	22.82	29.1	37.12	36
O&U	All sites	878.38	1194.52	1526.87	1812.97	2029.96	1813.46	834.6	1154.08	1535.01	1822.1	2102.89	1917.71	925.17	1234.48	1518.66	1802.39	1934.19	1659.96	O&U	All sites	546.23	807.88	1133.43	1544.75	1928.45	2045.76	495.32	733.73	1077.45	1484.22	1969.54	2201.55	600.64	881.13	1189.82	1614.94	1875.81	1816.37
C00-96	All sites except C44	873.19	1187.32	1517.62	1796.42	2008.4	1785.88	828.61	1146.27	1523.97	1804.02	2079.85	1890.45	920.82	1227.86	1511.23	1787.61	1914.56	1631.93	C00-96	All sites except C44	545.19	805.82	1130.76	1538.93	1917.5	2025.4	494.22	732.19	1074.56	1479.19	1957.58	2182.52	599.66	878.56	1187.37	1608.21	1864.86	1794.07
female		overall						urban						rural							female	overall						urban						rural
		60-64	65-69	70-74	75-79	80-84	85+	60-64	65-69	70-74	75-79	80-84	85+	60-64	65-69	70-74	75-79	80-84	85+			60–64	65–69	70–74	75–79	80–84	85+	60-64	65-69	70-74	75-79	80-84	85+	60-64	65-69	70-74	75-79	80-84	85+
C00	Lip	0.21	0.38	0.55	0.75	0.85	1.09	0.16	0.23	0.47	0.79	0.82	1.8	0.28	0.53	0.63	0.71	0.89	0.19	C00	Lip	0.05	0.07	0.12	0.11	0.28	0.67	0	0.05	0.06	0.13	0.21	0.75	0.1	0.1	0.19	0.08	0.38	0.57
C01-02	Tongue	1.46	1.63	2.1	2.23	1.82	2.44	1.35	2.19	2.63	2.89	2.06	3.31	1.59	1.05	1.52	1.43	1.52	1.34	C01-02	Tongue	0.48	0.54	1.09	1.47	1.65	1.52	0.31	0.61	1.23	2.03	2.06	2.4	0.65	0.48	0.95	0.79	1.14	0.38
C03-06	Mouth	1.74	2.62	3.37	3.88	5.05	4.46	1.48	3.03	3.63	4.33	5.56	3.46	2.03	2.2	3.1	3.33	4.43	5.74	C03-06	Mouth	0.69	1.25	1.4	2.62	3.29	5.05	0.41	1.07	1.87	3.22	3.71	5.86	1	1.43	0.88	1.9	2.78	4.02
C07-08	Salivary glands	0.94	1.18	1.09	1.11	1.13	1.09	0.91	1.45	1.17	1.44	0.82	1.05	0.96	0.91	1.01	0.71	1.52	1.15	C07-08	Salivary glands	0.26	0.4	0.46	0.65	0.91	1.26	0.16	0.47	0.53	0.66	1.13	1.5	0.38	0.33	0.38	0.63	0.63	0.96
C09	Tonsil	0.13	0.09	0.15	0.18	0.34	0	0.06	0.05	0.12	0.2	0.21	0	0.21	0.14	0.19	0.16	0.51	0	C09	Tonsil	0.07	0.05	0.12	0.14	0.11	0.25	0.13	0	0	0.07	0.21	0.45	0	0.1	0.25	0.24	0	0
C10	Other oropharynx	0.15	0.21	0.36	0.32	0.23	0.76	0.09	0.23	0.29	0.13	0.21	0.75	0.21	0.19	0.44	0.55	0.25	0.77	C10	Other oropharynx	0.07	0.17	0.21	0.39	0.51	0.67	0.09	0.14	0.18	0.39	0.41	1.05	0.03	0.19	0.25	0.4	0.63	0.19
C11	Nasopharynx	3.93	4.13	4.13	4.2	4.2	2.44	3.86	4.06	3.86	3.67	4.12	1.5	4	4.2	4.42	4.83	4.3	3.64	C11	Nasopharynx	2.09	2.83	2.64	3.41	3.12	3.7	2.04	2.43	2.4	2.89	3.5	3.76	2.14	3.25	2.91	4.04	2.66	3.64
C12-13	Hypopharynx	0.18	0.14	0.27	0.39	0.45	0.34	0.19	0.09	0.18	0.46	0.1	0.3	0.17	0.19	0.38	0.32	0.89	0.38	C12-13	Hypopharynx	0.02	0.09	0.18	0.18	0.51	0.59	0.03	0.05	0.23	0.13	0.51	0.75	0	0.14	0.13	0.24	0.51	0.38
C14	Pharynx, unspecified	0.16	0.33	0.33	0.43	0.57	0.34	0.13	0.28	0.29	0.39	0.72	0.3	0.21	0.38	0.38	0.48	0.38	0.38	C14	Pharynx, unspecified	0.12	0.35	0.18	0.43	0.79	0.42	0.06	0.23	0.18	0.46	1.03	0.75	0.17	0.48	0.19	0.4	0.51	0
C15	Esophagus	34.7	57.37	74.92	91.54	93.52	91.78	17.3	28.32	42.61	52.3	57.24	66.42	53.79	87.1	109.78	138.92	138.08	124.09	C15	Esophagus	19.27	35.49	57.06	81.45	106.91	108.62	9.42	17.08	33.95	48.36	61.36	77.69	30.08	54.34	81.99	121.41	162.86	148.02
C16	Stomach	49.47	72.43	92.33	115.62	132.56	117.96	39.22	62.66	77.5	100.6	116.95	109.4	60.72	82.42	108.33	133.77	151.73	128.87	C16	Stomach	27.57	48.43	70.12	106.61	143.91	147.86	20.57	36.26	56.31	84.92	128.38	134.65	35.25	60.88	85.02	132.82	162.98	164.68
C17	Small intestine	3.15	3.61	3.62	4.81	5.45	5.56	3.49	4.39	4.27	6.04	6.9	6.61	2.79	2.82	2.91	3.33	3.67	4.21	C17	Small intestine	1.31	1.82	2.64	4.27	4.77	5.81	1.51	1.87	3.16	4.99	6.38	6.91	1.1	1.77	2.08	3.41	2.78	4.4
C18	Colon	27.96	38.89	56.05	70.93	78.82	67.95	35.8	52.26	73.99	95.29	108.51	93.02	19.37	25.21	36.7	41.53	42.36	36	C18	Colon	9.97	14.18	25.03	40.71	60.95	74.52	12.15	17.82	33.42	54.07	84.21	103.54	7.58	10.46	15.98	24.57	32.37	37.53
C19-20	Rectum	28.15	36.25	46.64	56.86	63.39	50.18	31.21	38.26	49.99	62.54	70.31	56.05	24.78	34.19	43.02	50	54.88	42.7	C19-20	Rectum	9.6	15.79	23.67	35.47	56.8	61.97	9.92	16.56	23.59	37.86	59.81	73.34	9.24	14.99	23.75	32.57	53.11	47.49
C21	Anna	0.77	1.11	1.31	1.76	1.76	2.53	0.6	1.03	1.35	1.9	1.96	2.86	0.96	1.19	1.26	1.58	1.52	2.11	C21	Anna	0.33	0.33	0.58	1.26	2.16	2.53	0.25	0.33	0.59	1.51	1.96	3.46	0.41	0.33	0.57	0.95	2.4	1.34
C22	Liver	37.87	48.92	66.78	83.35	97.49	87.91	30.02	39.47	64.21	78.16	90.08	87.16	46.49	58.59	69.55	89.63	106.59	88.85	C22	Liver	29.8	41.49	59.79	81.45	99.87	100.11	23.68	33.27	55.96	74.94	95.54	104.75	36.53	49.9	63.92	89.31	105.2	94.21
C23-24	Gallbladder etc	9.27	14.49	19.93	29.08	36.54	33.26	9.45	17.08	22.83	33.6	42.83	42.68	9.06	11.84	16.8	23.62	28.83	21.26	C23-24	Gallbladder etc	6.26	9.42	15.31	24.41	35.86	34.27	6.75	10.27	17.33	29.01	42.83	47.64	5.72	8.55	13.14	18.86	27.31	17.23
C25	Pancreas	13.14	20.25	32.11	40.13	51.35	47.49	14.41	21.65	37.87	47.58	61.67	58.31	11.75	18.81	25.9	31.14	38.69	33.7	C25	Pancreas	10.89	17.84	29.35	41.35	52.38	52.2	11.96	19.64	34.71	50.4	62.49	66.87	9.72	16	23.56	30.43	39.96	33.51
C30-31	Nose,sinuses etc	0.67	1.09	1.03	1.44	1.82	1.01	0.72	0.79	0.76	1.9	1.85	1.2	0.62	1.38	1.33	0.87	1.77	0.77	C30-31	Nose,sinuses etc	0.3	0.4	0.64	0.57	1.42	0.93	0.38	0.23	0.53	0.52	1.75	1.05	0.21	0.57	0.76	0.63	1.01	0.77
C32	Larynx	0.95	1.39	1.88	2.15	2.67	1.68	0.57	1.03	1.58	2.43	2.06	2.25	1.38	1.77	2.21	1.82	3.41	0.96	C32	Larynx	0.44	1.18	1.28	1.79	3.52	3.2	0.22	0.75	1.17	1.84	3.29	4.96	0.69	1.62	1.39	1.74	3.79	0.96
C33-34	Trachea,bronchus & lung	95.1	128.66	182.47	244.78	265.91	231.13	91.54	126.31	187.78	255.34	277.96	247.96	99.01	131.07	176.74	232.03	251.11	209.68	C33-34	Trachea,bronchus & lung	61.94	92.34	151.94	224.32	278.4	266.41	55.08	85.67	156.23	240.97	305.65	303.27	69.47	99.18	147.3	204.22	244.92	219.45
C37-38	Other thoracic organs	1.59	2.17	2.37	2.15	1.93	2.19	1.92	2.8	2.99	2.56	2.47	2.4	1.24	1.53	1.71	1.66	1.26	1.91	C37-38	Other thoracic organs	0.76	0.94	1	1.76	1.76	1.26	0.94	1.12	1.29	1.97	1.85	1.65	0.55	0.76	0.69	1.51	1.64	0.77
C40-41	Bone	3.24	3.96	6.44	8.18	7.89	6.15	2.45	3.55	5.74	7.74	7.72	4.81	4.1	4.39	7.2	8.72	8.09	7.85	C40-41	Bone	2.46	3.52	5.2	7.25	8.23	7.58	1.79	2.24	4.45	5.71	8.03	7.81	3.2	4.82	6	9.11	8.47	7.28
C43	Melanoma of skin	1.4	1.51	1.67	2.05	2.1	2.44	1.54	1.82	2.11	2.56	2.26	2.71	1.24	1.19	1.2	1.43	1.9	2.11	C43	Melanoma of skin	0.53	0.59	0.49	1.01	1.76	2.95	0.66	0.37	0.64	1.38	2.26	2.86	0.38	0.81	0.32	0.55	1.14	3.06
C44	Other skin	3.78	5.36	8.63	12.49	17.42	24.75	4.27	6.77	10.54	14.57	18.43	24.8	3.24	3.92	6.57	9.99	16.18	24.7	C44	Other skin	0.74	0.85	1.85	3.63	7.6	19.7	0.66	0.7	1.29	3.35	6.79	18.63	0.9	1	2.46	3.96	8.6	21.06
C45	Mesothelioma	0.35	0.31	0.61	0.36	0.68	0.59	0.31	0.33	0.94	0.46	0.72	1.05	0.38	0.29	0.25	0.24	0.63	0	C45	Mesothelioma	0.28	0.26	0.52	0.47	0.85	0.59	0.41	0.19	0.59	0.79	0.93	0.9	0.14	0.33	0.44	0.08	0.76	0.19
C46	Kaposi sarcoma	0.03	0.05	0	0.11	0.17	0.08	0	0.09	0	0.13	0.31	0	0.07	0	0	0.08	0	0.19	C46	Kaposi sarcoma	0.07	0.02	0	0.04	0	0.17	0.09	0.05	0	0.07	0	0.15	0.03	0	0	0	0	0.19
C47,C49	Connective & soft tissue	1.64	1.44	1.94	2.3	2.55	2.44	1.35	1.63	2.11	3.02	2.99	3.01	1.96	1.24	1.77	1.43	2.02	1.72	C47,C49	Connective & soft tissue	0.49	0.68	0.82	0.93	1.65	1.94	0.66	0.93	1	1.31	2.37	2.4	0.31	0.43	0.63	0.48	0.76	1.34
C50	Breast	87.85	75.45	70.27	62.93	54.08	37.55	106.83	93.51	94.13	86.62	72.47	51.25	67.03	56.97	44.53	34.31	31.48	20.11	C50	Breast	22.82	23.1	27.53	31.7	40.29	55.57	25.44	25.29	33.83	40.16	52.71	78.15	19.95	20.87	20.72	21.48	25.04	26.81
C51	Vulva	0.87	1.7	1.43	2.51	1.99	2.69	1.19	2.1	1.81	3.54	2.88	3.76	0.52	1.29	1.01	1.27	0.89	1.34	C51	Vulva	0.31	0.54	0.55	1.11	1.42	2.53	0.28	0.79	0.64	1.18	2.06	3.76	0.34	0.29	0.44	1.03	0.63	0.96
C52	Vagina	0.44	0.76	0.88	0.97	0.91	1.01	0.44	0.84	1.05	1.05	1.34	1.35	0.45	0.67	0.69	0.87	0.38	0.57	C52	Vagina	0.21	0.33	0.36	0.39	0.96	0.59	0.25	0.28	0.53	0.33	0.93	0.45	0.17	0.38	0.19	0.48	1.01	0.77
C53	Cervix uteri	26.93	21.26	19.78	18.67	14.58	11.87	23.11	16.89	18.2	15.22	13.38	12.17	31.12	25.74	21.48	22.82	16.18	11.49	C53	Cervix uteri	8.25	9.58	12.33	14	12.54	16	6.53	7.05	10.3	12.21	13.07	16.98	10.13	12.18	14.53	16.17	11.89	14.74
C54	Corpus uteri	20.87	16.26	14.25	10.59	9.48	5.14	23.65	19.27	17.74	12.07	12.35	5.71	17.82	13.18	10.49	8.8	5.94	4.4	C54	Corpus uteri	4.98	5.48	5.77	7.47	8.4	7.83	4.9	6.07	5.44	8.2	10.19	9.02	5.07	4.87	6.13	6.58	6.2	6.32
C55	Uterus, unspecified	3.63	4.06	3.8	4.13	4.65	4.38	2.76	2.94	2.87	3.48	3.71	3.76	4.58	5.2	4.8	4.91	5.82	5.17	C55	Uterus, unspecified	1.99	2.67	3.1	4.56	5.56	7.49	1.38	1.87	1.99	4.2	4.12	7.51	2.65	3.49	4.3	4.99	7.33	7.47
C56	Ovary	17.37	16.78	17.1	14.25	11.69	9.51	18.06	16.89	20.25	16.93	15.13	11.42	16.61	16.66	13.71	11.02	7.46	7.09	C56	Ovary	7.95	9.63	10.39	12.35	13.56	11.45	9.08	10.83	13.81	16.08	18.43	16.08	6.72	8.4	6.7	7.85	7.59	5.55
C57	Other female genital organs	1.31	0.99	0.94	1.11	0.68	1.43	1.41	1.12	1.52	1.57	0.51	1.8	1.21	0.86	0.32	0.55	0.89	0.96	C57	Other female genital organs	0.41	0.59	0.52	0.75	0.91	1.43	0.38	0.56	0.64	0.85	1.03	2.1	0.45	0.62	0.38	0.63	0.76	0.57
C58	Placenta	0.02	0	0.06	0	0	0	0.03	0	0.06	0	0	0	0	0	0.06	0	0	0	C58	Placenta	0	0.02	0.03	0	0.06	0	0	0.05	0.06	0	0.1	0	0	0	0	0	0	0
C59	Penis	-	-	-	-	-	-	-	-	-	-	-	-	-	-	-	-	-	-	C59	Penis	-	-	-	-	-	-	-	-	-	-	-	-	-	-	-	-	-	-
C60	Prostate	-	-	-	-	-	-	-	-	-	-	-	-	-	-	-	-	-	-	C60	Prostate	-	-	-	-	-	-	-	-	-	-	-	-	-	-	-	-	-	-
C61	Tetis	-	-	-	-	-	-	-	-	-	-	-	-	-	-	-	-	-	-	C61	Tetis	-	-	-	-	-	-	-	-	-	-	-	-	-	-	-	-	-	-
C62	Other male genital organs	-	-	-	-	-	-	-	-	-	-	-	-	-	-	-	-	-	-	C62	Other male genital organs	-	-	-	-	-	-	-		-	-	-		-	-	-	-	-	-
C63	Kidney	8.58	9.04	10.06	10.73	11.07	9.35	11.4	11.76	12.64	14.37	15.24	12.32	5.48	6.26	7.26	6.34	5.94	5.55	C63	Kidney	1.82	3.12	4.53	7.04	8.46	10.36	2.42	3.73	5.5	9.25	12.04	15.33	1.17	2.48	3.47	4.36	4.05	4.02
C64	Renal pelvis	0.92	1.23	2.25	3.19	3.69	3.2	1.26	1.68	3.57	4.53	6.07	4.51	0.55	0.76	0.82	1.58	0.76	1.53	C64	Renal pelvis	0.18	0.35	0.76	1.47	3.01	2.27	0.22	0.47	1.11	1.97	4.43	3.46	0.14	0.24	0.38	0.87	1.26	0.77
C65	Ureter	1.15	2.08	2.83	4.13	4.09	2.78	1.44	2.8	4.27	6.1	5.25	4.36	0.83	1.34	1.26	1.74	2.66	0.77	C65	Ureter	0.26	0.52	0.97	1.65	2.78	2.44	0.44	0.84	1.17	2.49	3.81	3.61	0.07	0.19	0.76	0.63	1.52	0.96
C66	Bladder	4.81	8.17	12.18	16.69	22.7	21.72	5.5	9.75	14.22	21.13	28.31	28.1	4.07	6.54	9.98	11.33	15.81	13.6	C66	Bladder	1.28	2.43	4.8	9.44	16.57	22.14	1.38	2.47	5.09	11.35	21	28.7	1.17	2.39	4.48	7.13	11.13	13.79
C67	Other urinary organs	0.18	0.17	0.33	0.54	0.34	0.76	0.22	0.23	0.47	0.66	0.62	1.05	0.14	0.1	0.19	0.4	0	0.38	C67	Other urinary organs	0.03	0.17	0.27	0.07	0.34	0.84	0.06	0.23	0.23	0.13	0.51	1.35	0	0.1	0.32	0	0.13	0.19
C68	Eye	0.15	0.5	0.36	0.32	0.62	0.59	0.19	0.42	0.29	0.39	0.72	0.6	0.1	0.57	0.44	0.24	0.51	0.57	C68	Eye	0.05	0.12	0.15	0.18	0.28	0.51	0.03	0.14	0.18	0.26	0.41	0.3	0.07	0.1	0.13	0.08	0.13	0.77
C69	Brain, nervous system	18.27	20.7	20.84	25.52	21.51	19.53	18.5	21.88	22.54	26.91	24.4	22.84	18.02	19.48	19.01	23.85	17.95	15.32	C69	Brain, nervous system	8.07	12.01	13.34	18.92	21.17	21.56	7.07	10.31	13.29	18.31	23.78	26.45	9.17	13.75	13.39	19.65	17.95	15.32
C70-72, D32-33, D42-43	Thyroid	24.02	16.33	12.37	10.34	5.84	5.64	33.57	23.05	16.57	12.93	7	7.51	13.54	9.45	7.83	7.21	4.43	3.26	C70-72, D32-33, D42-43	Thyroid	1.13	2.24	2.67	4.42	4.48	5.81	1.22	2.61	3.28	4.33	6.38	7.66	1.03	1.86	2.02	4.52	2.15	3.45
C73	Adrenal gland	0.31	0.4	0.36	0.61	0.85	0.84	0.13	0.47	0.53	0.98	1.13	1.05	0.52	0.33	0.19	0.16	0.51	0.57	C73	Adrenal gland	0.28	0.28	0.36	0.61	0.85	0.76	0.31	0.37	0.64	1.05	1.24	0.9	0.24	0.19	0.06	0.08	0.38	0.57
C74	Other endocrine	0.97	0.97	0.67	0.79	0.57	0.34	1.19	0.93	0.53	0.92	0.51	0.3	0.72	1	0.82	0.63	0.63	0.38	C74	Other endocrine	0.15	0.24	0.36	0.47	0.51	0.59	0.16	0.14	0.23	0.39	0.82	0.9	0.14	0.33	0.51	0.55	0.13	0.19
C75	Hodgkin's lymphoma	0.53	0.66	0.7	0.68	0.57	0.34	0.6	0.47	0.88	0.79	0.41	0.15	0.45	0.86	0.51	0.55	0.76	0.57	C75	Hodgkin's lymphoma	0.28	0.35	0.3	0.75	0.51	1.18	0.22	0.23	0.35	0.92	0.51	1.2	0.34	0.48	0.25	0.55	0.51	1.15
C81	Non-Hodgkin's lymphoma	8.66	11.4	13.22	17.98	14.81	12.38	10.87	13.16	16.39	22.9	19.25	16.53	6.24	9.6	9.79	12.05	9.36	7.09	C81	Non-Hodgkin's lymphoma	3.88	5.9	8.17	13.07	14.53	11.7	3.74	6.35	9.13	16.73	18.43	15.93	4.03	5.44	7.14	8.64	9.74	6.32
C82-86, C96	Immunoproliferative diseases	0.1	0.09	0.03	0.11	0.06	0.08	0.06	0.14	0.06	0.13	0	0.15	0.14	0.05	0	0.08	0.13	0	C82-86, C96	Immunoproliferative diseases	0.07	0.02	0.06	0.07	0.11	0.17	0	0.05	0	0	0.1	0	0.14	0	0.13	0.16	0.13	0.38
C88	Multiple myeloma	3.53	4.6	5.47	5.96	4.71	2.78	4.4	5.88	7.2	8.07	5.56	3.76	2.58	3.29	3.6	3.41	3.67	1.53	C88	Multiple myeloma	1.86	2.97	3.16	4.56	4.03	3.2	2.23	3.87	3.63	6.04	5.77	4.36	1.45	2.05	2.65	2.77	1.9	1.72
C90	Lymphoid leukemia	1.74	2.08	2.52	3.05	3.29	1.94	1.76	2.47	2.99	3.61	3.91	2.1	1.72	1.67	2.02	2.38	2.53	1.72	C90	Lymphoid leukemia	1.22	1.7	2.1	2.76	3.63	2.61	1.1	1.96	2.4	2.89	4.94	3.46	1.34	1.43	1.77	2.62	2.02	1.53
C91	Myeloid leukemia	4.12	5.38	6.2	7.22	6.81	5.22	4.33	5.6	7.2	9.97	9.68	7.36	3.89	5.16	5.12	3.88	3.29	2.49	C91	Myeloid leukemia	2.4	2.95	3.77	5.35	6.47	4.72	2.64	3.13	5.09	7.61	9.37	6.46	2.14	2.77	2.34	2.62	2.91	2.49
C92-94, D45-47	Leukemia, unspecified	3.06	4.18	5.95	5.78	6.53	5.73	2.17	2.85	5.33	5.25	5.87	6.46	4.03	5.54	6.63	6.42	7.33	4.79	C92-94, D45-47	Leukemia, unspecified	2.84	3.63	5.35	5.99	7.15	7.41	2.39	2.8	5.33	5.77	7.52	7.51	3.34	4.49	5.37	6.26	6.7	7.28
C95	Other and unspecified	9.25	13.03	15.89	21.97	28.77	34.19	9.77	14.6	18.79	25.86	35.31	46.59	8.68	11.41	12.76	17.28	20.74	18.38	C95	Other and unspecified	5.42	8.8	13.06	20.32	29	34.44	5.09	8.31	14.28	24.35	35.52	44.18	5.79	9.31	11.75	15.45	20.99	22.02
O&U	All sites	571.79	688.21	853.84	1034.38	1113.52	991.04	579.22	693.56	893.9	1089.02	1178.75	1082.17	563.64	682.73	810.62	968.39	1033.41	874.92	O&U	All sites	264.99	391.09	578.46	837.62	1087.53	1142.35	239.23	351.17	571.07	851	1147.86	1285.65	293.26	431.95	586.44	821.47	1013.44	959.75
C00-96	All sites except C44	568.01	682.85	845.21	1021.88	1096.1	966.28	574.95	686.79	883.36	1074.45	1160.32	1057.37	560.4	678.82	804.05	958.4	1017.23	850.22	C00-96	All sites except C44	264.25	390.24	576.61	834	1079.93	1122.64	238.63	350.47	569.79	847.66	1141.07	1267.01	292.37	430.95	583.98	817.5	1004.84	938.69

## Sheet: 2014
The number of cases and deaths of people over 60 years old in China, 2014
incident	all	overall						urban						rural						death	all	overall						urban						rural
		60-64	65-69	70-74	75-79	80-84	85+	60-64	65-69	70-74	75-79	80-84	85+	60-64	65-69	70-74	75-79	80-84	85+			60-64	65-69	70-74	75-79	80–84	85+	60-64	65-69	70-74	75-79	80-84	85+	60-64	65-69	70-74	75-79	80-84	85+
C00	Lip	0.43	0.54	0.83	0.88	1.04	1.22	0.44	0.4	0.59	0.81	0.85	1.16	0.43	0.67	1.08	0.95	1.29	1.31	C00	Lip	0.09	0.18	0.09	0.2	0.4	0.81	0.07	0.11	0.07	0.17	0.34	0.64	0.12	0.26	0.1	0.23	0.48	1.04
C01-02	Tongue	2.07	2.24	2.34	2.51	2.44	1.63	2.53	2.63	2.98	3.18	3.1	2.12	1.57	1.84	1.66	1.71	1.61	0.96	C01-02	Tongue	0.75	1.31	1.56	1.63	2.35	2.03	0.89	1.56	1.68	1.95	3.14	2.5	0.59	1.06	1.44	1.25	1.34	1.39
C03-06	Mouth	2.5	3.09	3.89	4.32	5.59	4.95	2.73	3.35	4.37	4.8	6.45	5.78	2.25	2.83	3.38	3.75	4.51	3.83	C03-06	Mouth	1.01	1.55	2.04	2.81	4.22	5.58	1.03	1.63	2.08	3.1	4.67	5.78	0.98	1.46	1.99	2.47	3.65	5.31
C07-08	Salivary glands	1.25	1.43	1.21	1.77	1.4	1.48	1.34	1.56	1.3	3.15	1.44	1.67	1.15	1.29	1.11	1.32	1.34	1.22	C07-08	Salivary glands	0.44	0.55	0.56	0.95	1.14	1.66	0.42	0.61	0.69	1.06	1.23	2.31	0.47	0.47	0.43	0.82	1.02	0.78
C09	Tonsil	0.35	0.24	0.35	0.38	0.33	0.22	0.39	0.33	0.35	0.42	0.42	0.26	0.3	0.15	0.35	0.33	0.21	0.17	C09	Tonsil	0.14	0.14	0.16	0.23	0.43	0.22	0.1	0.14	0.17	0.33	0.51	0.19	0.18	0.15	0.15	0.1	0.32	0.26
C10	Other oropharynx	0.69	0.72	0.68	0.82	0.73	0.67	0.68	0.67	0.64	0.78	0.68	0.58	0.7	0.78	0.73	0.86	0.8	0.78	C10	Other oropharynx	0.28	0.34	0.49	0.59	0.64	0.41	0.25	0.28	0.5	0.59	0.59	0.39	0.31	0.4	0.48	0.59	0.7	0.44
C11	Nasopharynx	8.17	7.97	6.11	6.07	5.14	3.88	8.09	8.01	5.95	5.69	5.09	3.98	8.26	7.93	6.28	6.52	5.2	3.74	C11	Nasopharynx	4.77	5.81	5.81	6.99	6.92	6.25	4.63	5.96	5.93	7.78	7.13	5.91	4.93	5.65	5.67	6.05	6.65	6.7
C12-13	Hypopharynx	1.55	1.52	1.48	1.48	1.68	0.81	1.68	1.56	1.7	1.67	1.48	0.96	1.42	1.48	1.24	1.25	1.93	0.61	C12-13	Hypopharynx	0.72	0.89	0.9	1.07	0.78	0.81	0.83	0.93	0.99	1.09	0.85	1.03	0.59	0.84	0.81	1.05	0.7	0.52
C14	Pharynx, unspecified	0.59	0.66	0.77	1.06	1.26	1.15	0.46	0.49	0.64	1.03	1.19	1.22	0.72	0.84	0.91	1.09	1.34	1.04	C14	Pharynx, unspecified	0.36	0.46	0.62	0.91	1.37	1.15	0.38	0.35	0.47	0.92	1.48	1.35	0.34	0.57	0.78	0.89	1.23	0.87
C15	Esophagus	61.69	89.7	113.06	119.44	128.01	105.84	39.83	56.29	70.21	75.46	84.9	73.27	85.46	124.44	158.78	171.3	182.52	150	C15	Esophagus	38.06	60.86	84.24	107.8	129.41	119.81	25.55	39.93	51.96	69.1	86.26	84.18	51.67	82.62	118.67	153.43	183.97	168.1
C16	Stomach	88.91	124.32	157.64	181.26	187.07	149.07	74.73	104.2	133.89	157.68	171.24	143.13	104.33	145.25	182.99	209.07	207.09	157.13	C16	Stomach	52.38	81.85	119.45	163.54	195.7	183.18	42.95	65.44	97.17	135.31	176.67	175.04	62.64	98.91	143.23	196.83	219.75	194.22
C17	Small intestine	3.07	3.99	5.12	6.05	6.14	5.62	3.27	4.4	5.93	6.97	7.55	6.29	2.86	3.56	4.26	4.97	4.35	4.7	C17	Small intestine	1.52	2.47	3.31	4.73	5.78	6.65	1.61	2.67	4.4	5.52	7.59	8.09	1.44	2.26	2.14	3.78	3.49	4.7
C18	Colon	33.96	46.92	60.22	78.05	97.59	78.97	42.58	60.5	79.4	104.28	132.55	105.31	24.57	32.79	39.76	47.12	53.38	43.27	C18	Colon	12.35	17.79	27.87	44.98	70.18	80.04	14.88	22.99	36.65	59.14	94.83	109.35	9.61	12.38	18.51	28.26	39	40.31
C19-20	Rectum	38.76	47.33	61.38	72.89	79.44	63.82	43.27	51.05	67.11	79.96	88.51	70.89	33.86	43.46	55.26	64.56	67.98	54.24	C19-20	Rectum	14.17	20.74	30.92	46.55	66.41	75.28	14.88	21.01	31.69	49.13	72.17	85.47	13.4	20.46	30.1	43.5	59.12	61.46
C21	Anna	0.9	1.11	1.32	1.87	1.92	2.37	0.77	0.77	1.3	1.65	1.91	2.63	1.05	1.46	1.34	2.14	1.93	2	C21	Anna	0.56	0.63	0.96	1.45	2.18	3.14	0.56	0.54	1.06	1.45	2.16	3.15	0.57	0.71	0.86	1.45	2.2	3.13
C22	Liver	74.42	86.82	100.05	113.52	124.43	113.01	64.33	78.05	92.21	106.74	119.6	113.85	85.4	95.93	108.41	121.51	130.53	111.87	C22	Liver	62.28	75.85	92.21	110.97	133.34	130.3	52.33	66.93	83.06	104.7	128.43	131.83	73.1	85.12	101.98	118.36	139.55	128.23
C23-24	Gallbladder etc	9.69	13.7	19.1	26.92	33.69	31.23	10.56	14.77	20.77	31.02	40.22	38.59	8.74	12.58	17.32	22.08	25.43	21.24	C23-24	Gallbladder etc	6.14	9.5	14.03	22.9	30.33	32.63	6.9	10.24	16.16	26.95	37.21	40.13	5.32	8.74	11.75	18.13	21.62	22.46
C25	Pancreas	16.63	24.43	35.59	44.92	52.62	48.56	17.88	27.39	39.65	51.86	60.93	57.6	15.28	21.36	31.26	36.72	42.12	36.3	C25	Pancreas	13.8	20.99	31.57	42.15	51.62	51.92	15.34	23.53	36.44	49.24	61.44	63.89	12.12	18.35	26.37	33.79	39.222	35.69
C30-31	Nose,sinuses etc	0.96	1.05	1.26	1.87	1.47	1.44	0.92	1.03	1.25	1.98	1.48	1.54	1.01	1.06	1.26	1.74	1.45	1.31	C30-31	Nose,sinuses etc	0.4	0.63	0.68	0.94	1.49	1.03	0.46	0.6	0.64	0.78	1.53	1.16	0.32	0.67	0.73	1.12	1.45	0.87
C32	Larynx	5.87	7.25	7.76	8.39	8.15	4.99	6.41	7.86	7.99	8.82	9.1	5.97	5.28	6.62	7.51	7.9	8.21	3.66	C32	Larynx	2.47	3.3	4.89	6.73	8.24	8.17	2.45	2.96	4.73	6.75	8.57	10.34	2.5	3.65	5.07	6.71	7.83	5.22
C33-34	Trachea,bronchus & lung	161.16	228.11	297.67	360	398.78	329.41	158.51	222.51	297.55	367.14	423.31	354.52	164.04	233.94	297.8	351.58	367.77	295.38	C33-34	Trachea,bronchus & lung	111.79	172.1	246.53	340.96	413.78	385.21	106.46	163.89	243.46	352.58	445.62	419.18	117.58	180.63	249.8	327.26	373.52	339.17
C37-38	Other thoracic organs	2.28	2.23	2.74	2.78	3.22	2.55	2.65	2.6	3.28	3.43	3.61	2.76	1.88	1.84	2.17	2.01	2.74	2.26	C37-38	Other thoracic organs	1.15	1.39	1.66	2.14	3.1	2.37	1.38	1.65	1.77	2.9	3.52	3.27	0.91	1.11	1.54	1.25	2.58	1.13
C40-41	Bone	3.88	5.58	6.64	8.3	8.62	7.5	3.33	4.52	5.84	7.39	7.76	7.71	4.48	6.68	7.49	9.38	9.71	7.23	C40-41	Bone	2.89	4.2	5.67	8.44	8.51	7.91	2.52	3.24	4.51	7.09	7.72	7.58	3.3	5.2	6.91	10.04	9.5	8.36
C43	Melanoma of skin	1.28	1.47	1.74	2.2	2.61	2.7	1.49	1.53	1.8	2.46	2.93	2.31	1.06	1.4	1.69	1.91	2.2	3.22	C43	Melanoma of skin	0.68	0.86	1.09	1.6	1.97	3.03	0.75	0.98	1.3	1.92	2.21	3.72	0.61	0.73	0.86	1.22	1.66	2.09
C44	Other skin	5.08	6.75	9.73	13.89	20.52	26.9	5.98	7.56	11.04	15.85	20.96	27.03	4.1	5.91	8.35	11.58	19.96	26.73	C44	Other skin	0.78	1.44	2.45	4.2	7.96	17.48	0.77	1.53	2.39	3.91	7	16.95	0.79	1.35	2.52	4.54	9.17	18.19
C45	Mesothelioma	0.46	0.55	0.74	0.86	0.66	0.52	0.54	0.75	0.87	1.14	0.89	0.71	0.39	0.35	0.61	0.53	0.38	0.26	C45	Mesothelioma	0.33	0.44	0.61	0.92	0.62	0.74	0.48	0.58	0.95	1.26	0.81	1.03	0.18	0.29	0.25	0.53	0.38	0.35
C46	Kaposi sarcoma	0.07	0.04	0.06	0.09	0.07	0.04	0.07	0.04	0.12	0.11	0.13	0.06	0.08	0.04	0	0.07	0	0	C46	Kaposi sarcoma	0.04	0.06	0.09	0.15	0.12	0.11	0.04	0.07	0.12	0.22	0.21	0.13	0.04	0.05	0.05	0.07	0	0.09
C47,C49	Connective & soft tissue	1.72	1.9	2.5	3.08	2.82	3.25	2.13	2.38	2.84	3.68	3.56	3.85	1.28	1.39	2.14	2.37	1.88	2.44	C47,C49	Connective & soft tissue	0.59	0.68	1.06	1.77	2.23	2.55	0.65	0.75	1.18	1.98	2.63	3.21	0.53	0.6	0.93	1.51	1.72	1.65
C50	Breast	91.79	76.21	70.4	63.33	54.81	36.53	108.6	98.69	92.46	83.44	74.92	47.78	73.15	52.28	46.03	39	29.98	22.06	C50	Breast	23.58	21.98	24.72	31.3	38.29	51.94	25.59	24.44	28.81	39.79	49.4	72.01	21.34	19.37	20.21	21.02	24.58	26.17
C51	Vulva	0.83	1.14	1.83	2.31	2.5	2.04	1.06	1.14	2.09	3.13	2.73	2.97	0.58	1.14	1.55	1.33	2.22	0.85	C51	Vulva	0.31	0.43	0.74	0.74	1.51	1.42	0.35	0.55	0.68	0.68	2.19	1.87	0.26	0.29	0.8	0.82	0.67	0.85
C52	Vagina	0.53	0.64	0.83	0.97	0.56	0.68	0.61	0.62	0.91	1.1	0.39	0.77	0.44	0.66	0.75	0.82	0.77	0.57	C52	Vagina	0.19	0.3	0.29	0.46	0.69	0.74	0.28	0.24	0.18	0.63	0.78	0.88	0.08	0.37	0.4	0.25	0.58	0.57
C53	Cervix uteri	28.65	24.51	22.1	18.19	16.08	13	26.49	20.96	18.78	15.44	13.5	12.99	31.05	28.29	25.77	21.52	19.28	13.01	C53	Cervix uteri	10.37	10.95	12.1	13.93	16.69	16.34	8.21	8.72	9.44	11.11	15.45	15.96	12.76	13.32	15.04	17.35	18.22	16.83
C54	Corpus uteri	20.63	17.04	12.69	10.34	7.2	5.51	23.14	19.2	15.43	11.99	9.29	6.61	17.84	14.75	9.68	8.33	4.63	4.1	C54	Corpus uteri	4.42	4.76	4.81	6.31	7.59	7.18	4.39	4.93	5.31	6.78	9.05	9.03	4.45	4.59	4.26	5.74	5.78	4.81
C55	Uterus, unspecified	3.88	4.35	3.43	3.94	3.75	3.59	3.07	4.24	2.45	3.08	3.67	2.64	4.79	4.48	4.51	4.99	3.86	4.81	C55	Uterus, unspecified	2.18	2.75	2.91	3.94	5.43	5.7	1.93	1.93	2.04	3.34	5.46	5.39	2.46	3.63	3.86	4.67	5.4	6.08
C56	Ovary	18.03	16.87	16.22	14.99	12.07	9.04	20.14	18.55	19.69	18.2	15.76	11.89	15.69	15.08	12.83	11.11	7.52	5.37	C56	Ovary	8.61	9.77	11.43	12.19	10.87	9.78	9.86	10.96	14.43	15.38	14.44	13.1	7.22	8.51	8.12	8.33	6.46	5.52
C57	Other female genital organs	1.4	1.42	1.33	0.97	0.86	0.74	1.72	1.86	1.45	1.15	0.7	0.55	1.05	0.95	1.2	0.76	1.06	0.99	C57	Other female genital organs	0.38	0.66	0.62	0.83	0.78	1.18	0.4	0.69	0.59	0.99	0.86	0.99	0.37	0.62	0.65	0.63	0.67	1.41
C58	Placenta	0.01	0.02	0	0	0	0	0.02	0	0	0	0	0	0	0.04	0	0	0	0	C58	Placenta	0.02	0	0.05	0	0	0	0	0	0.05	0	0	0	0.05	0	0.05	0	0	0
C59	Penis	0	0	0	0	0	0	0	0	0	0	0	0	0	0	0	0	0	0	C59	Penis	0	0	0	0	0	0	0	0	0	0	0	0	0	0	0	0	0	0
C60	Prostate	15.63	35.85	67.98	107.35	138.86	127.9	21.58	49.22	95.03	143.62	179.17	157.46	9.29	22.27	40.16	65.79	86.4	84.46	C60	Prostate	3.49	8.94	19.38	42.22	84.55	133.95	3.93	10.03	23.87	53.33	104.05	171.63	3.02	7.83	14.76	29.49	59.17	78.57
C61	Tetis	0.43	0.49	0.58	0.9	1.37	1.28	0.46	0.43	0.54	0.72	1.21	1.39	0.41	0.54	0.61	1.1	1.57	1.13	C61	Tetis	0.2	0.38	0.45	0.77	1.37	1.1	0.05	0.29	0.39	0.72	1.02	0.92	0.36	0.47	0.51	0.82	1.82	1.36
C62	Other male genital organs	0.46	0.67	0.63	1.09	1.21	0.83	0.62	0.89	0.89	1.62	1.21	0.92	0.28	0.44	0.35	0.48	1.21	0.68	C62	Other male genital organs	0.05	0.18	0.1	0.45	0.53	1.19	0.07	0.14	0.1	0.66	0.56	1.54	0.03	0.22	0.1	0.21	0.48	0.68
C63	Kidney	10.94	12.36	13.32	14.83	13.88	10.75	14.54	16.13	17.08	19.72	18.88	14.64	7.02	8.43	9.3	9.05	7.56	5.48	C63	Kidney	3.18	4.09	5.99	9.51	11.82	14.08	3.92	4.91	7.63	12.97	15.74	19.33	2.38	3.23	4.24	5.43	6.87	6.96
C64	Renal pelvis	1.16	1.63	2.65	3.43	3.25	3.07	1.28	1.96	3.4	4.91	5.01	4.24	1.03	1.28	1.84	1.68	1.02	1.48	C64	Renal pelvis	0.35	0.59	0.85	1.56	2.51	2.59	0.43	0.7	1.13	2.01	4.03	3.72	0.27	0.47	0.55	1.02	0.59	1.04
C65	Ureter	1.38	1.98	2.44	4.27	4	2.55	1.85	2.72	3.05	6.19	5.6	3.53	0.87	1.22	1.79	2.01	1.99	1.22	C65	Ureter	0.4	0.72	1.11	1.96	2.72	3.18	0.55	0.96	1.56	3.04	3.95	4.62	0.23	0.47	0.63	0.69	1.18	1.22
C66	Bladder	13.67	19.74	28.1	38.66	50.63	47.3	15.96	22.9	31.97	44.58	61.22	56.51	11.19	16.45	23.98	31.69	37.23	34.82	C66	Bladder	3.18	5.78	10.79	20.17	34.28	48.41	3.64	5.7	11.25	21.54	40.77	61.32	2.68	5.87	10.31	18.56	26.07	30.9
C67	Other urinary organs	0.23	0.43	0.57	0.97	1.18	0.89	0.29	0.51	0.64	1.37	0.93	1.09	0.17	0.35	0.5	0.49	1.5	0.61	C67	Other urinary organs	0.06	0.11	0.2	0.57	0.92	1	0.08	0.18	0.28	0.81	1.15	1.28	0.03	0.04	0.1	0.3	0.64	0.61
C68	Eye	0.29	0.33	0.54	0.39	1.02	0.48	0.26	0.32	0.45	0.39	0.93	0.64	0.32	0.35	0.63	0.39	1.13	0.26	C68	Eye	0.05	0.13	0.12	0.27	0.4	0.78	0.04	0.11	0.07	0.2	0.38	0.71	0.06	0.15	0.18	0.36	0.43	0.87
C69	Brain, nervous system	17.77	20.32	21.64	24.31	24.9	21.29	17.34	20.92	21.29	24.49	26.26	23.63	18.25	19.7	22.01	24.09	23.18	18.11	C69	Brain, nervous system	9.74	12.18	15.41	19.58	22.37	23.24	8.83	11.47	14.18	19.31	22.91	25.94	10.72	12.91	16.72	19.91	21.67	19.59
C70-72, D32-33, D42-43	Thyroid	18.73	13.69	9.32	7.05	5.31	3.73	25.47	18.94	12.26	8.56	6.62	4.11	11.41	8.23	6.18	5.26	3.65	3.22	C70-72, D32-33, D42-43	Thyroid	1.17	1.75	1.96	3.13	4.71	4.29	1.19	1.74	2.01	3.6	5.73	5.33	1.15	1.77	1.92	2.57	3.43	2.87
C73	Adrenal gland	0.53	0.5	0.79	1	0.85	1.22	0.49	0.51	1.04	1.31	0.98	1.61	0.57	0.49	0.53	0.63	0.7	0.7	C73	Adrenal gland	0.35	0.41	0.61	1.01	1.14	1.48	0.36	0.46	0.87	1.39	1.4	1.8	0.34	0.36	0.33	0.56	0.8	1.04
C74	Other endocrine	0.83	0.91	0.89	0.74	0.78	0.41	1.08	1.17	1.04	0.84	0.81	0.51	0.56	0.64	0.73	0.63	0.75	0.26	C74	Other endocrine	0.25	0.33	0.41	0.69	0.69	1.03	0.24	0.42	0.47	0.81	0.81	1.54	0.26	0.24	0.35	0.56	0.54	0.35
C75	Hodgkin's lymphoma	0.69	0.74	1.06	1	0.76	0.63	0.57	0.82	1.16	1.28	0.76	0.77	0.83	0.66	0.96	0.66	0.75	0.44	C75	Hodgkin's lymphoma	0.4	0.52	0.91	1.06	1.3	0.96	0.31	0.53	0.97	1.34	1.4	1.35	0.49	0.51	0.86	0.72	1.18	0.44
C81	Non-Hodgkin's lymphoma	10.77	13.25	16.43	18.21	19.12	15.3	12.24	15.24	19.24	22.21	22.91	18.81	9.17	11.18	13.44	13.49	14.32	10.53	C81	Non-Hodgkin's lymphoma	5.64	7.95	10.89	14.18	17.82	18.22	5.89	8.89	11.84	17.35	21.55	23.18	5.37	6.97	9.88	10.43	13.09	11.49
C82-86, C96	Immunoproliferative diseases	0.09	0.13	0.18	0.18	0.19	0.26	0.11	0.16	0.31	0.25	0.21	0.26	0.08	0.09	0.05	0.1	0.16	0.26	C82-86, C96	Immunoproliferative diseases	0.06	0.06	0.02	0.18	0.24	0.18	0.02	0.04	0.05	0.17	0.3	0.26	0.09	0.09	0	0.2	0.16	0.09
C88	Multiple myeloma	4.02	5.51	6.87	6.61	6.66	4.18	4.64	7.12	8.7	8.59	9.25	5.59	3.35	3.83	4.92	4.28	3.38	2.26	C88	Multiple myeloma	2.34	3.58	4.71	5.56	6.23	4.55	2.79	4.79	5.98	6.92	8.27	6.1	1.84	2.33	3.35	3.95	3.65	2.44
C90	Lymphoid leukemia	1.98	2.85	3.34	4.11	4.31	2.92	2.26	3.45	3.97	4.97	5.3	3.4	1.67	2.23	2.67	3.09	3.06	2.26	C90	Lymphoid leukemia	1.43	2.11	2.52	3.97	4.64	4.29	1.52	2.17	2.81	4.91	5.77	5.14	1.33	2.04	2.22	2.86	3.22	3.13
C91	Myeloid leukemia	5.53	6.84	8.62	10.02	11.49	7.46	6.42	8	10.8	12.33	14.72	10.15	4.57	5.64	6.3	7.3	7.4	3.83	C91	Myeloid leukemia	2.62	4.01	5.06	7.04	9.03	7.28	3.13	4.44	6.03	9.37	12.13	10.02	2.07	3.57	4.03	4.28	5.1	3.57
C92-94, D45-47	Leukemia, unspecified	3.85	4.73	6.21	7.04	7.61	6.25	3.12	3.49	5.13	6.84	7.42	7.26	4.64	6.02	7.36	7.27	7.83	4.88	C92-94, D45-47	Leukemia, unspecified	3.18	4.4	6.06	7.31	9.17	7.87	2.52	3.77	5.53	7.39	9.8	9.31	3.91	5.05	6.63	7.21	8.37	5.92
C95	Other and unspecified	12.89	16.06	21.38	27.33	33.38	35.33	15.2	19.55	26.87	34.2	43.19	46.3	10.39	12.42	15.53	19.22	20.98	20.46	C95	Other and unspecified	8.34	12.24	17.03	25.29	35.18	42.35	8.89	12.29	18.81	29.52	44	55.48	7.73	12.18	15.13	20.3	24.04	24.55
O&U	All sites	726.47	925.58	1148.32	1351.17	1487.67	1255.93	726.76	921.98	1158.29	1396.02	1584.22	1359.18	726.15	929.33	1137.68	1298.26	1365.57	1115.96	O&U	All sites	401.03	579.27	806.32	1109.8	1402.37	1429.88	372.03	536.89	768.2	1108.25	1469.92	1568.96	432.57	623.35	846.99	1111.63	1316.96	1241.32
C00-96	All sites except C44	721.39	918.83	1138.58	1337.28	1467.15	1229.03	720.78	914.42	1147.26	1380.17	1563.27	1332.14	722.050.6	923.42	1129.3	1286.68	1345.61	1089.24	C00-96	All sites except C44	400.25	577.83	803.87	1105.6	1394.41	1412.4	371.26	535.37	765.81	1104.34	1462.92	1552.01	431.78	622	844.47	1107.09	1307.79	1223.13
male		overall						urban						rural							male	overall						urban						rural
		60-64	65-69	70-74	75-79	80-84	85+	60-64	65-69	70-74	75-79	80-84	85+	60-64	65-69	70-74	75-79	80-84	85+			60–64	65–69	70–74	75–79	80–84	85+	60–64	65–69	70–74	75–79	80–84	85+	60-64	65-69	70-74	75-79	80-84	85+
C00	Lip	0.54	0.77	0.8	0.9	1.26	1.56	0.58	0.57	0.49	0.96	1.02	1.54	0.51	0.98	1.12	0.82	1.57	1.58	C00	Lip	0.11	0.2	0.1	0.22	0.53	0.83	0.12	0.07	0.1	0.18	0.56	0.62	0.1	0.33	0.1	0.27	0.48	1.13
C01-02	Tongue	2.81	3.09	2.93	2.88	2.31	1.74	3.4	3.57	3.4	3.42	3.25	2.31	2.17	2.61	2.43	2.27	1.09	0.91	C01-02	Tongue	1	1.69	2.08	2.24	2.63	1.93	1.27	1.89	2.07	2.46	3.07	2.31	0.72	1.49	2.08	1.99	2.06	1.36
C03-06	Mouth	3.29	3.72	4.98	5.48	7.15	5.32	3.81	3.75	5.52	6.12	8.37	5.85	2.74	3.7	4.41	4.74	5.57	4.53	C03-06	Mouth	1.42	2.05	2.45	3.11	5.1	6.6	1.68	2.32	2.32	3.24	5.67	6.32	1.15	1.78	2.59	2.96	4.36	7.02
C07-08	Salivary glands	1.6	1.94	1.45	2.43	2	1.28	1.7	2.14	1.53	3.24	1.86	1.54	1.48	1.74	1.37	1.51	2.18	0.91	C07-08	Salivary glands	0.62	0.79	0.73	1.51	1.63	1.83	0.6	0.86	0.79	1.68	1.77	2.62	0.64	0.73	0.66	1.31	1.45	0.68
C09	Tonsil	0.57	0.41	0.5	0.48	0.21	0.18	0.65	0.54	0.64	0.48	0.28	0.15	0.49	0.29	0.35	0.48	0.12	0.23	C09	Tonsil	0.25	0.22	0.28	0.38	0.42	0.28	0.19	0.25	0.3	0.66	0.37	0.31	0.31	0.18	0.25	0.07	0.48	0.23
C10	Other oropharynx	1.26	1.22	1.1	1.38	0.95	1.47	1.29	1.28	1.08	1.38	0.65	1.39	1.23	1.16	1.12	1.37	1.33	1.58	C10	Other oropharynx	0.5	0.59	0.8	0.99	0.95	0.83	0.5	0.5	0.89	1.08	0.74	0.92	0.49	0.69	0.71	0.89	1.21	0.68
C11	Nasopharynx	11.75	11.75	8.93	8.65	7.1	6.33	11.77	11.78	8.73	7.92	7.07	6.47	11.72	11.71	9.13	9.49	7.14	6.11	C11	Nasopharynx	7.19	8.58	8.63	10.44	9.94	9.54	6.76	8.89	8.73	11.64	10.23	8.47	7.65	8.27	8.52	9.07	9.56	11.09
C12-13	Hypopharynx	2.86	2.77	2.8	2.76	3.15	1.83	3.7	2.82	3.55	3.12	2.79	2.16	2.64	2.72	2.03	2.34	3.63	1.36	C12-13	Hypopharynx	1.36	1.64	1.58	2.02	1.31	1.65	1.58	1.75	2.02	2.1	1.58	2.16	1.13	1.52	1.12	1.92	0.97	0.91
C14	Pharynx, unspecified	1	1.1	1.23	1.54	1.89	1.83	0.84	0.79	1.08	1.5	1.77	1.85	1.18	1.41	1.37	1.58	2.06	1.81	C14	Pharynx, unspecified	0.57	0.74	1	1.22	1.95	1.65	0.53	0.57	0.69	1.26	2.05	1.85	0.61	0.91	1.32	1.17	1.82	1.36
C15	Esophagus	93.8	130.47	162.07	163.8	174.93	143.67	64.79	87.23	105.64	107.32	117.43	102.61	124.77	174.41	220.09	228.52	249.76	204.01	C15	Esophagus	59.94	91.46	124.11	151.76	178.87	162.37	43.14	63.86	79.45	99.77	122.55	115.86	77.86	119.5	170.04	211.34	252.18	230.73
C16	Stomach	134.05	185.48	232.97	263.63	266.05	207.02	114.47	155.55	200.23	231.15	242.49	203.21	154.94	215.9	266.64	300.85	296.71	212.61	C16	Stomach	78.65	122	177.12	240.34	282.46	258.27	65.41	99.3	147.66	201.69	253.65	249.9	92.78	145.07	207.41	284.62	319.94	270.58
C17	Small intestine	3.58	4.91	5.73	7.11	7.78	7.15	3.88	5.43	6.9	8.64	9.58	8.01	3.25	4.39	4.51	5.36	5.45	5.89	C17	Small intestine	1.78	2.82	3.58	5.09	7.05	7.43	1.99	2.96	4.78	5.7	9.02	8.94	1.56	2.68	2.33	4.4	4.48	5.21
C18	Colon	38.94	54.18	70.48	88.16	113.99	91.22	49.8	69.71	94.49	117.64	153.98	119.56	27.35	38.41	45.79	54.38	61.96	49.59	C18	Colon	14.54	21.96	31.13	52.51	83.92	96.54	17.46	28.38	41.72	70.55	112.69	131.88	11.44	15.45	20.23	31.83	46.47	44.61
C19-20	Rectum	49.13	59.54	75.73	88.04	96.33	80.5	56.47	66.18	85.17	98.27	108.32	88.59	41.3	52.8	66.03	76.31	80.71	68.61	C19-20	Rectum	18.17	26.68	38.83	57.92	83.23	94.52	19.76	27.7	40.54	60.59	90.19	108	16.48	25.64	37.07	54.86	74.18	74.72
C21	Anna	1.1	1.24	1.68	2.18	2.63	3.03	0.96	0.89	1.73	2.1	2.6	2.93	1.25	1.6	1.62	2.27	2.66	3.17	C21	Anna	0.71	0.76	1.13	1.95	2.58	3.94	0.7	0.68	1.23	1.92	2.42	4.16	0.72	0.83	1.01	1.99	2.78	3.62
C22	Liver	111.08	124.88	140.31	151.63	159.63	152.74	97.93	113.83	128.67	143.44	152.86	154.68	125.13	136.11	152.29	161.01	168.44	149.89	C22	Liver	93.35	110.58	128.19	147.4	174.25	172.73	81.43	100.55	113.92	136.72	164.85	176.1	106.06	120.77	142.86	159.64	186.47	167.78
C23-24	Gallbladder etc	10.16	13.96	19.1	26.01	32.02	30.35	11.53	14.63	20.42	29.76	37.94	37.44	8.7	13.27	17.75	21.72	24.32	19.93	C23-24	Gallbladder etc	6.21	9.68	13.4	21.02	29.13	31.54	7.27	10.24	15.29	24.6	34.31	37.75	5.09	9.1	11.46	16.91	22.39	22.42
C25	Pancreas	20	29.74	39.7	50.49	57.78	51.34	21.36	33.48	43.79	56.93	64.81	59.47	18.55	25.93	35.5	43.1	48.64	39.4	C25	Pancreas	16.98	25.78	36.45	46.55	58.84	57.85	19.37	29.34	42.71	54.23	69.27	69.95	14.43	22.16	30.02	37.74	45.26	40.08
C30-31	Nose,sinuses etc	1.34	1.35	1.63	2.21	1.79	1.28	1.39	1.61	1.63	2.28	1.39	1.54	1.28	1.09	1.62	2.13	2.3	0.91	C30-31	Nose,sinuses etc	0.59	0.88	0.8	1.12	1.63	1.01	0.82	1	0.79	0.9	1.49	1.39	0.36	0.76	0.81	1.37	1.82	0.45
C32	Larynx	10.71	13.13	13.48	14.99	14.77	9.17	12.16	14.85	14.5	16.44	14.88	10.94	9.16	11.39	12.42	13.34	14.64	6.57	C32	Larynx	4.52	5.95	8.65	11.89	15.04	16.04	4.65	5.75	8.68	12.24	16.18	20.18	4.38	6.17	8.62	11.48	13.55	9.96
C33-34	Trachea,bronchus & lung	225.08	323.23	418.04	498.45	548.87	467.86	223.69	316.39	419.4	501.7	573.78	497.33	226.56	330.18	416.65	494.72	516.46	424.55	C33-34	Trachea,bronchus & lung	163.27	252.15	356.01	479.26	577.11	542.95	159.24	243.47	354.99	489.23	612.83	584.38	167.58	290.98	357.06	467.84	530.62	482.06
C37-38	Other thoracic organs	2.92	2.7	3.65	3.36	4	3.39	3.31	3.36	4.29	4.62	4.65	4.16	2.51	2.03	2.99	1.92	3.15	2.26	C37-38	Other thoracic organs	1.62	1.73	2.33	2.85	4.1	3.48	2.01	2	2.27	4.32	4.74	4.93	1.2	1.45	2.38	1.17	3.27	1.36
C40-41	Bone	4.42	6.3	8	10.06	10.52	8.8	3.74	5.32	7.05	8.82	9.76	8.94	5.14	7.29	8.98	11.48	11.5	8.6	C40-41	Bone	3.58	4.98	6.85	10.19	10.25	9.9	3.21	3.82	5.67	8.34	8.83	9.4	3.97	6.17	8.06	12.31	12.1	10.64
C43	Melanoma of skin	1.39	1.55	1.88	2.5	2.84	2.66	1.44	1.61	2.12	2.64	3.44	2.16	1.33	1.49	1.62	2.34	2.06	3.4	C43	Melanoma of skin	0.69	0.88	1.15	1.7	2.63	2.57	0.72	0.96	1.33	2.16	2.98	2.93	0.67	0.8	0.96	1.17	2.18	2.04
C44	Other skin	5.74	7.63	10.6	14.96	21.77	25.67	6.74	8.85	11.84	17.28	22.04	26.81	4.68	6.38	9.33	12.31	21.42	24	C44	Other skin	0.97	1.96	2.85	5.41	9.73	17.88	0.98	2.07	2.76	4.68	8.46	18.03	0.95	1.85	2.94	6.26	11.37	17.66
C45	Mesothelioma	0.56	0.67	0.95	1.15	1	0.55	0.6	0.82	1.08	1.62	1.3	0.62	0.51	0.51	0.81	0.62	0.61	0.45	C45	Mesothelioma	0.37	0.45	0.7	1.25	0.95	0.73	0.6	0.5	0.99	1.62	1.21	0.92	0.13	0.4	0.41	0.82	0.61	0.45
C46	Kaposi sarcoma	0.09	0.04	0.08	0.1	0.16	0.09	0.1	0.04	0.15	0.12	0.28	0.15	0.08	0.04	0	0.07	0	0	C46	Kaposi sarcoma	0.02	0.09	0.15	0.13	0.11	0.28	0.02	0.11	0.2	0.24	0.19	0.31	0.03	0.07	0.1	0	0	0.23
C47,C49	Connective & soft tissue	1.76	2.25	3.15	3.52	3.63	3.39	2.09	2.68	3.6	4.14	4.46	4.01	1.41	1.81	2.69	2.82	2.54	2.49	C47,C49	Connective & soft tissue	0.71	0.86	1.23	2.05	2.94	3.03	0.77	0.96	1.28	2.28	3.53	4.01	0.64	0.76	1.17	1.79	2.18	1.58
C50	Breast	1.34	1.57	1.88	2.82	3.1	3.3	1.73	1.5	2.52	3.72	4	4.47	0.92	1.63	1.22	1.79	1.94	1.58	C50	Breast	0.4	0.58	0.8	1.41	2.37	2.29	0.34	0.54	0.74	1.62	2.7	1.85	0.46	0.62	0.86	1.17	1.94	2.94
C51	Vulva	-	-	-	-	-	-	-	-	-	-	-	-	-	-	-	-	-	-	C51	Vulva	-	-	-	-	-	-	-	-	-	-	-	-	-	-	-	-	-	-
C52	Vagina	-	-	-	-	-	-	-	-	-	-	-	-	-	-	-	-	-	-	C52	Vagina	-	-	-	-	-	-	-	-	-	-	-	-	-	-	-	-	-	-
C53	Cervix uteri	-	-	-	-	-	-	-	-	-	-	-	-	-	-	-	-	-	-	C53	Cervix uteri	-	-	-	-	-	-	-	-	-	-	-	-	-	-	-	-	-	-
C54	Corpus uteri	-	-	-	-	-	-	-	-	-	-	-	-	-	-	-	-	-	-	C54	Corpus uteri	-	-	-	-	-	-	-	-	-	-	-	-	-	-	-	-	-	-
C55	Uterus, unspecified	-	-	-	-	-	-	-	-	-	-	-	-	-	-	-	-	-	-	C55	Uterus, unspecified	-	-	-	-	-	-	-	-	-	-	-	-	-	-	-	-	-	-
C56	Ovary	-	-	-	-	-	-	-	-	-	-	-	-	-	-	-	-	-	-	C56	Ovary	-	-	-	-	-	-	-	-	-	-	-	-	-	-	-	-	-	-
C57	Other female genital organs	-	-	-	-	-	-	-	-	-	-	-	-	-	-	-	-	-	-	C57	Other female genital organs	-	-	-	-	-	-	-	-	-	-	-	-	-	-	-	-	-	-
C58	Placenta	-	-	-	-	-	-	-	-	-	-	-	-	-	-	-	-	-	-	C58	Placenta	-	-	-	-	-	-	-	-	-	-	-	-	-	-	-	-	-	-
C59	Penis	1.89	2.52	2.68	3.59	4.47	4.86	1.58	2.5	2.27	3.54	4.18	4.01	2.23	2.54	3.09	3.64	4.84	6.11	C59	Penis	0.56	0.72	1	1.09	2.26	3.76	0.5	0.29	0.94	0.84	1.77	4.47	0.61	1.16	1.06	1.37	2.9	2.72
C60	Prostate	15.63	35.85	67.98	107.35	138.86	127.9	21.58	49.22	95.03	143.62	179.17	157.46	9.29	22.27	40.16	65.79	86.4	84.46	C60	Prostate	3.49	8.94	19.38	42.22	84.55	133.95	3.93	10.03	23.87	53.33	104.05	171.63	3.02	7.83	14.76	29.49	59.17	78.57
C61	Tetis	0.43	0.49	0.58	0.9	1.37	1.28	0.46	0.43	0.54	0.72	1.21	1.39	0.41	0.54	0.61	1.1	1.57	1.13	C61	Tetis	0.2	0.38	0.45	0.77	1.37	1.1	0.05	0.29	0.39	0.72	1.02	0.92	0.36	0.47	0.51	0.82	1.82	1.36
C62	Other male genital organs	0.46	0.67	0.63	1.09	1.21	0.83	0.62	0.89	0.89	1.62	1.21	0.92	0.28	0.44	0.35	0.48	1.21	0.68	C62	Other male genital organs	0.05	0.18	0.1	0.45	0.53	1.19	0.07	0.14	0.1	0.66	0.56	1.54	0.03	0.22	0.1	0.21	0.48	0.68
C63	Kidney	14.61	15.79	17.38	18.55	19.24	15.13	19.64	20.81	22.59	24.9	25.57	19.1	9.24	10.7	12.02	11.27	11.01	9.28	C63	Kidney	4.43	5.54	7.65	12.69	15.14	20.81	5.66	6.78	9.86	17.52	19.9	27.58	3.12	4.28	5.38	7.15	8.95	10.87
C64	Renal pelvis	1.49	1.78	2.55	3.52	3.47	4.03	1.53	2.11	3.06	5.04	5.3	5.7	1.43	1.45	2.03	1.79	1.09	1.58	C64	Renal pelvis	0.53	0.68	1.08	1.67	3	3.3	0.62	0.86	1.28	1.98	4.74	4.62	0.43	0.51	0.86	1.31	0.73	1.36
C65	Ureter	1.49	2.1	2.2	4.58	4.36	2.84	1.97	2.86	2.47	6.78	5.76	3.7	0.97	1.34	1.93	2.06	2.54	1.58	C65	Ureter	0.45	0.83	1.33	2.11	2.73	4.13	0.62	1.07	1.87	3.3	3.91	5.24	0.26	0.58	0.76	0.76	1.21	2.49
C66	Bladder	21.81	31.79	45.05	63.62	85.18	83.25	25.85	37.37	51.39	72.89	100.23	96.45	17.5	26.11	38.54	53.01	65.59	63.85	C66	Bladder	4.98	9.53	17.13	32.87	56.94	86.55	5.8	9.57	18.2	34.73	64.99	106.15	4.09	9.5	16.03	30.73	46.47	57.74
C67	Other urinary organs	0.32	0.56	0.88	1.35	1.89	1.19	0.36	0.68	0.89	1.92	1.39	1.39	0.28	0.44	0.86	0.69	2.54	0.91	C67	Other urinary organs	0.07	0.14	0.23	0.8	1.37	1.65	0.1	0.21	0.35	1.2	1.67	2.16	0.05	0.07	0.1	0.34	0.97	0.91
C68	Eye	0.32	0.32	0.58	0.35	1.21	0.46	0.19	0.29	0.54	0.36	1.02	0.77	0.46	0.36	0.61	0.34	1.45	0	C68	Eye	0.06	0.13	0.18	0.29	0.32	0.83	0.05	0.14	0.1	0.24	0.28	0.77	0.08	0.11	0.25	0.34	0.36	0.91
C69	Brain, nervous system	16.4	17.97	21.35	24.19	24.87	22.92	15.61	18.49	20.32	22.86	26.13	23.88	17.25	17.44	22.41	25.71	23.23	21.51	C69	Brain, nervous system	11.47	13.71	16.98	21.14	24.98	25.49	10.31	12.96	15.83	21.12	25.1	27.12	12.72	14.47	18.15	21.17	24.81	23.1
C70-72, D32-33, D42-43	Thyroid	8.5	7.32	5.7	5.13	3.68	3.39	11.75	10.1	6.86	6.42	4.28	3.08	5.04	4.5	4.51	3.64	2.9	3.85	C70-72, D32-33, D42-43	Thyroid	0.9	1.42	1.45	2.5	3.05	4.22	1.15	1.25	1.68	3	3.16	5.08	0.64	1.6	1.22	1.92	2.9	2.94
C73	Adrenal gland	0.64	0.63	0.95	1.44	0.89	1.56	0.6	0.54	1.28	1.92	0.74	2.16	0.69	0.73	0.61	0.89	1.09	0.68	C73	Adrenal gland	0.45	0.56	0.8	1.6	1.42	2.11	0.46	0.71	1.33	2.16	1.39	2.62	0.43	0.4	0.25	0.96	1.45	1.36
C74	Other endocrine	0.99	1.12	1.08	0.8	0.74	0.37	1.37	1.5	1.28	0.9	0.65	0.46	0.59	0.73	0.86	0.69	0.85	0.23	C74	Other endocrine	0.26	0.41	0.45	0.77	0.89	1.01	0.34	0.54	0.64	0.9	1.12	1.39	0.18	0.29	0.25	0.62	0.61	0.45
C75	Hodgkin's lymphoma	0.84	0.94	1.33	1.31	1.21	0.92	0.7	1.11	1.58	1.68	1.21	0.92	1	0.76	1.06	0.89	1.21	0.91	C75	Hodgkin's lymphoma	0.46	0.72	1	1.51	1.74	1.38	0.31	0.79	1.08	2.1	2.05	2	0.61	0.65	0.91	0.82	1.33	0.45
C81	Non-Hodgkin's lymphoma	12.48	15.83	20.08	23.16	24.29	20.54	14.03	18.67	23.48	28.14	28.54	23.88	10.82	12.95	16.58	17.46	18.76	15.62	C81	Non-Hodgkin's lymphoma	6.99	10.16	13.75	18.04	22.14	24.85	7.15	11.24	14.8	22.98	26.03	29.89	6.83	9.07	12.68	12.37	17.06	17.43
C82-86, C96	Immunoproliferative diseases	0.15	0.16	0.28	0.29	0.37	0.46	0.17	0.18	0.49	0.42	0.46	0.46	0.13	0.15	0.05	0.14	0.24	0.45	C82-86, C96	Immunoproliferative diseases	0.06	0.09	0.05	0.29	0.42	0.09	0.05	0.07	0.1	0.24	0.46	0.15	0.08	0.11	0	0.34	0.36	0
C88	Multiple myeloma	4.17	5.99	8.08	8.78	8.57	6.88	4.99	7.82	10.46	11.46	11.16	8.63	3.3	4.13	5.63	5.71	5.2	4.3	C88	Multiple myeloma	2.64	3.99	5.88	6.54	8.41	7.43	3.21	5.46	7.5	8.16	11.44	10.01	2.02	2.5	4.21	4.67	4.48	3.62
C90	Lymphoid leukemia	2.25	3.47	4.2	5.51	5.52	4.22	2.69	4.28	5.28	6.54	7.44	4.62	1.79	2.65	3.09	4.33	3.03	3.62	C90	Lymphoid leukemia	1.66	2.5	3.2	4.58	5.89	5.04	1.8	2.61	3.5	5.82	7.62	6.01	1.51	2.39	2.89	3.16	3.63	3.62
C91	Myeloid leukemia	6.35	7.97	10.23	12.37	14.14	11.28	7.22	9.17	12.72	15.6	18.41	14.33	5.42	6.75	7.66	8.66	8.59	6.79	C91	Myeloid leukemia	3.05	4.96	6.35	8.91	11.15	11.09	3.57	5.5	7.89	12	14.78	14.33	2.48	4.42	4.77	5.36	6.41	6.34
C92-94, D45-47	Leukemia, unspecified	4.51	5.47	7.5	8.71	9.67	7.79	3.74	4.25	5.62	8.52	10.41	8.32	5.32	6.71	9.43	8.94	8.71	7.02	C92-94, D45-47	Leukemia, unspecified	3.8	5.2	7.25	9.39	11.73	9.9	3.31	4.78	6.56	9.84	13.2	11.25	4.32	5.62	7.96	8.87	9.8	7.92
C95	Other and unspecified	14.61	18.46	24.85	30.15	39.43	41.17	16.98	22.88	31.17	38.09	50.12	53.46	12.08	13.96	18.36	21.04	25.53	23.1	C95	Other and unspecified	10.61	15.24	20.8	28.74	43.85	50.33	10.96	15.21	22.29	32.94	53.46	63.94	10.24	15.27	19.27	23.92	31.34	30.34
O&U	All sites	873.22	1168.78	1481.9	1748.41	1944.27	1677.98	858.9	1147.29	1481.45	1790.67	2041.66	1795.96	888.5	1190.61	1482.37	1699.97	1817.53	1504.59	O&U	All sites	537.26	784.77	1079.54	1462.87	1855.47	1910.67	503.13	731.75	1025.06	1443.44	1910.84	2075.28	573.69	838.64	1135.55	1485.13	1783.4	1668.75
C00-96	All sites except C44	867.47	1161.15	1471.3	1733.44	1922.51	1652.31	852.16	1138.44	1469.61	1773.39	2019.63	1769.15	883.81	1184.23	1473.04	1687.6	1796.11	1480.59	C00-96	All sites except C44	536.3	782.81	1076.68	1457.45	1845.74	1892.79	502.15	729.68	1022.3	1438.76	1902.38	2057.25	572.74	836.79	1132.6	1478.87	1772.03	1651.08
female		overall						urban						rural							female	overall						urban						rural
		60-64	65-69	70-74	75-79	80-84	85+	60-64	65-69	70-74	75-79	80-84	85+	60-64	65-69	70-74	75-79	80-84	85+			60–64	65–69	70–74	75–79	80–84	85+	60-64	65-69	70-74	75-79	80-84	85+	60-64	65-69	70-74	75-79	80-84	85+
C00	Lip	0.32	0.3	0.86	0.86	0.86	0.99	0.31	0.24	0.68	0.68	0.7	0.88	0.34	0.37	1.05	1.07	1.06	1.13	C00	Lip	0.07	0.16	0.07	0.17	0.3	0.8	0.02	0.14	0.05	0.16	0.16	0.66	0.13	0.18	0.1	0.19	0.48	0.99
C01-02	Tongue	1.33	1.4	1.79	2.17	2.54	1.55	1.67	1.72	2.59	2.97	2.97	1.98	0.94	1.06	0.9	1.2	2.02	0.99	C01-02	Tongue	0.5	0.94	1.07	1.09	2.11	2.1	0.52	1.24	1.32	1.51	3.2	2.64	0.47	0.62	0.8	0.57	0.77	1.41
C03-06	Mouth	1.71	2.47	2.86	3.28	4.31	4.7	1.67	2.96	3.31	3.65	4.84	5.73	1.75	1.94	2.36	2.84	3.66	3.39	C03-06	Mouth	0.6	1.05	1.64	2.54	3.49	4.89	0.4	0.97	1.86	2.97	3.82	5.39	0.81	1.14	1.4	2.02	3.08	4.24
C07-08	Salivary glands	0.91	0.92	0.98	1.17	0.91	1.61	0.99	1	1.09	1.2	1.09	1.76	0.81	0.84	0.85	1.14	0.67	1.41	C07-08	Salivary glands	0.26	0.3	0.4	0.46	0.73	1.55	0.24	0.38	0.59	0.52	0.78	2.09	0.29	0.22	0.2	0.38	0.67	0.85
C09	Tonsil	0.12	0.07	0.21	0.29	0.43	0.25	0.14	0.14	0.09	0.37	0.55	0.33	0.1	0	0.35	0.19	0.29	0.14	C09	Tonsil	0.02	0.07	0.05	0.09	0.43	0.19	0	0.03	0.05	0.05	0.62	0.11	0.05	0.11	0.05	0.13	0.19	0.28
C10	Other oropharynx	0.11	0.23	0.29	0.31	0.56	0.12	0.07	0.07	0.23	0.26	0.7	0	0.16	0.4	0.35	0.38	0.39	0.28	C10	Other oropharynx	0.06	0.09	0.19	0.23	0.39	0.12	0	0.07	0.14	0.16	0.47	0	0.13	0.11	0.25	0.32	0.29	0.28
C11	Nasopharynx	4.59	4.25	3.43	3.77	3.54	2.23	4.46	4.38	3.4	3.75	3.43	2.2	4.73	4.11	3.46	3.79	3.66	2.26	C11	Nasopharynx	2.34	3.07	3.12	3.91	4.44	4.02	2.52	3.14	3.36	4.43	4.53	4.07	2.14	3.01	2.86	3.28	4.34	3.96
C12-13	Hypopharynx	0.25	0.28	0.21	0.34	0.47	0.12	0.31	0.34	0	0.42	0.39	0.11	0.18	0.22	0.45	0.25	0.58	0.14	C12-13	Hypopharynx	0.07	0.14	0.26	0.23	0.34	0.25	0.09	0.14	0.05	0.21	0.23	0.22	0.05	0.15	0.5	0.25	0.48	0.28
C14	Pharynx, unspecified	0.17	0.23	0.33	0.63	0.73	0.68	0.09	0.21	0.23	0.63	0.7	0.77	0.26	0.26	0.45	0.63	0.77	0.57	C14	Pharynx, unspecified	0.15	0.18	0.26	0.63	0.91	0.8	0.24	0.14	0.27	0.63	1.01	0.99	0.05	0.22	0.25	0.63	0.77	0.57
C15	Esophagus	29.51	49.41	66.38	79.89	89.52	80.29	15.28	26.4	37.61	47.77	57.59	52.3	45.27	73.89	98.17	118.77	128.96	116.26	C15	Esophagus	16.15	30.62	46.25	68.62	88.83	91.07	8.26	16.82	26.68	42.45	55.8	61.55	24.9	45.31	67.89	100.28	129.64	128.99
C16	Stomach	43.68	63.89	85.88	107.85	122.3	109.95	35.64	54.6	72.86	93.82	111.44	100.19	52.6	73.78	100.28	124.83	135.71	122.48	C16	Stomach	26.06	42.17	64.52	95.08	124.543	132.48	20.85	32.75	50.72	77.6	112.06	121.55	31.83	52.21	79.77	116.25	139.95	146.52
C17	Small intestine	2.57	3.07	4.55	5.11	4.79	4.58	2.67	3.41	5.04	5.53	5.85	5.06	2.46	2.71	4.01	4.61	3.47	3.96	C17	Small intestine	1.27	2.11	3.05	4.4	4.74	6.13	1.23	2.38	4.04	5.37	6.4	7.49	1.31	1.83	1.96	3.22	2.7	4.38
C18	Colon	28.96	39.74	50.44	69.04	84.13	70.7	35.48	51.6	65.51	92.67	114.56	95.13	21.73	27.11	33.79	40.45	46.55	39.32	C18	Colon	10.16	13.67	24.77	38.26	58.91	68.9	12.34	17.79	31.98	49.23	79.83	93.25	7.74	9.28	16.8	24.99	33.06	37.62
C19-20	Rectum	28.38	35.26	47.71	59.39	65.59	52.56	30.29	36.44	50.5	64.04	71.87	58.24	26.26	34.01	44.62	53.77	57.83	45.26	C19-20	Rectum	10.16	14.88	23.39	36.41	52.61	62.28	10.07	14.55	23.55	39.16	57.05	69.36	10.25	15.23	23.21	33.07	47.13	53.18
C21	Anna	0.71	0.98	0.98	1.6	1.34	1.92	0.59	0.65	0.91	1.25	1.33	2.42	0.84	1.32	1.05	2.02	1.35	1.27	C21	Anna	0.42	0.5	0.81	1	1.85	2.6	0.42	0.41	0.91	1.04	1.95	2.42	0.42	0.59	0.7	0.95	1.73	2.83
C22	Liver	37.69	49.21	61.69	79.55	95.56	86.18	31.28	43.5	58.66	74.83	91.69	84.67	44.8	55.29	65.03	85.26	100.34	88.11	C22	Liver	31.15	41.53	57.95	78.49	99.79	101.65	23.71	34.47	54.67	76.87	97.86	100.19	39.42	49.05	61.57	80.46	102.17	103.53
C23-24	Gallbladder etc	9.21	13.44	19.1	27.73	35.06	31.82	9.6	14.89	21.1	32.12	42.14	39.42	8.79	11.89	16.9	22.4	26.31	22.06	C23-24	Gallbladder etc	6.06	9.33	14.62	24.58	31.31	33.37	6.53	10.24	16.97	29	39.64	41.84	5.54	8.36	12.03	19.25	21.01	22.49
C25	Pancreas	13.26	19.19	31.68	39.95	48.38	46.68	14.46	21.51	35.84	47.46	57.67	56.26	11.93	16.73	27.07	30.86	36.92	34.37	C25	Pancreas	10.6	16.26	26.91	38.23	45.71	47.92	11.37	17.93	30.67	44.9	54.86	59.56	9.76	14.49	22.76	30.17	34.41	32.95
C30-31	Nose,sinuses etc	0.58	0.75	0.91	1.57	1.21	1.55	0.45	0.48	0.91	1.72	1.56	1.54	0.73	1.03	0.9	1.39	0.77	1.56	C30-31	Nose,sinuses etc	0.2	0.39	0.57	0.77	1.38	1.05	0.12	0.21	0.5	0.68	1.56	0.99	0.29	0.59	0.65	0.88	1.16	1.13
C32	Larynx	1.02	1.44	2.31	2.51	2.72	2.17	0.75	1.1	2	2.19	2.42	2.42	1.31	1.8	2.66	2.9	3.08	1.84	C32	Larynx	0.42	0.68	1.31	2.14	2.67	2.85	0.28	0.28	1.09	1.98	2.19	3.3	0.58	1.1	1.55	2.34	3.28	2.26
C33-34	Trachea,bronchus & lung	97.12	134.15	183.01	236.6	275.69	235.93	94.4	131.85	185.47	250.16	297.01	252.46	100.15	136.59	180.3	220.18	249.35	214.7	C33-34	Trachea,bronchus & lung	60.2	93	142.24	217.7	279.83	278.71	54.53	87.04	140.87	233.79	305.28	301.12	66.49	99.35	143.75	198.22	248.38	249.91
C37-38	Other thoracic organs	1.64	1.76	1.88	2.26	2.59	1.98	2	1.86	2.36	2.4	2.73	1.76	1.23	1.65	1.35	2.08	2.41	2.26	C37-38	Other thoracic organs	0.68	1.05	1.02	1.51	2.29	1.61	0.75	1.31	1.32	1.67	2.5	2.09	0.6	0.77	0.7	1.33	2.02	0.99
C40-41	Bone	3.34	4.87	5.34	6.74	7.07	6.62	2.92	3.76	4.72	6.15	6.09	6.83	3.79	6.05	6.02	7.45	8.29	6.36	C40-41	Bone	2.21	3.43	4.55	6.88	7.07	6.56	1.84	2.69	3.45	6	6.79	6.28	2.62	4.22	5.77	7.95	7.42	6.93
C43	Melanoma of skin	1.18	1.39	1.62	1.94	2.41	2.72	1.53	1.45	1.5	2.29	2.5	2.42	0.78	1.32	1.75	1.51	2.31	3.11	C43	Melanoma of skin	0.67	0.84	1.02	1.51	1.42	3.34	0.78	1	1.27	1.72	1.56	4.29	0.55	0.66	0.75	1.26	1.25	2.12
C44	Other skin	4.42	5.88	8.91	12.93	19.49	27.73	5.24	6.31	10.3	14.6	20.06	27.19	3.5	5.43	7.37	10.92	18.79	28.43	C44	Other skin	0.6	0.92	2.07	3.11	6.51	17.21	0.57	1	2.04	3.23	5.77	16.18	0.63	0.84	2.11	2.97	7.42	18.53
C45	Mesothelioma	0.37	0.44	0.55	0.6	0.39	0.5	0.47	0.69	0.68	0.73	0.55	0.77	0.26	0.18	0.4	0.44	0.19	0.14	C45	Mesothelioma	0.3	0.43	0.52	0.63	0.34	0.74	0.35	0.65	0.91	0.94	0.47	1.1	0.24	0.18	0.1	0.25	0.19	0.28
C46	Kaposi sarcoma	0.06	0.04	0.05	0.09	0	0	0.05	0.03	0.09	0.1	0	0	0.08	0.04	0	0.06	0	0	C46	Kaposi sarcoma	0.05	0.04	0.02	0.17	0.13	0	0.05	0.03	0.05	0.21	0.23	0	0.05	0.04	0	0.13	0	0
C47,C49	Connective & soft tissue	1.69	1.55	1.88	2.68	2.16	3.16	2.17	2.1	2.13	3.29	2.81	3.74	1.15	0.95	1.6	1.96	1.35	2.4	C47,C49	Connective & soft tissue	0.48	0.5	0.91	1.51	1.64	2.23	0.54	0.55	1.09	1.72	1.87	2.64	0.42	0.44	0.7	1.26	1.35	1.7
C50	Breast	91.79	76.21	70.4	63.33	54.81	36.53	108.6	98.69	92.46	83.44	74.92	47.78	73.15	52.28	46.03	39	29.98	22.06	C50	Breast	23.58	21.98	24.72	31.3	38.29	51.94	25.59	24.44	28.81	39.79	49.4	72.01	21.34	19.37	20.21	21.02	24.58	26.17
C51	Vulva	0.83	1.14	1.83	2.31	2.5	2.04	1.06	1.14	2.09	3.13	2.73	2.97	0.58	1.14	1.55	1.33	2.22	0.85	C51	Vulva	0.31	0.43	0.74	0.74	1.51	1.42	0.35	0.55	0.68	0.68	2.19	1.87	0.26	0.29	0.8	0.82	0.67	0.85
C52	Vagina	0.53	0.64	0.83	0.97	0.56	0.68	0.61	0.62	0.91	1.1	0.39	0.77	0.44	0.66	0.75	0.82	0.77	0.57	C52	Vagina	0.19	0.3	0.29	0.46	0.69	0.74	0.28	0.24	0.18	0.63	0.78	0.88	0.08	0.37	0.4	0.25	0.58	0.57
C53	Cervix uteri	28.65	24.51	22.1	18.19	16.08	13	26.49	20.96	18.78	15.44	13.5	12.99	31.05	28.29	25.77	21.52	19.28	13.01	C53	Cervix uteri	10.37	10.95	12.1	13.93	16.69	16.34	8.21	8.72	9.44	11.11	15.45	15.96	12.76	13.32	15.04	17.35	18.22	16.83
C54	Corpus uteri	20.63	17.04	12.69	10.34	7.2	5.51	23.14	19.2	15.43	11.99	9.29	6.61	17.84	14.75	9.68	8.33	4.63	4.1	C54	Corpus uteri	4.42	4.76	4.81	6.31	7.59	7.18	4.39	4.93	5.31	6.78	9.05	9.03	4.45	4.59	4.26	5.74	5.78	4.81
C55	Uterus, unspecified	3.88	4.35	3.43	3.94	3.75	3.59	3.07	4.24	2.45	3.08	3.67	2.64	4.79	4.48	4.51	4.99	3.86	4.81	C55	Uterus, unspecified	2.18	2.75	2.91	3.94	5.43	5.7	1.93	1.93	2.04	3.34	5.46	5.39	2.46	3.63	3.86	4.67	5.4	6.08
C56	Ovary	18.03	16.87	16.22	14.99	12.07	9.04	20.14	18.55	19.69	18.2	15.76	11.89	15.69	15.08	12.38	11.11	7.52	5.37	C56	Ovary	8.61	9.77	11.43	12.19	10.87	9.78	9.86	10.96	14.43	15.38	14.44	13.1	7.22	8.51	8.12	8.33	6.46	5.52
C57	Other female genital organs	1.4	1.42	1.33	0.94	0.86	0.74	1.72	1.86	1.45	1.15	0.7	0.55	1.05	0.95	1.2	0.76	1.06	0.99	C57	Other female genital organs	0.38	0.66	0.62	0.83	0.78	1.18	0.4	0.69	0.59	0.99	0.86	0.99	0.37	0.62	0.65	0.63	0.67	1.41
C58	Placenta	0.01	0.02	0	0	0	0	0.02	0	0	0	0	0	0	0.04	0	0	0	0	C58	Placenta	0.02	0	0.05	0	0	0	0	0	0.05	0	0	0	0.05	0	0.05	0	0	0
C59	Penis	-	-	-	-	-	-	-	-	-	-	-	-	-	-	-	-	-	-	C59	Penis	-	-	-	-	-	-	-	-	-	-	-	-	-	-	-	-	-	-
C60	Prostate	-	-	-	-	-	-	-	-	-	-	-	-	-	-	-	-	-	-	C60	Prostate	-	-	-	-	-	-	-	-	-	-	-	-	-	-	-	-	-	-
C61	Tetis	-	-	-	-	-	-	-	-	-	-	-	-	-	-	-	-	-	-	C61	Tetis	-	-	-	-	-	-	-	-	-	-	-	-	-	-	-	-	-	-
C62	Other male genital organs	-	-	-	-	-	-	-	-	-	-	-	-	-	-	-	-	-	-	C62	Other male genital organs	-	-	-	-	-	-	-	-	-	-	-	-	-	-	-	-	-	-
C63	Kidney	7.27	8.96	9.46	11.51	9.49	7.8	9.53	11.62	12.02	15.23	13.27	11.45	4.76	6.13	6.62	7.01	4.82	3.11	C63	Kidney	1.93	2.65	4.41	6.68	9.1	9.53	2.22	3.1	5.58	9.02	12.25	13.43	1.62	2.16	3.11	3.85	5.2	4.53
C64	Renal pelvis	0.84	1.48	2.74	3.34	3.06	2.41	1.04	1.83	3.72	4.8	4.76	3.19	0.63	1.1	1.65	1.58	0.96	1.41	C64	Renal pelvis	0.17	0.5	0.64	1.46	2.11	2.1	0.24	0.55	1	2.03	3.43	3.08	0.1	0.44	0.25	0.76	0.48	0.85
C65	Ureter	1.28	1.87	2.67	4	3.71	2.35	1.75	2.59	3.58	5.68	5.46	3.41	0.76	1.1	1.65	1.96	1.54	0.99	C65	Ureter	0.35	0.62	0.91	1.83	2.72	2.54	0.47	0.86	1.27	2.82	3.98	4.18	0.21	0.37	0.5	0.63	1.16	0.42
C66	Bladder	5.52	7.84	11.96	16.42	22.29	23.03	6.23	8.93	14.11	19.97	28.48	27.97	4.73	6.68	9.58	12.12	14.65	16.69	C66	Bladder	1.38	2.08	4.76	8.85	15.7	22.66	1.51	1.96	4.85	10.06	20.45	29.29	1.23	2.2	4.66	7.38	9.83	14.14
C67	Other urinary organs	0.14	0.3	0.29	0.63	0.6	0.68	0.21	0.34	0.41	0.89	0.55	0.88	0.05	0.26	0.15	0.32	0.67	0.42	C67	Other urinary organs	0.04	0.07	0.17	0.37	0.56	0.56	0.07	0.14	0.23	0.47	0.7	0.66	0	0	0.1	0.25	0.39	0.42
C68	Eye	0.26	0.34	0.5	0.43	0.86	0.5	0.33	0.34	0.36	0.42	0.86	0.55	0.18	0.33	0.65	0.44	0.87	0.42	C68	Eye	0.04	0.12	0.07	0.26	0.473	0.74	0.02	0.07	0.05	0.16	0.47	0.66	0.05	0.18	0.1	0.38	0.48	0.85
[truncated: 14 more rows]

[truncated: 3 more sheets: 2015, 2016, population]
